# Supplementary material for: Evidence for selection events during domestication by extensive mitochondrial genome analysis between japonica and indica in cultivated rice
Source: Sci Rep. 2019 Jul 26;9:10846. doi: 10.1038/s41598-019-47318-x (PMC6659709; doi:10.1038/s41598-019-47318-x)
Supplement: Supplementary file 2 — Dataset 1 [file 41598_2019_47318_MOESM2_ESM.zip]

Archive with 10 entries (9 files):
- Datasets of Tables/
- Datasets of Tables/1_Additional file 1 Table S1 Summarize the information of the total samples.xlsx
- Datasets of Tables/2_Additional file 2 Table S2 Summary of the total variation among the subgroups.xlsx
- Datasets of Tables/3_Additional file 3 Table S3 Location of all the SNPs and Indels in their coding region in the reference detected in this study.xlsx
- Datasets of Tables/4_Additional file 4 Table S4 Introgression events.xlsx
- Datasets of Tables/5_Additional file 5 Table S5 Comparison of nucleotide diversity among cultivated rice and wild rice.xlsx
- Datasets of Tables/6_additional file 6 Table S6 Comparison of nucleotide diversity of indica, O. rufipogon.xlsx
- Datasets of Tables/7_additional file 7 Table S7 π_indica_japonica.xlsx
- Datasets of Tables/8_additional file8 Table S8 Tajima's D values in subgroups.xlsx
- Datasets of Tables/9_addtional file9 haplotype analysis.nex
