# Supplementary material for: Evidence for selection events during domestication by extensive mitochondrial genome analysis between japonica and indica in cultivated rice
Source: Sci Rep. 2019 Jul 26;9:10846. doi: 10.1038/s41598-019-47318-x (PMC6659709; doi:10.1038/s41598-019-47318-x)
Supplement: Supplementary file 2 — Dataset 1 [file 41598_2019_47318_MOESM2_ESM.zip › Datasets of Tables/1_Additional file 1 Table S1 Summarize the information of the total samples.xlsx]

## Sheet: 전체리스트_315점
Number	Sample_name	Ecotype	Latitude	Longitude	Country	Raw_Data_forward_1	Raw_Data_reverse_2	markeradapte_ubam	Average depth
1	RWG-001	Temperate japonica	35.9078	127.767	KOR	1892320138	1945097197	3808067900	9.34182
2	RWG-002	Temperate japonica	35.9078	127.767	KOR	1861482711	1907535328	3740786094	9.26528
3	RWG-003	Indica	35.9078	127.767	KOR	1661288746	1708968392	3343404155	8.03648
4	RWG-004	Temperate japonica	35.9078	127.767	KOR	1865166092	1914838503	3750105522	9.13212
5	RWG-005	Indica	35.9078	127.767	KOR	1847743417	1898310027	3717209254	8.88658
6	RWG-006	Indica	4.57087	-74.2973	COL	1819902108	1865755923	3656940145	8.83864
7	RWG-007	admixture	5.55123	79.422	LKA	1768511078	1812191900	3553334100	8.41217
8	RWG-008	Aus	35.6754	51.0366	IRN	1786100528	1833886790	3592006281	8.48262
9	RWG-009	Temperate japonica	35.9078	127.767	KOR	1738845519	1795040972	3504435556	8.40068
10	RWG-010	Indica	35.9078	127.767	KOR	1643165079	1682455555	3299618100	7.79815
11	RWG-011	Temperate japonica	35.9078	127.767	KOR	1793010082	1839892037	3604831819	8.85443
12	RWG-012	Temperate japonica	35.9078	127.767	KOR	1727890037	1777735476	3477456511	8.69305
13	RWG-013	Indica	35.9078	127.767	KOR	1511237922	1545958356	3033767667	7.14727
14	RWG-014	Temperate japonica	35.9078	127.767	KOR	1629452973	1672490762	3276244808	8.02495
15	RWG-015	Temperate japonica	35.9078	127.767	KOR	1795403890	1832977270	3601752610	8.96707
16	RWG-016	Temperate japonica	35.9078	127.767	KOR	1622925168	1653197071	3251716193	8.25367
17	RWG-017	Temperate japonica	35.9078	127.767	KOR	1823571311	1868323280	3664152356	9.12376
18	RWG-018	Tropical japonica	35.9078	127.767	KOR	1539050250	1581576936	3095351131	7.69414
19	RWG-019	Tropical japonica	35.9078	127.767	KOR	1964888127	1998245985	3934875705	9.90639
20	RWG-020	Temperate japonica	35.9078	127.767	KOR	1949664093	1982274815	3904299776	9.9186
21	RWG-021	Indica	35.9078	127.767	KOR	1598637944	1639632277	3213653884	7.70239
22	RWG-022	Indica	35.9078	127.767	KOR	1603111803	1640545486	3219920721	7.71246
23	RWG-023	Aus	35.9078	127.767	KOR	2032403009	2060791198	4065126629	9.98575
24	RWG-024	Temperate japonica	35.9078	127.767	KOR	1935299420	1967069490	3875287616	9.76322
25	RWG-025	Temperate japonica	35.9078	127.767	KOR	1943593386	1946700238	3848014793	9.32876
26	RWG-026	Temperate japonica	35.9078	127.767	KOR	1923349978	1923896768	3805038997	9.02564
27	RWG-027	Temperate japonica	35.9078	127.767	KOR	1932267312	1925995510	3818067243	9.11501
28	RWG-028	Temperate japonica	35.9078	127.767	KOR	2014922227	2006434548	3977996155	9.54635
29	RWG-029	Temperate japonica	35.9078	127.767	KOR	1356955579	1353635890	2678962379	6.16608
30	RWG-030	Indica	35.9078	127.767	KOR	1484667233	1483533448	2933248634	6.58934
31	RWG-031	admixture	35.9078	127.767	KOR	2046309228	2034584839	4038634463	9.75526
32	RWG-032	Tropical japonica	9.082	8.67528	NGA	1807274793	1801926241	3571296412	8.46926
33	RWG-033	Temperate japonica	21.914	95.9562	MMR	1763687065	1762726545	3488224453	8.11969
34	RWG-034	Indica	22.9031	87.1216	IND	1926550000	1919786604	3804862554	8.82292
35	RWG-035	Temperate japonica	46.2276	2.21375	FRA	2033476110	2025372420	4016574729	9.70576
36	RWG-036	Indica	14.0583	108.277	VNM	1983347981	1974609468	3917120347	9.16081
37	RWG-037	Aus	27.42	85.19	NPL	1886413445	1868131334	3718870295	8.76662
38	RWG-038	Aus	22.9031	87.1216	IND	2252534130	2227344080	4438874075	10.6989
39	RWG-039	Indica	12.8797	121.774	PHL	2234256851	2203860270	4399362648	10.4679
40	RWG-040	Tropical japonica	34.6627	-92.3181	USA	2040777728	2015447114	4019505890	9.85949
41	RWG-041	Indica	23.685	90.3563	BGD	1513773105	1500608393	2983233687	6.14757
42	RWG-042	Aromatic	12.8797	121.774	PHL	1609074412	1603089338	3177603793	7.19812
43	RWG-043	Aus	30.3753	69.3451	PAK	1542799373	1526521829	3039345930	6.95655
44	RWG-044	Indica	35.6754	51.0366	IRN	1670439311	1661161369	3297853605	7.60607
45	RWG-045	Tropical japonica	14.0583	108.277	VNM	1611159344	1604559166	3181837598	7.29063
46	RWG-046	Temperate japonica	-38.4161	-63.6167	ARG	1507010292	1495360866	2972757189	7.1512
47	RWG-047	Indica	23.6978	120.961	TWN	1575007596	1551945891	3100240159	5.75898
48	RWG-048	Indica	23.6978	120.961	TWN	1921359051	1902178538	3786808152	9.10853
49	RWG-049	Indica	34.6627	-92.3181	USA	1868456281	1856736308	3692038805	8.57896
50	RWG-050	Temperate japonica	40.9078	127.767	PRK	1822911088	1806640845	3597083600	8.77861
51	RWG-051	Tropical japonica	6.42805	-9.4295	LBR	1550872727	1540039469	3062196507	7.17318
52	RWG-052	Temperate japonica	61.524	105.319	RUS	1814263013	1793523268	3575647010	8.32891
53	RWG-053	Aus	22.9031	87.1216	IND	1578114731	1571504594	3118260408	7.12155
54	RWG-054	Indica	5.55123	79.422	LKA	1564105071	1542030205	3079287998	7.14848
55	RWG-055	Tropical japonica	15.87	100.993	THA	1652687410	1636039156	3259211488	7.27493
56	RWG-056	Indica	23.6978	120.961	TWN	1754118126	1739842632	3462897014	7.93721
57	RWG-057	Tropical japonica	9.082	8.67528	NGA	1897412111	1881561982	3745369089	8.90909
58	RWG-058	Tropical japonica	34.6627	-92.3181	USA	1772843553	1762877178	3501000936	8.2974
59	RWG-059	Temperate japonica	23.6978	120.961	TWN	1715693702	1701972214	3385877416	8.10932
60	RWG-060	Indica	23.6978	120.961	TWN	1837438129	1819465345	3624866323	8.57377
61	RWG-061	Indica	12.8797	121.774	PHL	1533455326	1550749888	3038931018	6.68335
62	RWG-062	Temperate japonica	41.3775	64.5853	UZB	1559828921	1578616214	3093374570	7.04363
63	RWG-063	Temperate japonica	41.3775	64.5853	UZB	1763426040	1786722296	3496582970	7.8619
64	RWG-064	Indica	15.87	100.993	THA	1613581817	1632472649	3199204074	7.00167
65	RWG-065	Temperate japonica	35.9078	127.767	KOR	1603694583	1622139315	3179561782	7.28346
66	RWG-066	Tropical japonica	36.2048	138.253	JPN	1457502945	1477112239	2889606642	6.4475
67	RWG-067	Indica	32.7183	114.236	CHN	1474280364	1488511217	2923013848	6.50001
68	RWG-068	Indica	32.7183	114.236	CHN	1533604363	1546991467	3040237550	7.01658
69	RWG-069	Temperate japonica	32.7183	114.236	CHN	1536936113	1555266470	3049023558	7.00052
70	RWG-070	Indica	32.7183	114.236	CHN	1550133483	1567692818	3076274214	6.88358
71	RWG-071	Indica	32.7183	114.236	CHN	1592346622	1605334011	3154358885	7.10028
72	RWG-072	Indica	32.7183	114.236	CHN	1604874858	1620300791	3181954127	7.25294
73	RWG-073	Indica	35.9078	127.767	KOR	1760590788	1740103287	3472194951	7.96774
74	RWG-074	Temperate japonica	35.9078	127.767	KOR	1737428966	1717462332	3425426245	8.1624
75	RWG-075	Temperate japonica	35.9078	127.767	KOR	1787095077	1773443192	3528379976	8.44985
76	RWG-076	Temperate japonica	35.9078	127.767	KOR	1888260466	1866374291	3721933675	9.17305
77	RWG-077	Temperate japonica	35.9078	127.767	KOR	1515387974	1494701747	2983911268	6.97003
78	RWG-078	Temperate japonica	35.9078	127.767	KOR	1392411462	1380008347	2746597470	6.35757
79	RWG-079	Temperate japonica	36.2048	138.253	JPN	1700258069	1683407027	3353011538	7.44443
80	RWG-080	Temperate japonica	32.7183	114.236	CHN	1802427484	1778086419	3551270664	8.37339
81	RWG-081	Tropical japonica	36.2048	138.253	JPN	1582364850	1564219088	3118520890	7.37174
82	RWG-082	Temperate japonica	35.9078	127.767	KOR	1878323729	1853460687	3699900445	8.97325
83	RWG-083	Temperate japonica	35.9078	127.767	KOR	1840129073	1816856291	3626100262	8.43678
84	RWG-084	Temperate japonica	35.9078	127.767	KOR	1460947657	1442366324	2877487554	6.78852
85	RWG-085	Indica	35.9078	127.767	KOR	1769583363	1819010952	3026245501	7.81481
86	RWG-086	Indica	35.9078	127.767	KOR	2568303121	2643494515	4398921341	11.2204
87	RWG-087	Temperate japonica	35.9078	127.767	KOR	2182349866	2253769668	3748464316	10.4999
88	RWG-088	Temperate japonica	35.9078	127.767	KOR	2188814610	2259545437	3756955657	9.17687
89	RWG-089	Tropical japonica	9.94559	-9.69665	GIN	2229288018	2302534605	3827886515	9.14341
90	RWG-090	Tropical japonica	35.9078	127.767	KOR	2738514443	2818651053	4684731392	11.8918
91	RWG-091	Temperate japonica	35.9078	127.767	KOR	2285707794	2357361512	3920971132	9.56453
92	RWG-092	Temperate japonica	35.9078	127.767	KOR	2036550733	2102836059	3490666318	8.74684
93	RWG-093	Temperate japonica	35.9078	127.767	KOR	1904187577	1961122415	3263436564	8.13977
94	RWG-094	Temperate japonica	35.9078	127.767	KOR	2135698361	2198373625	3656982303	9.24609
95	RWG-095	Temperate japonica	35.9078	127.767	KOR	2361986040	2435183853	4045727987	10.1231
96	RWG-096	Temperate japonica	35.9078	127.767	KOR	2055684408	2108512196	3507929893	8.33072
97	RWG-097	Temperate japonica	35.9078	127.767	KOR	1881965689	1933812076	3220398336	8.66486
98	RWG-098	Tropical japonica	35.9078	127.767	KOR	1732098997	1779777967	2958215938	7.19328
99	RWG-099	Temperate japonica	35.9078	127.767	KOR	1844370195	1905529977	3158698486	7.65773
100	RWG-100	Temperate japonica	35.9078	127.767	KOR	1953987377	2012025018	3348111392	8.31232
101	RWG-101	Tropical japonica	35.9078	127.767	KOR	1861139261	1920071838	3194035792	8.16505
102	RWG-102	Tropical japonica	35.9078	127.767	KOR	1807652648	1878634003	3106827783	7.45812
103	RWG-103	Temperate japonica	35.9078	127.767	KOR	1743062201	1799013338	2994263346	7.93662
104	RWG-104	Temperate japonica	35.9078	127.767	KOR	1928010155	1993674644	3320306281	8.35915
105	RWG-105	admixture	9.082	8.67528	NGA	1796021603	1863517816	3088600763	7.42318
106	RWG-106	Tropical japonica	61	-8	HND	1981530120	2047865620	3396689135	8.07952
107	RWG-107	Tropical japonica	22.9031	87.1216	IDN	1970199055	2016317565	3361201779	7.36054
108	RWG-108	Aus	18.27	-66.6	PRI	1496567738	1510099829	2545450345	5.63348
109	RWG-109	Indica	23.6978	120.961	TWN	1939381592	1960015590	3299079484	8.40616
110	RWG-110	Aromatic	61.524	105.319	RUS	1823860168	1842789191	3108836440	6.83488
111	RWG-111	Temperate japonica	23.6978	120.961	TWN	1845221139	1866529421	3146219600	7.41994
112	RWG-112	Indica	23.6978	120.961	TWN	2000197105	2028521537	3429762447	7.54018
113	RWG-113	Aus	33.9391	67.71	AFG	1922496116	1956365647	3290736553	7.05418
114	RWG-114	Temperate japonica	36.2048	138.253	JPN	1832627552	1848188659	3118960902	8.10439
115	RWG-115	Temperate japonica	35.9078	127.767	KOR	1891177317	1907489031	3223537317	7.83349
116	RWG-116	Indica	32.7183	114.236	CHN	1751538431	1766092502	2987367814	6.8895
117	RWG-117	Temperate japonica	32.7183	114.236	CHN	1925965155	1943460925	3283480624	7.30656
118	RWG-118	Indica	32.7183	114.236	CHN	1641281772	1649239637	2789845318	6.82007
119	RWG-119	Indica	32.7183	114.236	CHN	1784572157	1798934185	3040021470	7.34957
120	RWG-120	Indica	32.7183	114.236	CHN	1853516707	1885739106	3177704896	7.82547
121	RWG-121	Indica	35.9078	127.767	KOR	2175943287	2212794017	3722435489	9.43579
122	RWG-122	Indica	35.9078	127.767	KOR	2295957665	2323690433	3909888580	8.79429
123	RWG-123	Indica	35.9078	127.767	KOR	2295721146	2322849371	3902453926	9.72306
124	RWG-124	Indica	35.9078	127.767	KOR	1730407606	1764727302	2959563999	7.01968
125	RWG-125	Indica	35.9078	127.767	KOR	2071955490	2098752337	3521781834	8.90102
126	RWG-126	Indica	35.9078	127.767	KOR	1857364200	1887229422	3177704256	7.17279
127	RWG-127	Temperate japonica	35.9078	127.767	KOR	2187750004	2215041952	3721731081	9.33796
128	RWG-128	Temperate japonica	35.9078	127.767	KOR	2230766931	2266156231	3814312925	9.27525
129	RWG-129	Temperate japonica	35.9078	127.767	KOR	2453282689	2491629492	4189787987	11.0826
130	RWG-130	Temperate japonica	35.9078	127.767	KOR	2250805908	2288574491	3846870584	10.1619
131	RWG-131	Indica	32.7183	114.236	CHN	1795299476	1815637437	3051582895	7.81015
132	RWG-132	Tropical japonica	32.7183	114.236	CHN	1823643394	1847630873	3111683731	7.58892
133	RWG-133	Temperate japonica	35.9078	127.767	KOR	2441180504	2485756165	4179457170	11.6202
134	RWG-134	Temperate japonica	35.9078	127.767	KOR	1682447944	1707454860	2871318222	7.69897
135	RWG-135	Temperate japonica	35.9078	127.767	KOR	1506699641	1523079815	2564380400	6.41892
136	RWG-136	Temperate japonica	35.9078	127.767	KOR	1784535882	1808517092	3035254330	7.86912
137	RWG-137	Indica	12.8797	121.774	PHL	1893791165	1929357452	3226392957	7.96847
138	RWG-138	Temperate japonica	35.9078	127.767	KOR	1710044553	1739971932	2923759664	7.43576
139	RWG-139	Temperate japonica	35.9078	127.767	KOR	1669647911	1702220782	2865036461	7.1878
140	RWG-140	Temperate japonica	35.9078	127.767	KOR	1808561874	1836767418	3094157330	7.93917
141	RWG-141	Temperate japonica	35.9078	127.767	KOR	1987752146	2005782910	3401712118	8.12762
142	RWG-142	Temperate japonica	35.9078	127.767	KOR	1907406744	1933070558	3260328924	8.05052
143	RWG-143	Temperate japonica	35.9078	127.767	KOR	1975996167	2005353342	3383451580	8.81783
144	RWG-144	Temperate japonica	35.9078	127.767	KOR	1949602435	1976396685	3334409649	8.14121
145	RWG-145	Temperate japonica	35.9078	127.767	KOR	1793551624	1820665472	3071844589	7.87389
146	RWG-146	Temperate japonica	35.9078	127.767	KOR	1822362315	1851971067	3123925649	7.66358
147	RWG-147	Temperate japonica	35.9078	127.767	KOR	1928219843	1942341163	3275390154	8.63085
148	RWG-148	Temperate japonica	35.9078	127.767	KOR	1898605166	1925850596	3245177155	8.07394
149	RWG-149	Temperate japonica	36.2048	138.253	JPN	1674204431	1698730739	2865672912	6.92438
150	RWG-150	Temperate japonica	35.9078	127.767	KOR	1860647366	1891866357	3190250360	7.61977
151	RWG-151	Temperate japonica	35.9078	127.767	KOR	3107544557	3149951504	5317407545	11.8825
152	RWG-152	Temperate japonica	35.9078	127.767	KOR	1961976977	2032082017	3378607742	9.25473
153	RWG-153	Temperate japonica	35.9078	127.767	KOR	6716286844	6810434779	11465378875	26.5507
154	RWG-154	Temperate japonica	35.9078	127.767	KOR	1628200888	1645477456	2786146841	5.33173
155	RWG-155	Temperate japonica	35.9078	127.767	KOR	1318157850	1332298015	2233670629	5.43841
156	RWG-156	Temperate japonica	35.9078	127.767	KOR	1742921305	1768106593	2961414163	7.44287
157	RWG-157	Temperate japonica	35.9078	127.767	KOR	1696675944	1723653216	2891832748	6.93608
158	RWG-158	Temperate japonica	35.9078	127.767	KOR	2025771851	2044820587	3424985695	8.03651
159	RWG-159	Temperate japonica	35.9078	127.767	KOR	1958841093	1983381005	3326799047	8.22845
160	RWG-160	Temperate japonica	35.9078	127.767	KOR	1810338572	1835389234	3073197893	7.79797
161	RWG-161	Temperate japonica	35.9078	127.767	KOR	1896257952	1922371982	3223729235	8.67404
162	RWG-162	Temperate japonica	35.9078	127.767	KOR	2049692089	2075113362	3474637083	8.0563
163	RWG-163	Indica	35.9078	127.767	KOR	1721938852	1767548459	2958715158	5.58973
164	RWG-164	Indica	35.9078	127.767	KOR	1813951181	1881221869	3118909728	6.43686
165	RWG-165	Indica	35.9078	127.767	KOR	3013648268	3071994042	5167421489	9.98969
166	RWG-166	Indica	35.9078	127.767	KOR	2256287006	2292402215	3850242994	8.74919
167	RWG-167	Tropical japonica	35.9078	127.767	KOR	2122618585	2159480794	3629009184	7.73078
168	RWG-168	Indica	35.9078	127.767	KOR	2021936233	2059899372	3458256808	7.81951
169	RWG-169	Temperate japonica	35.9078	127.767	KOR	2806723273	2846467783	4773606769	13.1343
170	RWG-170	Temperate japonica	35.9078	127.767	KOR	1894283922	1930014290	3222686241	8.90603
171	RWG-171	Temperate japonica	35.9078	127.767	KOR	1994128704	2018290839	3389225505	9.20363
172	RWG-172	Temperate japonica	35.9078	127.767	KOR	1982094392	2024096887	3383700423	9.172
173	RWG-173	Temperate japonica	35.9078	127.767	KOR	1939086934	1959823500	3291272194	9.09023
174	RWG-174	Temperate japonica	35.9078	127.767	KOR	1629139925	1649818011	2762066100	7.41143
175	RWG-175	Temperate japonica	35.9078	127.767	KOR	2139207850	2163859004	3628863755	10.1668
176	RWG-176	Temperate japonica	35.9078	127.767	KOR	1665121659	1680901877	2826481810	7.37858
177	RWG-177	Temperate japonica	35.9078	127.767	KOR	2200401662	2217425218	3725473239	10.1689
178	RWG-178	Temperate japonica	35.9078	127.767	KOR	2194271569	2207140110	3722118009	10.2096
179	RWG-179	Temperate japonica	35.9078	127.767	KOR	2137235004	2149046625	3621087880	9.9228
180	RWG-180	Temperate japonica	35.9078	127.767	KOR	2038905064	2051429079	3441078864	9.5773
181	RWG-181	Temperate japonica	35.9078	127.767	KOR	2030788690	2043723379	3429933008	9.48536
182	RWG-182	Temperate japonica	35.9078	127.767	KOR	2041538658	2059783337	3453483336	9.58724
183	RWG-183	Temperate japonica	35.9078	127.767	KOR	2068881412	2096053254	3518374386	9.34229
184	RWG-184	Temperate japonica	35.9078	127.767	KOR	1844078061	1868780968	3132002497	8.32599
185	RWG-185	Temperate japonica	35.9078	127.767	KOR	2113946938	2185599829	3633601287	9.52717
186	RWG-186	Temperate japonica	35.9078	127.767	KOR	2143310161	2165384302	3649359264	9.70943
187	RWG-187	Temperate japonica	35.9078	127.767	KOR	1585022015	1596892773	2693163707	6.78945
188	RWG-188	Temperate japonica	35.9078	127.767	KOR	1784238085	1803648850	3034165350	7.88205
189	RWG-189	Temperate japonica	35.9078	127.767	KOR	1941323513	1984953899	3320663930	8.52987
190	RWG-190	Temperate japonica	35.9078	127.767	KOR	1752916965	1772687699	2987646805	7.60829
191	RWG-191	Temperate japonica	35.9078	127.767	KOR	2216951394	2226835460	3749929606	10.1666
192	RWG-192	Temperate japonica	35.9078	127.767	KOR	2437682996	2454059261	4131576578	10.9586
193	RWG-193	Temperate japonica	35.9078	127.767	KOR	2408294063	2432601284	4101580236	10.5986
194	RWG-194	Temperate japonica	35.9078	127.767	KOR	2199816888	2226366335	3750791672	9.6461
195	RWG-195	Temperate japonica	35.9078	127.767	KOR	1586312950	1598084752	2695296463	6.83122
196	RWG-196	Temperate japonica	35.9078	127.767	KOR	2120043731	2141710689	3601691743	9.83861
197	RWG-197	Temperate japonica	35.9078	127.767	KOR	1758073120	1778471174	2994759307	7.99064
198	RWG-198	Temperate japonica	35.9078	127.767	KOR	1768873396	1787396615	3009509278	8.04026
199	RWG-199	Temperate japonica	35.9078	127.767	KOR	1909126400	1929280922	3247665231	8.78787
200	RWG-200	Temperate japonica	35.9078	127.767	KOR	1997108719	2012859876	3383987597	9.06386
201	RWG-201	Temperate japonica	35.9078	127.767	KOR	1893493670	1910550815	3214960130	8.48991
202	RWG-202	Tropical japonica	35.9078	127.767	KOR	2274348338	2292427748	3875239044	10.0925
203	RWG-203	Tropical japonica	35.9078	127.767	KOR	1772783609	1785240573	3008519068	8.21147
204	RWG-204	Indica	35.9078	127.767	KOR	1839617772	1852708972	3116260053	8.29463
205	RWG-205	Indica	35.9078	127.767	KOR	1996019285	2014738274	3392588903	8.66595
206	RWG-206	Indica	35.9078	127.767	KOR	1807523635	1822984491	3065181434	8.12407
207	RWG-207	Indica	35.9078	127.767	KOR	2101398537	2123037742	3575661680	9.01077
208	RWG-208	Indica	35.9078	127.767	KOR	1793655945	1813591302	3054382414	7.71213
209	RWG-209	Indica	35.9078	127.767	KOR	2237839651	2260275927	3800278744	9.82186
210	RWG-210	Indica	35.9078	127.767	KOR	1952218835	1972308490	3318193065	8.4632
211	RWG-211	Indica	35.9078	127.767	KOR	2424013693	2438939880	4116918900	10.6486
212	RWG-212	Temperate japonica	35.9078	127.767	KOR	2102997448	2118863685	3574845267	9.88721
213	RWG-213	Temperate japonica	35.9078	127.767	KOR	1997615235	2012272044	3399525157	9.08063
214	RWG-214	Temperate japonica	35.9078	127.767	KOR	1961002436	1969032485	3345706085	8.53195
215	RWG-215	Temperate japonica	35.9078	127.767	KOR	1866129467	1875962906	3185712040	8.12462
216	RWG-216	Temperate japonica	35.9078	127.767	KOR	2009856959	2016712646	3431424973	8.8834
217	RWG-217	Temperate japonica	35.9078	127.767	KOR	1928535857	1936203724	3291807832	8.76854
218	RWG-218	Temperate japonica	35.9078	127.767	KOR	2745052475	2758153597	4689637610	12.5765
219	RWG-219	Temperate japonica	35.9078	127.767	KOR	1834602256	1842569336	3133599100	8.2137
220	RWG-220	Temperate japonica	35.9078	127.767	KOR	2312508133	2323638068	3951385340	10.5834
221	RWG-221	Temperate japonica	35.9078	127.767	KOR	2453558632	2470918224	4184092249	11.6742
222	RWG-222	Temperate japonica	35.9078	127.767	KOR	2432030602	2441348259	4139868546	10.9781
223	RWG-223	Temperate japonica	35.9078	127.767	KOR	2634891492	2653246061	4496546856	12.5836
224	RWG-224	Temperate japonica	35.9078	127.767	KOR	2136802299	2153688280	3642701904	10.2605
225	RWG-225	Temperate japonica	35.9078	127.767	KOR	2917823635	2945310212	4980888211	13.8343
226	RWG-226	Temperate japonica	35.9078	127.767	KOR	2145890122	2161633117	3677793593	9.64393
227	RWG-227	Temperate japonica	35.9078	127.767	KOR	2768195753	2785745597	4734999508	12.5144
228	RWG-228	Temperate japonica	35.9078	127.767	KOR	1964916948	1977469407	3355274643	9.14361
229	RWG-229	Temperate japonica	35.9078	127.767	KOR	3117767985	3138591140	5319881172	14.2427
230	RWG-230	Temperate japonica	35.9078	127.767	KOR	1964420736	1982480215	3361952207	8.91198
231	RWG-231	Temperate japonica	35.9078	127.767	KOR	2291630766	2308208063	3912748388	10.6391
232	RWG-232	Temperate japonica	35.9078	127.767	KOR	2047443222	2061590850	3495244073	9.59807
233	RWG-233	Temperate japonica	35.9078	127.767	KOR	2147732328	2167159395	3675828148	9.87839
234	RWG-234	Temperate japonica	35.9078	127.767	KOR	2110274782	2119752403	3597222094	9.65256
235	RWG-235	Temperate japonica	35.9078	127.767	KOR	3145902252	3158142311	5371273381	14.4104
236	RWG-236	Temperate japonica	35.9078	127.767	KOR	3195992753	3216251431	5463367002	14.5293
237	RWG-237	Temperate japonica	35.9078	127.767	KOR	2805303932	2820178376	4803480947	12.1465
238	RWG-238	Indica	34.6627	-92.3181	USDA/NGRL (도입)	2938952090	2957595295	5029124683	12.7362
239	RWG-239	Temperate japonica	35.9078	127.767	KOR	4139227653	4163169268	7076803502	18.8859
240	RWG-240	Temperate japonica	35.9078	127.767	KOR	3186000858	3199589319	5437479497	14.6616
241	RWG-241	Temperate japonica	35.9078	127.767	KOR	2088724943	2100020789	3566265793	9.64083
242	RWG-242	Indica	35.9078	127.767	KOR	2336041306	2352988209	3998469955	10.1358
243	RWG-243	Indica	35.9078	127.767	KOR	2317981230	2331213737	3967344987	10.2074
244	RWG-244	Indica	35.9078	127.767	KOR	2614223841	2637077361	4447481806	11.7202
245	RWG-245	Temperate japonica	35.9078	127.767	KOR	2190783523	2207942200	3724558800	10.633
246	RWG-246	Temperate japonica	35.9078	127.767	KOR	2100263114	2117673955	3570122361	10.0914
247	RWG-247	Temperate japonica	35.9078	127.767	KOR	2668597554	2689619018	4537312925	12.5438
248	RWG-248	Temperate japonica	35.9078	127.767	KOR	2609524690	2635684945	4442521646	12.5412
249	RWG-249	Temperate japonica	35.9078	127.767	KOR	2635639000	2664010560	4489062802	12.8228
250	RWG-250	Temperate japonica	35.9078	127.767	KOR	1933135462	1948259620	3289839679	9.1285
251	RWG-251	Indica	35.9078	127.767	KOR	1689192082	1720347845	2892607305	7.06098
252	RWG-252	Temperate japonica	35.9078	127.767	KOR	1673619180	1689655779	2855100247	7.50535
253	RWG-253	Temperate japonica	35.9078	127.767	JPN	1573411202	1585296139	2683448403	7.04332
254	RWG-254	Temperate japonica	35.9078	127.767	KOR	1583238211	1599669381	2699058317	7.19214
255	RWG-255	Temperate japonica	35.9078	127.767	KOR	1495836001	1513025083	2554057960	6.92248
256	RWG-256	Temperate japonica	35.9078	127.767	KOR	1442879448	1450158465	2444676234	6.96342
257	RWG-257	Temperate japonica	35.9078	127.767	KOR	1754981641	1766569120	2978278562	8.54007
258	RWG-258	Temperate japonica	35.9078	127.767	KOR	1690695775	1710626132	2895443752	7.73656
259	RWG-259	Temperate japonica	35.9078	127.767	KOR	2391900852	2388910729	4060758135	10.3314
260	RWG-260	Temperate japonica	35.9078	127.767	KOR	2412147104	2427419890	4127361319	10.3882
261	RWG-261	Temperate japonica	35.9078	127.767	KOR	2272814213	2279726205	3888633708	9.38724
262	RWG-262	Temperate japonica	35.9078	127.767	KOR	1995540230	2002993237	3405877530	8.55418
263	RWG-263	Temperate japonica	35.9078	127.767	KOR	1847754715	1854752468	3151670175	7.8461
264	RWG-264	Temperate japonica	36.2048	138.253	JPN	1922922983	1931464599	3285169236	8.13622
265	RWG-265	Temperate japonica	35.9078	127.767	KOR	1701226405	1709411110	2909944379	7.19996
266	RWG-266	Temperate japonica	35.9078	127.767	KOR	2198976630	2209371044	3754434142	10.0265
267	RWG-267	Temperate japonica	35.9078	127.767	KOR	2393425581	2400087724	4079975724	10.4845
268	RWG-268	Temperate japonica	35.9078	127.767	KOR	2503143052	2516787784	4277450812	11.1141
269	RWG-269	Temperate japonica	35.9078	127.767	KOR	2366637541	2378688150	4043147838	10.4601
270	RWG-270	Temperate japonica	35.9078	127.767	KOR	2983142146	2998144262	5095257243	13.2306
271	RWG-271	Temperate japonica	35.9078	127.767	KOR	2818574700	2824495476	4799838504	12.641
272	RWG-272	Indica	35.9078	127.767	KOR	2808765000	2821392376	4794537238	11.6752
273	RWG-273	Temperate japonica	35.9078	127.767	KOR	2185417345	2197913536	3732099258	9.76838
274	RWG-274	Temperate japonica	35.9078	127.767	KOR	2398173184	2393362622	4116837672	9.95123
275	RWG-275	Temperate japonica	35.9078	127.767	KOR	2289671619	2289679004	3934562839	9.96831
276	RWG-276	Indica	35.9078	127.767	KOR	2193527212	2197490203	3776461649	8.85527
277	RWG-277	Temperate japonica	35.9078	127.767	KOR	2165402929	2164248473	3726149544	9.11893
278	RWG-278	Temperate japonica	35.9078	127.767	KOR	2240996185	2244911836	3850045564	9.56267
279	RWG-279	Temperate japonica	35.9078	127.767	KOR	2208442659	2209008303	3796298710	9.42559
280	RWG-280	Temperate japonica	35.9078	127.767	KOR	1999910051	2001178079	3435431562	8.58453
281	RWG-281	Temperate japonica	35.9078	127.767	KOR	1867026192	1866064136	3207293890	8.00622
282	RWG-282	Temperate japonica	35.9078	127.767	KOR	2169893116	2170565844	3725262426	9.43136
283	RWG-283	Temperate japonica	35.9078	127.767	KOR	1989634266	1993008877	3414307663	8.75955
284	RWG-284	Temperate japonica	35.9078	127.767	KOR	2132643731	2133219871	3668534078	9.22569
285	RWG-285	Temperate japonica	35.9078	127.767	KOR	2100478233	2102775794	3602721566	9.30092
286	RWG-286	Temperate japonica	35.9078	127.767	KOR	2110465626	2111591548	3618824547	9.248
287	RWG-287	Temperate japonica	35.9078	127.767	KOR	2147534198	2154200290	3690339962	9.40415
288	RWG-288	Temperate japonica	35.9078	127.767	KOR	2319929367	2311525026	3958269223	10.8701
289	RWG-289	Temperate japonica	35.9078	127.767	KOR	2740884534	2788616958	4676773424	13.2079
290	RWG-290	Temperate japonica	35.9078	127.767	KOR	1686509266	1717966000	2883776008	7.86385
291	RWG-291	Temperate japonica	35.9078	127.767	KOR	1690756098	1721139655	2886893250	7.91424
292	RWG-292	Indica	35.9078	127.767	KOR	1733518988	1767449392	2970508751	7.54152
293	RWG-293	Temperate japonica	35.9078	127.767	KOR	1672358882	1701401796	2854130793	7.84441
294	RWG-294	Temperate japonica	35.9078	127.767	KOR	1748848743	1778930075	2986489314	8.14373
295	RWG-295	Aus	35.9078	127.767	KOR	3053097894	3174502971	5315169895	13.914
296	RWG-296	Tropical japonica	23.6978	120.961	TWN	1917049215	1954676576	3280262018	8.43112
297	RWG-297	indica	35.9078	127.767	KOR	884240672	912970789	1523914118	3.49201
298	RWG-298	Temperate japonica	36.2048	138.253	JPN	2643183706	2750281599	4629685095	12.0703
299	RWG-299	Indica	12.8797	121.774	PHL	2922773535	3044825626	5098813080	13.2711
300	RWG-316	Temperate japonica			N	2120637821	2326401162	4250932467	13.3887
301	RWG-317	Temperate japonica			N	3060097508	3681162353	6433914118	21.0828
302	RWG-318	Temperate japonica			N	5996118778	6745719300	12124594967	33.5686
303	RWG-319	Temperate japonica			N	2256017744	2712862552	4741218855	15.3235
304	RWG-320	Temperate japonica			N	2517393786	3018717777	5283756046	17.2912
305	RWG-321	Temperate japonica			N	2379634728	2851991509	4989312931	16.3297
306	RWG-322	Temperate japonica			N	2508196811	2998876844	5275906861	14.1201
307	RWG-323	Temperate japonica			N	2187087236	2594590156	4578304371	12.6444
308	RWG-324	Temperate japonica			N	2677608395	3205349508	5612248118	17.765
309	RWG-325	Temperate japonica			N	2459477247	2912079554	5150521990	14.0083
310	RWG-326	Temperate japonica			N	2615062485	3141595702	5493963328	17.8658
311	RWG-327	Temperate japonica			N	3194103922	3788232554	6686472618	18.2273
312	RWG-328	Temperate japonica			N	2785802058	3334862555	5838851162	18.7515
313	RWG-329	Temperate japonica			N	1974054729	2362273975	4144566770	12.2366
314	RWG-330	Temperate japonica			N	2968547372	3575662831	6264765589	17.6711
315	RWG-331	Temperate japonica			N	2054648171	2448708126	4310436323	11.4749
316	RWG-332	Indica			N	2573285072	3108737755	5442096725	14.6613
317	RWG-333	Indica			N	2457645345	2921834249	5150173989	13.2737
318	RWG-334	Temperate japonica			N	2659513916	3172019968	5583399540	15.295
319	RWG-335	Temperate japonica			N	2413437716	2872540895	5061871426	14.1497
320	RWG-336	Temperate japonica			N	1966492952	2262318724	4444730220	12.9399
321	RWG-337	Temperate japonica			N	2308763405	2783000417	4870129751	14.4189
322	RWG-338	Temperate japonica			N	1948904116	2313438872	4077195227	11.5165
323	RWG-339	Temperate japonica			N	4626810017	5386919302	9480619617	27.763
324	RWG-340	Temperate japonica			N	2043049546	2349406338	4614100672	13.3478
325	RWG-341	Temperate japonica			N	2756655679	3259501497	5765508862	17.0371
326	RWG-342	Temperate japonica			N	4010900844	4624636951	8192898836	23.2792
327	RWG-343	Temperate japonica			N	2950147792	3558404379	6240575407	17.9
328	RWG-344	Temperate japonica			N	4455225748	5176885600	9147263938	26.3071
329	RWG-345	Temperate japonica			N	2173138756	2612878306	4581448489	13.4393
330	RWG-346	Temperate japonica			N	3402825924	3972748801	6970935727	20.5516
331	RWG-347	Temperate japonica			N	2487249730	2720375725	5016061381	14.4333
332	RWG-348	Temperate japonica			N	4439239044	5157074030	9079563424	25.8877
333	RWG-349	Temperate japonica			N	5049784109	5887489687	10376915548	27.3185
334	RWG-350	Temperate japonica			N	2460967538	2970556123	5207795689	15.0598
335	RWG-351	Temperate japonica			N	2685492195	2926948992	5363649934	17.386
336	RWG-352	Temperate japonica			N	3136389167	3820847902	6631786999	21.6409
337	RWG-353	Temperate japonica			N	2574383777	3126416361	5429414159	18.28
338	RWG-354	Temperate japonica			N	2543303078	3078019417	5352786981	17.7737
339	RWG-355	Temperate japonica			N	2263272545	2729314718	4785218726	13.3735
340	RWG-356	Temperate japonica			N	2353886290	2849623765	4977381605	14.1821
341	RWG-357	Temperate japonica			N	2441703871	2942150723	5160066952	14.3668
342	RWG-358	Temperate japonica			N	2473434791	2972349130	5224388116	14.6846
343	RWG-359	Temperate japonica			N	2209065667	2657461304	4664206443	13.2106
344	RWG-360	Temperate japonica			N	2608504348	3145303067	5511633447	14.4352
345	RWG-361	Temperate japonica			N	2654929517	3185939931	5599507812	14.0424
346	RWG-362	Temperate japonica			N	2647691700	3177460987	5586919726	13.9665
347	RWG-363	Temperate japonica			N	2300907734	2782616791	4836376183	16.678
348	RWG-364	Temperate japonica			N	2422736427	2903866042	5099858790	12.8612
349	RWG-365	Temperate japonica			N	2499286122	3000020039	5267923784	13.5649
350	RWG-366	Temperate japonica			N	2385018419	2857201334	5017699472	13.4431
351	RWG-367	Temperate japonica			N	3059028296	3646760626	6436298488	16.376
352	RWG-368	Temperate japonica			N	3016982763	3603289814	6348126817	15.7389
353	RWG-369	Temperate japonica			N	2519008709	3014327688	5300638957	13.6048
354	RWG-370	Temperate japonica			N	2523526472	3017061399	5307611058	11.2392
355	RWG-371	Temperate japonica			N	2240035466	2719416471	4722653419	15.5701
356	RWG-372	Temperate japonica			N	2080760681	2519700005	4377819390	14.8384
357	RWG-373	Temperate japonica			N	2108015059	2525606143	4433271738	11.2932
358	RWG-374	Temperate japonica			N	3236348731	3763816678	6719531210	16.8747
359	RWG-375	Temperate japonica			N	2313328883	2792759680	4858856199	16.6588
360	RWG-376	Temperate japonica			N	2173159281	2475960869	4460508320	12.2809
361	RWG-377	Temperate japonica			N	2939491699	3379076403	6026137579	16.3293
362	RWG-378	Temperate japonica			N	2427493622	2753216881	4978642310	13.6993
363	RWG-379	Temperate japonica			N	3086185981	3545698278	6321932558	17.501
364	RWG-380	Temperate japonica			N	2255547291	2565819805	4625117376	12.3631
365	RWG-381	Temperate japonica			N	2880718033	3330054159	5905016533	16.3506
366	RWG-382	Temperate japonica			N	2692420912	3066219315	5529275617	14.8649
367	RWG-383	Temperate japonica			N	2420793746	2820205018	5008536851	14.8085
368	RWG-384	Temperate japonica			N	2463113222	2752262969	4995563343	13.7474
369	RWG-385	Indica			N	2700238305	3142834699	5611954566	13.9756
370	RWG-386	Indica			N	3079775601	3597827546	6406952660	16.0613
371	RWG-387	Indica			N	2654524141	3200106174	5567770194	17.9739
372	RWG-388	Indica			N	3626820112	4388668502	7637661592	24.0439
373	RWG-389	Indica			N	2166142652	2396383652	4375258787	11.3409
374	RWG-390	Indica			N	2310081279	2687554843	4792549281	12.4846
375	RWG-391	Indica			N	2833318385	3347155156	5911684080	15.6923
376	RWG-392	Indica			N	2971105111	3458474403	6169175953	15.8648
377	RWG-393	Indica			N	2865941965	3369288531	5962117750	15.2383
378	RWG-394	Indica			N	2328519120	2743466864	4844366723	12.6718
379	RWG-395	Indica			N	2797528509	3293171948	5820050751	15.0329
380	RWG-396	Indica			N	2429071106	2880632592	5078285327	13.2565
381	RWG-397	Indica			N	2515640811	3059762994	5310645089	16.5007
382	RWG-398	Indica			N	2587671342	3127952588	5438865610	17.4425
383	RWG-399	Indica			N	2690706490	3176883834	5611305336	15.1545
384	RWG-400	Indica			N	2656740507	3139478671	5541147094	14.8131
385	RWG-401	Indica			N	2178431486	2608541679	4566186334	14.7281
386	RWG-402	Indica			N	2799052801	3326018613	5858454280	15.4579
387	RWG-403	Indica			N	2685767315	3112575584	5558207511	14.5483
388	RWG-404	Indica			N	2875094242	3327916862	5953609774	15.3592
389	RWG-405	Indica			N	2451627348	2878687571	5089321837	14.1766
390	RWG-406	Indica			N	2202774925	2556311137	4561441433	11.7814
391	RWG-407	Indica			N	2479825737	2928389918	5162687761	14.1539
392	RWG-408	Temperate japonica			N	2596898930	2934744521	5289238410	15.0044
393	RWG-409	Temperate japonica			N	2812518216	3264277979	5831168353	15.392
394	RWG-410	Indica			N	2406263267	2847632901	5017586071	13.8185
395	RWG-411	Indica			N	2262397523	2667617498	4705702407	12.7203
396	RWG-412	Temperate japonica			N	2935192178	3466088844	6116199909	16.6457
397	RWG-413	Temperate japonica			N	2719304817	3257775100	5713576434	18.5353
398	RWG-414	Temperate japonica			N	2359416033	2830831185	4966553686	16.396
399	RWG-415	Tropical japonica			N	2937313134	3275957967	5969887886	18.5972
400	RWG-416	Indica			N	2505810268	2949151553	5209872354	13.7121
401	RWG-417	Indica			N	2661536736	3143322053	5546721883	14.7665
402	RWG-418	Temperate japonica			N	2548531456	2981258009	5278381140	14.8864
403	RWG-419	Tropical japonica			N	2807309826	3288869223	5818487965	16.2692
404	RWG-420	Tropical japonica			N	3071015436	3629792487	6407068052	17.3181
405	RWG-421	Indica			N	2179460296	2574575776	4538800548	12.4721
406	RWG-422	Temperate japonica			N	2738734274	3219395893	5688303134	16.5624
407	RWG-423	Temperate japonica			N	2481987436	2873277148	5134264463	13.6722
408	RWG-424	Temperate japonica			N	2975507643	3462704610	6171000112	17.0596
409	RWG-425	Temperate japonica			N	2232181934	2526416317	4551054063	12.7645
410	RWG-426	Indica			N	2167350134	2560070836	4513652923	12.428
411	RWG-427	Indica			N	3484188957	4190712217	7352471195	22.4854
412	RWG-428	Temperate japonica			N	2457110131	2847179636	5087707634	13.6749
413	RWG-429	Temperate japonica			N	3926159682	4542724947	8140260372	21.6215
414	RWG-430	Temperate japonica			N	2717003435	3136983907	5618808400	14.0063
415	RWG-431	Temperate japonica			N	2936259406	3397831191	6073155450	16.2814
416	RWG-432	Temperate japonica			N	2381292892	2752979832	4919860378	12.3359
417	RWG-433	Temperate japonica			N	3477598546	3872423843	7070512383	21.8888
418	27166	Oryza officinalis			N	22898161350	26191491092	46269983028	35.5503
419	27167	Oryza eichingeri			N	22756002705	26191955956	46162591419	35.7992
420	27169	Oryza ridleyi			N	21723047607	24667332867	43659359099	103.611
421	27175	Oryza longistaminata			N	22671407856	25818443211	45605690320	36.2056
422	27177	Oryza nivara			N	23247471436	26637472272	46962007029	108.037
423	27178	Oryza nivara			N	22676399591	26033503619	45859255919	108.246
424	DNA-19	Oryza barthii			N	11536812958	12657369527	22395196131	78.668
425	DNA-20	Oryza alta			N	12315637008	13542661096	23977799107	28.8506
426	DNA-21	Oryza barthii			N	11667565808	12838339874	22691573401	72.1385
427	DNA-22	Oryza nivara			N	12892668444	14119741599	25018084383	80.5806
428	DNA-26	Oryza alta			N	11664587512	12748775340	22574408426	21.817
429	DNA-31	Oryza alta			N	11895652165	13003600196	23024969908	21.5653
430	DNA-34	Oryza australiensis			N	12126924696	13301698868	23519743892	14.7395
431	DNA-35	Oryza brachyantha			N	13148121359	14069973076	25417189513	14.5947
432	DNA-36	Oryza brachyantha			N	13209663853	14114521076	25599142305	13.8578
433	DNA-38	Oryza eichingeri			N	13122583604	14032216849	25487903850	23.3036
434	DNA-39	Oryza eichingeri			N	13055752198	13972762183	25371584240	24.7144
435	DNA-40	Oryza glumaepatula			N	13754330097	14691159117	26625346266	76.3078
436	DNA-41	Oryza glumaepatula			N	15850703363	16844006958	30715633211	88.3543
437	DNA-42	Oryza glumaepatula			N	17613603557	18801964800	34205847339	94.2419
438	DNA-43	Oryza grandiglumis			N	13226357494	14160989789	25700655521	20.6657
439	DNA-44	Oryza grandiglumis			N	13208528714	14224302930	25659775510	21.296
440	DNA-45	Oryza grandiglumis			N	13448894804	14356578599	25987915224	21.6793
441	DNA-46	Oryza latifolia			N	12923635932	13824705017	25045808149	19.2057
442	DNA-47	Oryza latifolia			N	13348141423	14242791775	25865794448	21.4839
443	DNA-48	Oryza latifolia			N	16630366387	17583837380	32157151363	25.8026
444	DNA-49	Oryza longiglumis			N	13239218224	14001246288	25534121757	11.9945
445	DNA-50	Oryza longiglumis			N	13179182895	13950233177	25335946957	12.586
446	DNA-51	Oryza longistaminata			N	18854555892	20035754810	36535747119	99.7022
447	DNA-52	Oryza longistaminata			N	12814428178	13681462492	24774222078	68.3275
448	DNA-54	Oryza malampuzhaensis			N	13317052779	14284550836	25843675671	24.2313
449	DNA-55	Oryza malampuzhaensis			N	14339806006	15364954526	27827875181	26.589
450	DNA-56	Oryza malampuzhaensis			N	12890609403	13720842520	24855572159	24.7593
451	DNA-57	Oryza meridionalis			N	13908018102	14949505927	27073382139	68.095
452	DNA-58	Oryza meridionalis			N	13178506842	14119128105	25514538478	62.8188
453	DNA-59	Oryza minuta			N	12741108810	13578299220	24626222942	23.5082
454	DNA-60	Oryza minuta			N	14808302890	15770952631	28629079883	27.7895
455	DNA-66	Oryza punctata			N	13114095263	14043817194	25459533024	27.8962
456	DNA-67	Oryza punctata			N	13359674184	14300737783	25927984150	27.3083
457	DNA-68	Oryza punctata			N	13532605603	14441411385	26232799855	23.7558
458	DNA-69	Oryza rhizomatis			N	13752113855	14647256493	26623841000	22.5653
459	DNA-70	Oryza rhizomatis			N	12833497641	13846393702	24646198380	23.9336
460	DNA-71	Oryza rhizomatis			N	13640257893	14580908527	26066305960	26.3292
461	DNA-72	Oryza rufipogon			N	14234793934	15190693106	27202691362	92.3133
462	DNA-80	Oryza glaberrima			N	15282637715	16390843043	29261239922	108.744
463	DNA-82	Oryza barthii			N	13184487559	14153727251	25269207053	93.8885
464	WS-12	Oryza australiensis			N	18410687496	20888509867	37280180802	105.321
465	WS-17	Oryza glaberrima			N	17297311584	19826892325	35248790437	92.429
466	WS-2	Oryza rufipogon			N	18231090129	20708107866	36721872388	99.1389
467	WS-20	Oryza glaberrima			N	16144073133	18318924208	32683801695	88.4674
468	WS-25	Oryza malabarensis			N	16475359960	18937287043	33607218880	27.5766
469	WS-29	Oryza ridleyi			N	25416769723	30391292129	52896659500	15.3101
470	WS-4	Oryza rufipogon			N	16223629532	18846609249	33384066855	88.0007
471	WS-5	Oryza officinalis			N	25882607300	30307174508	53435331653	29.0079
472	DNA-A1	Indica			N	13658262122	14698153028	26223743532	85.2302
473	DNA-A2	Indica			N	13602537382	14635105312	26101145478	83.314
474	DNA-A3	Indica			N	14993427647	16181654009	28852948689	93.9262
475	DNA-A4	Indica			N	13048727575	13830572619	24876385061	84.2215
Total/Summary	475	27			30	1807377292658	1956985707552	3475923569583	7546.83
