# Supplementary material for: Evidence for selection events during domestication by extensive mitochondrial genome analysis between japonica and indica in cultivated rice
Source: Sci Rep. 2019 Jul 26;9:10846. doi: 10.1038/s41598-019-47318-x (PMC6659709; doi:10.1038/s41598-019-47318-x)
Supplement: Supplementary file 2 — Dataset 1 [file 41598_2019_47318_MOESM2_ESM.zip › Datasets of Tables/2_Additional file 2 Table S2 Summary of the total variation among the subgroups.xlsx]

## Sheet: chloroplast genome variation
Mitochondrial variation
Name	Samples	Deletion	Insertion	Snp	Structure Variation	Dv	Transitions	Transversions	Ts/Tv	Total Variation	Mean of samples
All_accessions	412	1017	886	7277	330	1122	4755	2522	1.88541	10632	25.8058
wild	54	943	815	6746	301	1063	4407	2339	1.88414	9868	182.741
cultivated	358	139	124	1437	33	212	951	486	1.95679	1945	5.43296
Te_japonica	253	70	63	908	11	122	579	329	1.75988	1174	4.64032
Tr_japonica	25	56	51	682	5	102	445	237	1.87764	896	35.84
Indica	66	110	89	1000	19	165	665	335	1.98507	1383	20.9545
Aus	9	51	46	549	4	101	334	215	1.55349	751	83.4444
Aromatic	2	22	26	189	2	27	90	99	0.90909	266	133
Admixture	3	53	40	662	1	83	414	248	1.66935	839	279.667
O.nivara	3	31	36	293	2	37	153	140	1.09286	399	133
O.rufipogon	3	67	60	588	11	86	364	224	1.625	812	270.667
O.longistaminata	3	60	47	448	4	83	249	199	1.25126	642	214
O.officinalis	3	159	127	1341	35	218	805	536	1.50187	1880	626.667
O.eichingeri	3	140	122	1181	28	194	694	487	1.42505	1665	555
O.barthii	3	31	33	270	3	48	142	128	1.10938	385	128.333
O.alta	3	134	113	1203	32	221	714	489	1.46012	1703	567.667
O.australiensis	2	117	118	855	17	116	465	390	1.19231	1223	611.5
O.brachyantha	2	169	195	1036	39	148	542	494	1.09717	1587	793.5
O.glumaepatula	3	40	50	599	6	96	373	226	1.65044	791	263.667
O.grandiglumis	3	90	83	904	20	163	524	380	1.37895	1260	420
O.latifolia	3	112	95	1142	18	187	677	465	1.45591	1554	518
O.longiglumis	2	222	223	1573	43	242	953	620	1.5371	2303	1151.5
O.malampuzhaensis	3	119	102	1233	26	189	735	498	1.4759	1669	556.333
O.meridionalis	2	33	33	304	9	66	160	144	1.11111	445	222.5
O.minuta	2	113	91	1188	26	192	701	487	1.43943	1610	805
O.punctata	3	187	143	1530	31	263	901	629	1.43243	2154	718
O.rhizomatis	3	140	95	1234	25	203	763	471	1.61996	1697	565.667
O.glaberrima	3	50	66	510	10	76	319	191	1.67016	712	237.333
O.ridleyi	1	195	208	1430	28	178	850	580	1.46552	2039	2039
O.malabarensis	1	113	101	919	18	153	512	407	1.25799	1304	1304

## Sheet: High quality chloroplast 
Hight Quality Mitochondrial variation
Name	Samples	Deletion	Insertion	Snp	Structure Variation	Dv	Transitions	Transversions	Ts/Tv	Total	Mean of samples
All_acc	412	170	148	1764	17	60	1075	689	1.56023	2159	5.24029
wild	54	145	134	1625	14	55	990	635	1.55906	1973	36.537
cultivated	358	47	34	646	5	23	437	209	2.09091	755	2.10894
Te_japonica	253	20	17	430	1	13	288	142	2.02817	481	1.90119
Tr_japonica	25	14	14	329	0	14	232	97	2.39175	371	14.84
Indica	66	44	31	545	4	20	374	171	2.18713	644	9.75758
Aus	9	29	24	351	2	16	232	119	1.94958	422	46.8889
Aromatic	2	0	5	63	0	3	38	25	1.52	71	35.5
Admixture	3	12	13	314	1	11	211	103	2.04854	351	117
O.nivara	3	5	8	120	0	3	75	45	1.66667	136	45.3333
O.rufipogon	3	11	11	223	0	10	150	73	2.00548	255	85
O.longistaminata	3	10	12	129	0	6	68	61	1.11475	157	52.3333
O.officinalis	3	68	54	784	8	25	454	330	1.37576	939	313
O.eichingeri	3	66	56	760	8	24	439	321	1.3676	914	304.667
O.barthii	3	5	9	109	0	5	63	46	1.36957	128	42.6667
O.alta	3	74	63	792	9	24	464	328	1.41463	962	320.667
O.australiensis	2	29	32	361	3	11	165	196	0.84184	436	218
O.brachyantha	2	36	58	420	2	7	203	217	0.93548	523	261.5
O.glumaepatula	3	3	11	126	0	5	76	50	1.52	145	48.3333
O.grandiglumis	3	46	44	543	7	18	303	240	1.2625	659	219.667
O.latifolia	3	49	41	561	6	16	315	246	1.28049	673	224.333
O.longiglumis	2	47	58	498	4	7	262	236	1.11017	614	307
O.malampuzhaensis	3	50	44	634	6	14	346	288	1.20139	748	249.333
O.meridionalis	2	1	5	76	0	7	38	38	1	89	44.5
O.minuta	2	43	44	595	6	13	322	273	1.17949	701	350.5
O.punctata	3	78	66	878	10	29	499	379	1.31662	1061	353.667
O.rhizomatis	3	56	48	649	5	21	363	286	1.26923	779	259.667
O.glaberrima	3	7	13	214	1	7	147	67	2.19403	242	80.6667
O.ridleyi	1	47	57	448	4	6	232	216	1.07407	562	562
O.malabarensis	1	65	54	674	8	17	381	293	1.30034	818	818
