# Supplementary material for: Evidence for selection events during domestication by extensive mitochondrial genome analysis between japonica and indica in cultivated rice
Source: Sci Rep. 2019 Jul 26;9:10846. doi: 10.1038/s41598-019-47318-x (PMC6659709; doi:10.1038/s41598-019-47318-x)
Supplement: Supplementary file 2 — Dataset 1 [file 41598_2019_47318_MOESM2_ESM.zip › Datasets of Tables/3_Additional file 3 Table S3 Location of all the SNPs and Indels in their coding region in the reference detected in this study.xlsx]

## Sheet: cul_421
CHR	POS	ID	REF	ALT	27166	27167	27169	27175	27177	27178	DNA-19	DNA-20	DNA-21	DNA-22	DNA-26	DNA-31	DNA-34	DNA-35	DNA-36	DNA-38	DNA-39	DNA-40	DNA-41	DNA-42	DNA-43	DNA-44	DNA-45	DNA-46	DNA-47	DNA-48	DNA-49	DNA-50	DNA-51	DNA-52	DNA-54	DNA-55	DNA-56	DNA-57	DNA-58	DNA-59	DNA-60	DNA-66	DNA-67	DNA-68	DNA-69	DNA-70	DNA-71	DNA-72	DNA-80
Chr_Mt	46513	.	T	G	T	T	T	T	T	T	T	T	T	T	T	T	T	G	G	T	T	T	T	T	T	T	T	T	T	T	G	G	T	T	T	T	T	T	T	T	T	T	T	T	T	T	T	T	T
Chr_Mt	47236	.	A	G	G	G	A	G	A	A	A	G	A	A	G	G	G	G	G	G	G	A	A	A	G	G	G	G	G	G	G	G	A	A	G	G	G	A	A	G	G	G	G	G	G	G	G	A	A
Chr_Mt	47525	.	G	A	G	G	G	G	G	G	G	G	het	G	G	G	G	G	G	G	G	G	G	G	G	G	G	G	G	G	G	G	G	G	G	G	G	G	G	G	G	G	G	G	G	G	G	G	G
Chr_Mt	48292	.	G	T	G	G	G	G	G	G	G	G	G	het	G	G	T	G	G	G	G	G	G	G	G	G	G	G	G	G	T	T	G	G	G	G	G	G	G	G	G	G	G	G	G	G	G	G	G
Chr_Mt	48445	.	A	G	A	A	A	A	A	A	A	A	A	A	A	A	A	G	G	A	A	A	A	A	A	A	A	A	A	A	G	G	A	A	A	A	A	A	A	A	A	A	A	A	A	A	A	A	A
Chr_Mt	48459	.	A	C	A	A	A	A	A	A	A	A	A	A	A	A	C	A	A	A	A	A	A	A	A	A	A	A	A	A	A	A	A	A	het	het	C	A	A	het	C	C	A	A	A	A	A	A	A
Chr_Mt	48748	.	T	C	T	T	T	T	T	T	T	T	T	T	T	T	T	T	T	T	T	T	T	T	T	T	T	T	T	T	T	T	T	T	C	het	C	T	T	C	C	C	T	T	T	T	T	T	T
Chr_Mt	48802	.	T	C	C	C	T	C	T	T	T	C	het	het	C	C	C	C	C	C	C	het	het	het	C	C	C	C	C	C	C	C	T	T	C	C	C	T	T	C	C	C	C	C	C	C	C	T	T
Chr_Mt	48962	.	C	A	C	C	C	C	C	C	C	C	C	C	C	C	C	A	A	C	C	C	C	C	C	C	C	C	C	C	A	A	C	C	C	C	C	C	C	C	C	C	C	C	C	C	C	C	C
Chr_Mt	49144	.	T	C	T	T	T	T	T	T	T	T	T	T	T	T	T	C	C	T	T	T	T	T	T	T	T	T	T	T	C	C	T	T	T	T	T	T	T	T	T	T	T	T	T	T	T	T	T
Chr_Mt	49208	.	C	T	T	T	C	T	C	C	C	T	C	C	T	T	C	C	C	T	T	C	C	C	T	T	T	T	T	T	C	C	C	C	C	C	C	C	C	C	C	C	T	T	T	T	T	C	C
Chr_Mt	49600	.	G	A	G	G	G	G	G	G	G	G	G	G	G	G	G	G	G	G	G	G	G	G	G	G	G	G	G	G	G	G	G	G	A	het	A	G	G	A	A	A	G	G	G	G	G	G	G
Chr_Mt	50134	.	AT	A	A	A	AT	A	AT	AT	AT	A	AT	AT	A	A	A	AT	AT	A	A	AT	AT	AT	A	A	A	A	A	A	A	A	AT	AT	AT	het	AT	AT	AT	AT	AT	AT	A	A	A	A	A	AT	AT
Chr_Mt	50193	.	T	C	C	C	T	C	T	T	C	C	het	C	C	C	C	C	C	C	C	C	C	C	C	C	C	C	C	C	C	C	C	C	C	C	C	C	C	C	C	C	C	C	C	C	C	C	C
Chr_Mt	50925	.	A	G	A	A	A	A	A	A	A	A	A	A	A	A	A	A	A	A	A	A	A	A	A	A	A	A	A	A	A	A	A	A	A	A	A	A	A	A	A	A	A	A	A	A	A	A	A
Chr_Mt	50939	.	C	G	C	C	C	C	C	C	C	C	C	C	C	C	C	C	C	C	C	C	C	C	C	C	C	C	C	C	C	C	C	C	C	C	C	C	C	C	C	C	C	C	C	C	C	C	C
Chr_Mt	51001	.	C	CCATACATACATAGAGA	CCATACATACATAGAGA	CCATACATACATAGAGA	C	CCATACATACATAGAGA	C	C	C	CCATACATACATAGAGA	C	C	CCATACATACATAGAGA	CCATACATACATAGAGA	CCATACATACATAGAGA	N	N	CCATACATACATAGAGA	CCATACATACATAGAGA	C	C	C	CCATACATACATAGAGA	CCATACATACATAGAGA	CCATACATACATAGAGA	CCATACATACATAGAGA	CCATACATACATAGAGA	CCATACATACATAGAGA	het	het	C	C	C	C	C	C	C	C	C	C	CCATACATACATAGAGA	CCATACATACATAGAGA	CCATACATACATAGAGA	CCATACATACATAGAGA	CCATACATACATAGAGA	C	C
Chr_Mt	51119	.	C	T	C	C	C	C	C	C	het	C	het	het	C	C	C	N	N	C	C	C	C	C	C	C	C	C	C	C	C	C	C	C	C	C	C	C	C	C	C	C	C	C	C	C	C	C	het
Chr_Mt	51486	.	C	CCTGAAGGTCCAACGACCCACACAAA	CCTGAAGGTCCAACGACCCACACAAA	CCTGAAGGTCCAACGACCCACACAAA	C	CCTGAAGGTCCAACGACCCACACAAA	C	C	C	CCTGAAGGTCCAACGACCCACACAAA	C	C	CCTGAAGGTCCAACGACCCACACAAA	CCTGAAGGTCCAACGACCCACACAAA	CCTGAAGGTCCAACGACCCACACAAA	N	N	CCTGAAGGTCCAACGACCCACACAAA	CCTGAAGGTCCAACGACCCACACAAA	C	C	C	CCTGAAGGTCCAACGACCCACACAAA	CCTGAAGGTCCAACGACCCACACAAA	CCTGAAGGTCCAACGACCCACACAAA	CCTGAAGGTCCAACGACCCACACAAA	CCTGAAGGTCCAACGACCCACACAAA	CCTGAAGGTCCAACGACCCACACAAA	CCTGAAGGTCCAACGACCCACACAAA	CCTGAAGGTCCAACGACCCACACAAA	C	C	CCTGAAGGTCCAACGACCCACACAAA	CCTGAAGGTCCAACGACCCACACAAA	CCTGAAGGTCCAACGACCCACACAAA	C	C	CCTGAAGGTCCAACGACCCACACAAA	CCTGAAGGTCCAACGACCCACACAAA	CCTGAAGGTCCAACGACCCACACAAA	CCTGAAGGTCCAACGACCCACACAAA	CCTGAAGGTCCAACGACCCACACAAA	N	N	N	C	C
Chr_Mt	51626	.	G	A	G	G	G	G	G	G	G	G	G	G	G	G	G	G	G	G	G	A	A	A	G	G	G	G	G	G	G	G	G	G	G	G	G	G	G	G	G	G	G	het	N	N	het	G	G
Chr_Mt	51839	.	T	TCGTTCGG	N	N	N	N	N	N	T	N	N	N	N	N	N	N	N	N	N	T	T	T	N	N	N	N	N	T	N	N	N	N	T	T	T	N	N	N	N	N	N	N	N	N	T	N	N
Chr_Mt	51841	.	C	CTAACGAAAGATCTCAGAGGGACTCTTACCTCTACAAGAGCTTTTACACAAGTTATTGACATATAGGAATTCGACTACCTCATCACTGTGT	N	N	N	N	N	N	C	N	N	N	N	N	N	N	N	N	N	C	C	C	N	N	N	N	N	C	N	N	N	N	C	C	C	N	N	N	N	N	N	N	N	N	C	N	N
Chr_Mt	52045	.	A	C	C	C	A	C	A	A	A	C	A	A	C	C	C	N	N	het	A	A	A	A	C	C	C	C	C	C	C	C	A	A	A	A	A	A	A	A	A	A	C	C	C	C	C	A	A
Chr_Mt	52259	.	T	A	T	T	T	T	T	T	T	T	T	T	T	T	T	N	N	T	T	A	A	A	T	T	T	T	T	T	T	T	T	T	T	T	T	T	T	T	T	T	T	T	T	T	T	T	T
Chr_Mt	52263	.	C	T	C	C	C	C	C	C	C	C	het	C	C	C	C	N	N	C	C	C	C	C	C	C	C	C	C	C	C	C	C	C	C	C	C	C	C	C	C	C	C	C	het	het	het	C	C
Chr_Mt	52483	.	A	T	A	A	A	A	A	A	A	A	A	A	A	A	A	N	N	A	A	T	T	T	A	A	A	A	A	A	A	A	A	A	A	A	A	A	A	A	A	A	A	A	A	A	A	A	A
Chr_Mt	52492	.	T	C	T	T	T	T	T	T	T	T	T	T	T	T	T	T	N	T	T	het	het	het	T	T	T	T	T	T	T	T	T	T	T	T	T	T	T	T	T	T	T	T	T	T	T	T	T
Chr_Mt	52516	.	G	A	G	G	A	G	A	A	G	G	A	G	G	G	G	N	N	G	G	G	G	G	G	G	G	G	G	G	G	G	G	G	G	G	G	G	G	G	G	G	G	G	het	het	het	G	G
Chr_Mt	53002	.	CTCAGCCCTTT	C	het	het	CTCAGCCCTTT	het	CTCAGCCCTTT	CTCAGCCCTTT	CTCAGCCCTTT	het	CTCAGCCCTTT	CTCAGCCCTTT	CTCAGCCCTTT	CTCAGCCCTTT	CTCAGCCCTTT	N	N	het	het	N	N	N	CTCAGCCCTTT	CTCAGCCCTTT	CTCAGCCCTTT	CTCAGCCCTTT	CTCAGCCCTTT	CTCAGCCCTTT	CTCAGCCCTTT	CTCAGCCCTTT	CTCAGCCCTTT	CTCAGCCCTTT	CTCAGCCCTTT	CTCAGCCCTTT	CTCAGCCCTTT	CTCAGCCCTTT	CTCAGCCCTTT	CTCAGCCCTTT	CTCAGCCCTTT	CTCAGCCCTTT	het	het	CTCAGCCCTTT	CTCAGCCCTTT	CTCAGCCCTTT	CTCAGCCCTTT	CTCAGCCCTTT
Chr_Mt	53209	.	T	TA	T	T	T	T	T	T	T	T	T	T	T	T	T	het	T	T	T	T	T	T	T	T	T	T	T	T	T	T	T	T	het	het	TA	T	T	TA	TA	TA	T	T	T	T	T	T	T
Chr_Mt	53409	.	T	G	G	G	T	G	T	T	het	G	T	T	G	G	G	G	G	G	G	T	het	het	G	G	G	G	G	G	T	T	G	G	G	G	G	G	G	G	G	G	G	G	het	G	G	T	het
Chr_Mt	53501	.	C	A	C	C	C	C	C	C	C	C	C	C	C	C	C	A	A	C	C	C	C	C	C	C	C	C	C	C	A	A	C	C	C	C	C	C	C	C	C	C	C	C	C	C	C	C	C
Chr_Mt	53505	.	T	A	T	T	T	T	T	T	het	T	T	T	T	T	T	A	A	T	T	T	T	T	T	T	T	T	T	T	A	A	T	T	T	T	T	T	T	T	T	T	T	T	T	T	T	T	T
Chr_Mt	53845	.	A	T	A	A	A	A	A	A	A	A	A	A	A	A	A	T	T	A	A	A	A	A	A	A	A	A	A	A	T	T	A	A	A	A	A	A	A	A	A	A	A	A	A	A	A	A	A
Chr_Mt	54382	.	A	C	C	C	A	C	A	A	A	C	A	A	C	C	C	het	A	C	C	A	A	A	C	C	C	C	C	C	het	C	A	A	C	C	C	A	A	C	C	C	C	C	C	C	C	A	A
Chr_Mt	54425	.	A	G	G	G	A	G	A	A	G	G	A	G	G	G	G	G	G	G	G	G	G	G	G	het	G	G	G	G	G	G	G	G	G	G	G	G	G	G	G	G	G	G	G	G	G	G	G
Chr_Mt	54627	.	T	G	G	G	T	G	T	T	T	G	T	T	G	G	T	G	G	G	G	T	T	T	G	G	G	G	G	G	G	G	G	G	G	G	G	T	T	G	G	G	G	G	G	T	het	T	T
Chr_Mt	54730	.	CG	C	CG	CG	CG	CG	CG	CG	CG	CG	CG	CG	CG	CG	CG	C	C	CG	CG	CG	CG	CG	CG	CG	CG	CG	CG	CG	C	C	CG	CG	CG	CG	CG	CG	CG	CG	CG	CG	CG	CG	CG	CG	CG	CG	CG
Chr_Mt	54880	.	A	T	A	het	A	A	A	A	A	het	A	A	A	A	A	T	T	A	A	A	A	A	A	A	A	A	A	A	A	A	A	A	T	T	T	A	A	T	T	T	A	A	A	A	A	A	A
Chr_Mt	54923	.	A	G	A	A	A	A	A	A	A	A	A	A	A	A	A	A	A	A	A	A	het	het	A	A	A	A	A	A	A	A	A	A	A	A	A	A	A	A	A	A	A	A	A	A	A	A	A
Chr_Mt	54948	.	G	A	A	A	G	A	G	G	G	A	G	G	A	A	A	A	A	A	A	G	het	het	A	A	A	A	A	A	A	A	G	G	A	A	A	G	G	A	A	A	A	A	A	A	A	G	G
Chr_Mt	55494	.	C	A	A	A	C	A	C	C	C	A	C	C	A	A	A	N	A	A	A	C	C	C	A	A	A	A	A	A	A	N	C	C	A	A	A	C	C	A	A	A	A	A	A	A	A	C	C
Chr_Mt	55823	.	C	T	C	C	C	C	C	C	C	C	C	C	C	C	T	C	C	C	C	C	C	C	C	C	C	C	C	C	C	C	C	C	T	T	T	C	C	T	T	T	C	C	C	C	C	C	C
Chr_Mt	56417	.	G	T	T	T	G	T	G	G	G	T	G	G	T	T	T	N	T	T	T	G	G	G	T	het	T	T	T	T	T	G	G	G	G	G	G	G	G	G	G	G	T	T	T	T	T	G	G
Chr_Mt	56539	.	C	T	T	T	C	T	C	C	C	het	C	C	C	C	C	C	C	het	het	C	C	C	C	C	C	C	C	C	C	C	C	C	C	C	C	C	C	C	C	C	het	T	het	het	het	C	C
Chr_Mt	56548	.	C	T	T	T	C	T	C	C	C	het	C	C	C	C	C	N	C	C	C	C	C	C	C	C	C	C	C	C	C	C	C	C	C	C	C	C	C	C	C	C	het	het	C	C	C	C	C
Chr_Mt	56992	.	T	G	G	G	T	G	T	T	T	G	T	T	G	G	T	N	N	G	G	T	T	T	G	G	G	G	G	G	N	T	T	T	T	T	T	T	T	T	T	T	G	G	G	G	G	T	T
Chr_Mt	57355	.	G	T	G	G	T	G	T	T	G	G	T	G	G	G	G	N	N	G	G	G	G	G	G	G	G	G	G	G	G	N	G	G	G	G	G	G	G	G	G	G	G	G	G	G	G	G	G
Chr_Mt	57710	.	A	G	A	A	A	A	A	A	A	A	A	A	A	A	A	N	A	A	A	A	A	A	A	A	A	A	A	A	A	N	A	A	G	G	G	A	A	G	G	G	A	A	A	A	A	A	A
Chr_Mt	57828	.	C	T	C	C	C	C	C	C	C	C	C	C	T	T	C	N	C	C	C	C	C	C	T	T	T	C	C	C	C	N	C	C	C	C	C	C	C	C	C	C	C	C	C	C	C	C	C
Chr_Mt	58771	.	C	T	C	C	C	C	C	C	C	C	C	C	C	C	C	C	C	C	C	C	C	C	C	C	C	C	C	C	C	C	C	C	C	C	C	C	C	C	C	C	C	C	C	C	C	C	C
Chr_Mt	58942	.	T	G	T	T	T	T	T	T	T	T	T	T	T	T	T	G	G	T	T	T	T	T	T	T	T	T	T	T	G	G	T	T	T	T	T	T	T	T	T	T	T	T	T	T	T	T	T
Chr_Mt	58983	.	ATATCAACTTC	A	ATATCAACTTC	ATATCAACTTC	ATATCAACTTC	ATATCAACTTC	ATATCAACTTC	ATATCAACTTC	ATATCAACTTC	ATATCAACTTC	ATATCAACTTC	ATATCAACTTC	ATATCAACTTC	ATATCAACTTC	ATATCAACTTC	A	A	ATATCAACTTC	ATATCAACTTC	ATATCAACTTC	ATATCAACTTC	ATATCAACTTC	ATATCAACTTC	ATATCAACTTC	ATATCAACTTC	ATATCAACTTC	ATATCAACTTC	ATATCAACTTC	A	A	ATATCAACTTC	ATATCAACTTC	ATATCAACTTC	ATATCAACTTC	ATATCAACTTC	ATATCAACTTC	ATATCAACTTC	ATATCAACTTC	ATATCAACTTC	ATATCAACTTC	ATATCAACTTC	ATATCAACTTC	ATATCAACTTC	ATATCAACTTC	ATATCAACTTC	ATATCAACTTC	ATATCAACTTC
Chr_Mt	59035	.	C	T	T	T	C	T	C	C	C	T	C	C	T	T	T	T	T	T	T	het	het	het	T	T	T	T	T	T	T	T	C	C	T	T	T	C	C	T	T	T	T	T	T	T	T	C	C
Chr_Mt	59047	.	A	C	A	A	A	A	A	A	A	A	A	A	A	A	A	C	C	A	A	A	A	A	A	A	A	A	A	A	C	C	A	A	A	A	A	A	A	A	A	A	A	A	A	A	A	A	A
Chr_Mt	59130	.	A	G	A	A	A	A	A	A	A	A	A	A	A	A	A	G	G	A	A	A	A	A	A	A	A	A	A	A	G	G	A	A	A	A	A	A	A	A	A	A	A	A	A	A	A	A	A
Chr_Mt	59161	.	T	A	T	T	T	T	T	T	T	T	T	T	T	T	T	A	A	T	T	T	T	T	T	T	T	T	T	T	T	T	T	T	het	het	het	T	T	het	A	A	T	T	T	T	T	T	T
Chr_Mt	59163	.	G	T	T	T	G	T	G	G	G	T	G	G	T	T	G	G	G	T	T	G	G	G	T	T	T	T	T	T	G	G	G	G	het	het	het	G	G	het	G	G	T	T	T	T	T	G	G
Chr_Mt	59397	.	ACTATTTTCG	A	ACTATTTTCG	ACTATTTTCG	ACTATTTTCG	ACTATTTTCG	ACTATTTTCG	ACTATTTTCG	ACTATTTTCG	ACTATTTTCG	ACTATTTTCG	ACTATTTTCG	A	A	ACTATTTTCG	ACTATTTTCG	ACTATTTTCG	ACTATTTTCG	ACTATTTTCG	ACTATTTTCG	ACTATTTTCG	ACTATTTTCG	A	het	A	ACTATTTTCG	ACTATTTTCG	ACTATTTTCG	ACTATTTTCG	ACTATTTTCG	ACTATTTTCG	ACTATTTTCG	ACTATTTTCG	ACTATTTTCG	ACTATTTTCG	ACTATTTTCG	ACTATTTTCG	ACTATTTTCG	ACTATTTTCG	ACTATTTTCG	ACTATTTTCG	ACTATTTTCG	ACTATTTTCG	ACTATTTTCG	ACTATTTTCG	ACTATTTTCG	ACTATTTTCG
Chr_Mt	59399	.	T	C,*	T	T	T	T	T	T	T	T	T	T	?	?	T	C,*	C,*	T	T	T	T	T	?	?	?	T	T	T	C,*	C,*	T	T	T	T	T	T	T	T	T	T	T	T	T	T	T	T	T
Chr_Mt	59406	.	G	*,A	G	G	G	G	G	G	G	G	G	G	*,A	*,A	G	G	G	G	G	G	G	G	*,A	het	*,A	G	G	G	G	G	G	G	G	G	G	G	G	G	G	G	G	G	G	G	G	G	G
Chr_Mt	59424	.	T	C	T	T	T	T	T	T	T	T	T	T	T	T	T	C	C	T	T	T	T	T	T	T	T	T	T	T	C	C	T	T	T	T	T	T	T	T	T	T	T	T	T	T	T	T	T
Chr_Mt	59979	.	G	A	G	G	G	G	G	G	G	G	G	G	G	G	G	G	G	G	G	G	G	G	G	G	G	G	G	G	G	G	G	G	A	A	A	G	G	A	A	A	G	G	het	het	het	G	G
Chr_Mt	60265	.	AAAG	A	AAAG	AAAG	AAAG	AAAG	AAAG	AAAG	AAAG	AAAG	AAAG	AAAG	AAAG	AAAG	AAAG	A	A	AAAG	AAAG	AAAG	AAAG	AAAG	AAAG	AAAG	AAAG	AAAG	AAAG	AAAG	A	A	AAAG	AAAG	AAAG	AAAG	AAAG	AAAG	AAAG	AAAG	AAAG	AAAG	AAAG	AAAG	AAAG	AAAG	AAAG	AAAG	AAAG
Chr_Mt	60319	.	CATTT	C	CATTT	CATTT	CATTT	CATTT	CATTT	CATTT	CATTT	CATTT	CATTT	CATTT	CATTT	CATTT	CATTT	C	C	CATTT	CATTT	CATTT	CATTT	CATTT	CATTT	CATTT	CATTT	CATTT	CATTT	CATTT	C	C	CATTT	CATTT	CATTT	CATTT	CATTT	CATTT	CATTT	CATTT	CATTT	CATTT	CATTT	CATTT	CATTT	CATTT	CATTT	CATTT	CATTT
Chr_Mt	60329	.	T	G	G	G	T	G	T	T	T	G	T	T	G	G	G	G	G	G	G	T	T	T	G	G	G	G	G	G	G	G	T	T	G	G	G	T	T	G	G	G	G	G	G	G	G	T	T
Chr_Mt	60806	.	T	C	C	C	T	C	T	T	T	C	T	T	C	C	C	C	C	C	C	T	T	T	C	C	C	C	C	C	C	C	T	T	C	C	C	T	T	C	C	C	C	C	C	C	C	T	T
Chr_Mt	60834	.	G	A	G	G	G	G	G	G	G	G	G	G	G	G	G	A	A	G	G	G	G	G	G	G	G	G	G	G	A	A	G	G	G	G	G	G	G	G	G	G	G	G	G	G	G	G	G
Chr_Mt	61443	.	CAT	C	N	N	CAT	N	CAT	CAT	CAT	N	CAT	CAT	N	N	N	N	N	N	N	CAT	CAT	CAT	N	N	N	N	N	N	N	N	CAT	CAT	C	C	C	CAT	CAT	C	C	C	C	N	N	N	N	CAT	CAT
Chr_Mt	61519	.	C	A	C	N	C	C	C	C	C	C	C	C	N	C	C	N	N	N	N	C	C	C	N	C	N	N	N	N	N	N	C	C	A	A	A	C	C	A	A	A	N	N	N	N	N	C	C
Chr_Mt	61571	.	A	C	C	C	A	C	A	A	A	C	A	A	N	N	A	N	N	N	N	A	A	A	N	N	N	N	N	N	N	N	A	A	A	A	A	A	A	A	A	A	N	N	N	A	A	A	A
Chr_Mt	61737	.	G	A	G	G	G	G	G	G	G	G	G	G	G	het	A	G	G	N	N	G	G	G	N	G	N	het	het	het	N	N	G	G	G	G	G	G	G	G	G	G	G	N	N	N	N	G	G
Chr_Mt	61822	.	G	A	A	het	G	N	G	G	G	N	G	G	het	A	G	G	G	A	N	G	G	G	N	het	A	A	A	A	N	N	G	G	A	A	A	G	G	A	A	A	het	A	A	het	A	G	G
Chr_Mt	61875	.	T	G	N	N	T	N	T	T	T	N	T	T	N	G	T	N	N	N	N	T	T	T	N	T	N	N	G	N	N	N	T	T	G	G	G	T	T	G	G	G	N	N	N	N	N	T	T
Chr_Mt	61877	.	C	T	N	het	C	N	C	C	C	N	C	C	N	N	C	C	C	N	N	C	C	C	N	C	N	N	N	N	N	N	C	C	T	T	T	C	C	T	T	T	N	T	N	het	C	C	C
Chr_Mt	61924	.	A	C	N	N	A	N	A	A	A	N	A	A	A	N	N	N	A	A	N	A	A	A	N	A	N	A	N	N	N	N	A	A	C	C	C	A	A	C	C	C	N	N	N	A	A	A	A
Chr_Mt	61936	.	A	C	N	N	A	N	A	A	A	N	A	A	A	N	N	N	A	N	N	A	A	A	N	A	N	N	N	N	N	N	A	A	C	C	C	A	A	C	C	C	N	N	N	A	A	A	A
Chr_Mt	61937	.	T	A	N	N	T	N	T	T	T	N	T	T	N	N	N	N	T	N	N	T	T	T	N	N	N	N	T	N	N	N	T	T	A	A	A	T	T	A	A	A	N	N	N	T	N	T	T
Chr_Mt	61971	.	A	G	A	A	A	A	A	A	A	A	A	A	A	A	N	N	N	A	A	A	A	A	A	A	A	A	A	A	N	N	A	A	G	G	G	A	A	G	G	G	A	A	N	N	N	A	A
Chr_Mt	62298	.	A	G	A	A	A	A	A	A	A	A	A	A	A	A	N	N	N	A	A	A	A	A	A	A	A	A	A	A	N	N	A	A	G	G	het	A	A	G	G	A	A	A	A	A	A	A	A
Chr_Mt	62312	.	G	A	A	A	G	A	G	G	G	A	G	G	G	G	N	N	N	het	A	G	G	G	G	G	G	G	G	G	N	N	G	G	G	G	G	G	G	G	G	G	A	A	A	het	het	G	G
Chr_Mt	62482	.	T	A	T	T	T	T	T	T	T	T	T	T	T	T	A	A	A	T	T	T	T	T	T	T	T	T	T	T	A	A	T	T	T	T	T	T	T	T	T	T	T	T	T	T	T	T	T
Chr_Mt	62839	.	A	T	T	T	A	T	A	A	A	T	A	A	T	T	T	T	T	T	T	A	A	A	T	T	T	T	T	T	N	N	A	A	T	T	T	A	A	T	T	T	T	T	T	T	T	A	A
Chr_Mt	63309	.	T	G	G	G	T	G	T	T	het	G	T	het	G	G	G	N	N	G	G	T	het	het	G	G	G	G	G	G	N	G	G	G	G	G	G	T	T	G	G	G	G	G	G	G	G	het	T
Chr_Mt	63378	.	C	T	T	T	C	T	C	C	C	T	C	C	T	T	T	N	N	T	T	C	C	C	T	T	T	T	T	T	N	C	C	C	T	T	T	C	C	T	T	T	T	T	T	T	T	C	C
Chr_Mt	64028	.	C	T	C	C	C	C	C	C	C	C	C	C	T	T	C	C	C	C	C	C	C	C	T	T	T	T	T	T	C	C	C	C	C	C	C	C	C	C	C	C	C	C	C	C	C	C	C
Chr_Mt	64239	.	A	G	A	A	A	A	A	A	A	A	A	A	A	A	A	G	G	A	A	A	A	A	A	A	A	A	A	A	G	G	A	A	A	A	A	A	A	A	A	A	A	A	A	A	A	A	A
Chr_Mt	64284	.	A	ATTTC	A	A	A	A	A	A	A	A	A	A	A	A	ATTTC	het	het	A	A	A	A	A	A	A	A	A	A	A	ATTTC	ATTTC	A	A	A	A	A	A	A	A	A	A	A	A	A	A	A	A	A
Chr_Mt	64299	.	G	A	G	G	G	G	G	G	G	G	G	G	G	G	G	G	G	G	G	G	G	G	G	G	G	G	G	G	G	G	G	G	G	G	G	G	G	G	G	G	G	G	G	G	G	G	G
Chr_Mt	64315	.	G	A	G	G	G	G	G	G	G	G	G	G	G	G	G	G	G	G	G	G	G	G	G	G	G	G	G	G	G	G	G	G	G	G	G	G	G	G	G	G	G	G	G	G	G	G	G
Chr_Mt	64320	.	G	A	G	G	G	G	G	G	G	G	G	G	G	G	G	G	G	G	G	G	G	G	G	G	G	G	G	G	G	G	G	G	G	G	G	G	G	G	G	G	G	G	G	G	G	G	G
Chr_Mt	64349	.	G	A	G	G	G	G	G	G	G	G	G	G	G	G	G	G	G	G	G	G	G	G	G	G	G	G	G	G	G	G	G	G	G	G	G	G	G	G	G	G	G	G	G	G	G	G	G
Chr_Mt	65049	.	TCCCCCTCCA	T,TCCCTCCA	TCCCCCTCCA	TCCCCCTCCA	TCCCCCTCCA	TCCCCCTCCA	TCCCCCTCCA	TCCCCCTCCA	TCCCCCTCCA	TCCCCCTCCA	TCCCCCTCCA	TCCCCCTCCA	TCCCCCTCCA	TCCCCCTCCA	?	?	?	TCCCCCTCCA	TCCCCCTCCA	TCCCCCTCCA	TCCCCCTCCA	TCCCCCTCCA	TCCCCCTCCA	TCCCCCTCCA	TCCCCCTCCA	TCCCCCTCCA	TCCCCCTCCA	TCCCCCTCCA	?	?	TCCCCCTCCA	TCCCCCTCCA	TCCCCCTCCA	TCCCCCTCCA	TCCCCCTCCA	TCCCCCTCCA	TCCCCCTCCA	het	het	TCCCCCTCCA	TCCCCCTCCA	TCCCCCTCCA	TCCCCCTCCA	T,TCCCTCCA	TCCCCCTCCA	TCCCCCTCCA	TCCCCCTCCA
Chr_Mt	65202	.	C	G	C	C	C	C	C	C	C	C	C	C	C	C	G	G	G	C	C	C	C	C	C	C	C	C	C	C	G	G	C	C	C	C	C	C	C	C	C	C	C	C	C	C	C	C	C
Chr_Mt	65329	.	G	A	A	A	G	A	G	G	G	A	G	G	A	A	A	A	A	A	A	G	G	G	A	A	A	A	A	A	A	A	G	G	A	A	A	G	G	N	A	A	A	A	A	A	A	G	G
Chr_Mt	65443	.	A	G	A	A	A	A	A	A	A	A	A	A	A	A	A	G	G	A	A	A	A	A	A	A	A	A	A	A	G	G	A	A	A	A	A	A	A	A	A	A	A	A	A	A	A	A	A
Chr_Mt	65591	.	GACA	G	GACA	GACA	GACA	GACA	GACA	GACA	GACA	GACA	GACA	GACA	GACA	GACA	G	G	G	GACA	GACA	GACA	GACA	GACA	GACA	GACA	GACA	GACA	GACA	GACA	G	G	GACA	GACA	GACA	GACA	GACA	GACA	GACA	GACA	GACA	GACA	GACA	GACA	GACA	GACA	GACA	GACA	GACA
Chr_Mt	65760	.	GGACCCCGCA	G	GGACCCCGCA	GGACCCCGCA	GGACCCCGCA	GGACCCCGCA	GGACCCCGCA	GGACCCCGCA	GGACCCCGCA	GGACCCCGCA	GGACCCCGCA	het	GGACCCCGCA	GGACCCCGCA	GGACCCCGCA	GGACCCCGCA	GGACCCCGCA	GGACCCCGCA	GGACCCCGCA	GGACCCCGCA	GGACCCCGCA	GGACCCCGCA	GGACCCCGCA	GGACCCCGCA	GGACCCCGCA	GGACCCCGCA	GGACCCCGCA	GGACCCCGCA	GGACCCCGCA	GGACCCCGCA	GGACCCCGCA	GGACCCCGCA	GGACCCCGCA	GGACCCCGCA	GGACCCCGCA	GGACCCCGCA	GGACCCCGCA	GGACCCCGCA	GGACCCCGCA	GGACCCCGCA	GGACCCCGCA	GGACCCCGCA	GGACCCCGCA	GGACCCCGCA	GGACCCCGCA	G	GGACCCCGCA
Chr_Mt	65869	.	C	CCAGGA	C	C	C	C	C	C	C	C	C	C	C	C	C	CCAGGA	CCAGGA	C	C	C	C	C	C	C	C	C	C	C	CCAGGA	CCAGGA	C	C	C	C	C	C	C	C	C	C	C	C	C	C	C	C	C
Chr_Mt	66110	.	TCC	T	TCC	TCC	TCC	TCC	TCC	TCC	TCC	TCC	TCC	TCC	TCC	TCC	TCC	T	T	TCC	TCC	TCC	TCC	TCC	TCC	TCC	TCC	TCC	TCC	TCC	T	T	TCC	TCC	TCC	TCC	TCC	TCC	TCC	TCC	TCC	TCC	TCC	TCC	TCC	TCC	TCC	TCC	TCC
Chr_Mt	66190	.	T	A	A	A	T	A	T	T	T	A	T	T	A	A	A	A	A	A	A	T	T	T	A	A	A	A	A	A	A	A	T	T	A	A	A	T	T	A	A	A	A	A	A	A	A	T	T
Chr_Mt	66260	.	A	G	A	A	A	A	A	A	A	A	A	A	A	A	A	G	het	A	A	A	A	A	A	A	A	A	A	A	G	G	A	A	A	A	A	A	A	A	A	A	A	A	A	A	A	A	A
Chr_Mt	66427	.	T	A	T	T	T	T	T	T	T	T	T	T	T	T	T	A	A	T	T	T	T	T	T	T	T	T	T	T	A	A	T	T	T	T	T	T	T	T	T	T	T	T	T	T	T	T	T
Chr_Mt	66845	.	T	C	C	C	T	C	T	T	T	C	T	T	C	C	T	T	N	C	C	T	T	T	C	C	C	C	C	C	T	T	T	T	T	T	T	T	T	T	T	T	C	C	C	C	C	T	T
Chr_Mt	66875	.	C	A	C	C	C	C	C	C	C	C	C	C	C	C	C	N	C	C	C	C	C	C	C	C	C	C	C	C	A	A	A	A	C	C	A	C	C	C	C	C	C	C	C	C	C	C	C
Chr_Mt	66876	.	A	C	C	C	A	C	A	A	A	C	A	A	C	C	A	A	N	A	A	A	A	A	C	C	C	C	C	C	A	A	A	A	C	C	A	A	A	C	C	C	C	C	C	C	C	A	A
Chr_Mt	67421	.	G	T	G	G	G	G	G	G	G	G	G	G	G	G	G	N	N	G	G	G	G	G	G	G	G	G	G	G	G	G	G	G	het	T	T	G	G	T	T	G	G	G	G	G	G	G	G
Chr_Mt	67422	.	A	C	A	A	A	A	A	A	A	A	A	A	A	A	A	N	N	A	A	A	A	A	A	A	A	A	A	A	A	A	A	A	het	C	C	A	A	C	C	A	A	A	A	A	A	A	A
Chr_Mt	67596	.	G	T	T	T	G	T	G	G	G	T	G	G	G	G	G	G	N	T	T	G	G	G	G	G	G	G	G	G	G	G	G	G	G	G	G	G	G	G	G	G	T	T	T	T	T	G	G
Chr_Mt	67675	.	A	C	C	C	A	C	A	A	A	C	A	A	C	C	C	N	C	C	C	A	A	A	C	C	C	C	C	C	A	A	C	C	C	C	C	A	A	C	C	C	C	C	C	C	C	A	A
Chr_Mt	67918	.	G	A	A	A	G	A	G	G	G	A	G	G	A	A	A	N	A	A	A	G	G	G	A	A	A	A	A	A	A	A	G	G	A	A	A	G	G	A	A	A	A	A	A	A	A	G	G
Chr_Mt	68304	.	A	C	C	C	A	C	A	A	A	C	A	A	C	C	C	N	C	C	C	A	A	A	C	C	C	C	C	C	N	N	A	A	C	C	C	A	A	C	C	C	C	C	C	C	C	A	A
Chr_Mt	68367	.	G	T	T	T	G	T	G	G	G	T	G	G	T	T	T	N	N	T	T	G	G	G	T	T	T	T	T	T	G	N	T	T	T	T	T	het	het	T	T	T	T	T	T	T	T	G	G
Chr_Mt	68688	.	AAAGAAAGCGT	A	A	A	AAAGAAAGCGT	A	AAAGAAAGCGT	AAAGAAAGCGT	AAAGAAAGCGT	het	AAAGAAAGCGT	AAAGAAAGCGT	AAAGAAAGCGT	AAAGAAAGCGT	AAAGAAAGCGT	AAAGAAAGCGT	AAAGAAAGCGT	AAAGAAAGCGT	AAAGAAAGCGT	AAAGAAAGCGT	AAAGAAAGCGT	AAAGAAAGCGT	AAAGAAAGCGT	AAAGAAAGCGT	AAAGAAAGCGT	AAAGAAAGCGT	AAAGAAAGCGT	AAAGAAAGCGT	AAAGAAAGCGT	AAAGAAAGCGT	AAAGAAAGCGT	AAAGAAAGCGT	AAAGAAAGCGT	AAAGAAAGCGT	AAAGAAAGCGT	AAAGAAAGCGT	AAAGAAAGCGT	AAAGAAAGCGT	AAAGAAAGCGT	AAAGAAAGCGT	het	het	AAAGAAAGCGT	AAAGAAAGCGT	AAAGAAAGCGT	AAAGAAAGCGT	AAAGAAAGCGT
Chr_Mt	69014	.	C	CAGGCGTATG	CAGGCGTATG	CAGGCGTATG	C	CAGGCGTATG	C	C	C	CAGGCGTATG	C	C	CAGGCGTATG	CAGGCGTATG	CAGGCGTATG	N	C	CAGGCGTATG	CAGGCGTATG	het	het	het	CAGGCGTATG	CAGGCGTATG	CAGGCGTATG	CAGGCGTATG	CAGGCGTATG	CAGGCGTATG	CAGGCGTATG	N	CAGGCGTATG	CAGGCGTATG	CAGGCGTATG	CAGGCGTATG	CAGGCGTATG	C	C	CAGGCGTATG	CAGGCGTATG	CAGGCGTATG	CAGGCGTATG	CAGGCGTATG	CAGGCGTATG	CAGGCGTATG	CAGGCGTATG	C	C
Chr_Mt	69062	.	A	C	A	A	A	A	A	A	A	A	A	A	C	A	A	N	A	A	A	A	A	A	A	A	A	A	A	A	A	N	A	A	C	C	C	A	A	C	C	C	A	A	A	A	A	A	A
Chr_Mt	69260	.	G	T	T	T	G	T	G	G	G	T	G	G	T	T	G	N	het	T	T	G	G	G	T	T	T	T	T	T	N	N	G	G	G	G	G	G	G	G	G	G	T	T	T	T	T	G	G
Chr_Mt	69261	.	A	C	C	C	A	C	A	A	A	C	A	A	C	C	A	N	het	C	C	A	A	A	C	C	C	C	C	C	N	A	A	A	A	A	A	A	A	A	A	A	C	C	C	C	C	A	A
Chr_Mt	69562	.	T	C	T	T	T	T	T	T	T	T	T	T	T	T	T	C	C	T	T	T	T	T	T	T	T	T	T	T	C	C	T	T	T	T	T	T	T	T	T	T	T	T	T	T	T	T	T
Chr_Mt	69791	.	T	C	T	T	T	T	T	T	T	T	T	T	T	T	T	C	C	T	T	T	T	T	T	T	T	T	T	T	C	C	T	T	T	T	T	T	T	T	T	T	T	T	T	T	T	T	T
Chr_Mt	69815	.	GT	G	GT	GT	GT	GT	GT	GT	GT	GT	GT	GT	GT	GT	GT	G	G	GT	GT	GT	GT	GT	GT	GT	GT	GT	GT	GT	G	G	GT	GT	GT	GT	GT	GT	GT	GT	GT	GT	GT	GT	GT	GT	GT	GT	GT
Chr_Mt	70450	.	T	C	T	T	T	T	T	T	T	T	T	T	T	T	C	N	T	T	T	T	T	T	T	T	T	het	T	T	C	C	T	T	T	T	T	T	T	T	T	T	T	T	T	T	T	T	T
Chr_Mt	70881	.	T	G	G	G	T	G	T	T	het	G	het	het	G	G	G	N	N	G	G	het	het	T	G	G	G	G	G	G	G	G	het	T	G	G	G	T	T	G	G	G	G	G	G	G	G	het	T
Chr_Mt	71013	.	C	T	C	C	C	C	C	C	C	C	C	C	C	C	C	N	N	C	C	C	C	C	C	C	C	C	C	C	T	T	C	C	C	C	C	C	C	C	C	C	C	C	C	C	C	C	C
Chr_Mt	71418	.	T	C	C	C	T	C	het	het	het	C	het	het	C	C	C	C	C	C	C	het	het	het	C	C	C	C	C	C	C	het	het	T	C	C	C	C	C	C	C	C	C	C	C	C	C	het	het
Chr_Mt	71506	.	T	A	T	T	T	T	T	T	T	T	T	T	T	T	T	T	T	T	T	T	T	T	T	T	T	T	T	T	T	T	T	T	T	T	T	A	A	T	T	T	T	T	T	T	T	T	T
Chr_Mt	71525	.	A	T	A	A	A	A	A	A	A	A	A	A	A	A	A	A	A	A	A	A	A	A	A	A	A	A	A	A	A	A	A	A	A	A	A	T	T	A	A	A	A	A	A	A	A	A	A
Chr_Mt	71530	.	C	T	C	C	C	C	C	C	C	C	C	C	C	C	C	C	C	C	C	C	C	C	C	C	C	C	C	C	C	C	C	C	C	C	C	T	T	C	C	C	C	C	C	C	C	C	C
Chr_Mt	71561	.	C	T	C	C	C	C	C	C	C	C	C	C	C	C	C	C	C	C	C	C	C	C	C	C	C	C	C	C	het	het	C	C	C	C	C	C	C	C	C	C	C	C	C	C	C	C	C
Chr_Mt	72042	.	A	G	G	G	A	G	A	A	G	G	A	A	G	G	G	N	N	G	G	G	G	G	G	G	G	G	G	G	A	G	G	G	G	G	G	G	N	G	G	G	G	G	G	G	G	A	G
Chr_Mt	72451	.	A	G	A	A	A	A	A	A	A	A	A	A	A	A	A	G	G	A	A	A	A	A	A	A	A	A	A	A	G	G	A	A	A	A	A	A	A	A	A	A	A	A	A	A	A	A	A
Chr_Mt	72491	.	GGC	G	GGC	GGC	GGC	GGC	GGC	GGC	GGC	GGC	GGC	GGC	GGC	GGC	GGC	G	G	GGC	GGC	GGC	GGC	GGC	GGC	GGC	GGC	GGC	GGC	GGC	G	G	GGC	GGC	GGC	GGC	GGC	GGC	GGC	GGC	GGC	GGC	GGC	GGC	GGC	GGC	GGC	GGC	GGC
Chr_Mt	72494	.	AGT	A	AGT	AGT	AGT	AGT	AGT	AGT	AGT	AGT	AGT	AGT	AGT	AGT	AGT	A	A	AGT	AGT	AGT	AGT	AGT	AGT	AGT	AGT	AGT	AGT	AGT	A	A	AGT	AGT	AGT	AGT	AGT	AGT	AGT	AGT	AGT	AGT	AGT	AGT	AGT	AGT	AGT	AGT	AGT
Chr_Mt	72501	.	C	G	C	C	C	C	C	C	C	C	C	C	C	C	C	G	het	C	C	C	C	C	C	C	C	C	C	C	G	G	C	C	C	C	C	C	C	C	C	C	C	C	C	C	C	C	C
Chr_Mt	72503	.	CTTTA	C	CTTTA	CTTTA	CTTTA	CTTTA	CTTTA	CTTTA	CTTTA	CTTTA	CTTTA	CTTTA	CTTTA	CTTTA	CTTTA	C	het	CTTTA	CTTTA	CTTTA	CTTTA	CTTTA	CTTTA	CTTTA	CTTTA	CTTTA	CTTTA	CTTTA	C	C	CTTTA	CTTTA	CTTTA	CTTTA	CTTTA	CTTTA	CTTTA	CTTTA	CTTTA	CTTTA	CTTTA	CTTTA	CTTTA	CTTTA	CTTTA	CTTTA	CTTTA
Chr_Mt	72782	.	T	C	C	C	T	C	T	T	T	C	T	T	C	C	C	C	het	C	C	T	T	T	C	C	C	C	C	C	T	T	T	T	C	C	C	T	T	C	C	C	C	C	C	C	C	T	T
Chr_Mt	72966	.	G	A	G	G	G	G	G	G	G	G	G	G	G	G	G	G	N	G	G	G	G	G	G	G	G	G	G	G	G	G	G	G	G	G	G	het	het	G	G	G	G	G	G	G	G	G	G
Chr_Mt	73292	.	T	C	C	C	T	C	T	T	T	C	T	T	C	C	C	N	N	C	C	T	T	T	C	C	C	C	C	C	N	C	T	T	C	C	C	C	T	C	C	C	C	C	C	C	C	T	T
Chr_Mt	73625	.	T	C	C	C	T	C	T	T	T	C	T	T	C	C	C	N	C	C	C	T	T	T	C	C	C	C	C	C	N	N	T	T	C	C	C	het	T	C	C	C	C	C	C	C	C	T	T
Chr_Mt	73656	.	A	C	C	C	A	C	A	A	A	C	A	A	C	C	C	N	N	C	C	A	A	A	C	C	C	C	C	C	N	N	A	A	C	C	C	C	N	C	C	C	C	C	C	C	C	A	A
Chr_Mt	73684	.	T	G	G	G	T	G	T	T	T	G	T	T	G	G	G	T	T	G	G	T	T	T	G	G	G	G	G	G	G	N	T	T	G	G	G	N	N	G	G	G	G	G	G	G	G	T	T
Chr_Mt	73685	.	A	G	G	G	A	G	A	A	A	G	A	A	G	G	G	A	A	G	G	A	A	A	G	G	G	G	G	G	G	N	A	A	G	G	G	G	N	G	G	G	G	G	G	G	G	A	A
Chr_Mt	73686	.	C	A	A	A	C	A	C	C	C	A	C	C	A	A	A	N	C	A	A	C	C	C	A	A	A	A	A	A	A	N	C	C	A	A	A	A	N	A	A	A	A	A	A	A	A	C	C
Chr_Mt	73750	.	C	T	C	C	C	C	C	C	C	C	C	C	C	C	C	C	C	C	C	C	C	C	C	C	C	C	C	C	N	N	C	C	C	C	C	T	het	C	C	C	C	C	C	C	C	C	C
Chr_Mt	73752	.	G	A	G	G	G	G	G	G	G	G	G	G	G	G	G	G	G	G	G	G	G	G	G	G	G	G	G	G	N	N	G	G	G	G	G	A	het	G	G	G	G	G	G	G	G	G	G
Chr_Mt	73756	.	C	T	C	C	C	C	C	C	C	C	C	C	C	C	C	C	C	C	C	C	C	C	C	C	C	C	C	C	N	N	C	C	C	C	C	T	het	C	C	C	C	C	C	C	C	C	C
Chr_Mt	73758	.	T	C	T	T	T	T	T	T	T	T	T	T	T	T	T	T	T	T	T	T	het	T	T	T	T	T	T	T	N	N	T	T	T	T	T	C	C	T	T	T	T	T	T	T	T	T	T
Chr_Mt	73953	.	A	G	G	G	A	G	A	A	A	G	A	A	G	G	G	N	het	G	G	A	A	A	G	G	G	G	G	G	N	A	A	A	G	G	G	A	A	G	G	G	G	G	G	G	G	A	A
Chr_Mt	73957	.	G	C	G	G	G	G	G	G	G	G	G	G	G	G	G	N	N	G	G	G	G	G	G	G	G	G	G	G	G	G	G	G	C	C	C	G	G	C	C	C	G	G	G	G	G	G	G
Chr_Mt	73959	.	A	C	A	A	A	A	A	A	A	A	A	A	A	A	A	N	N	A	A	A	A	A	A	A	A	A	A	A	A	A	A	A	C	C	C	A	A	C	C	C	A	A	A	A	A	A	A
Chr_Mt	74050	.	A	T	T	T	A	T	A	A	A	T	A	A	T	T	T	N	het	T	T	A	A	A	T	T	T	T	T	T	N	A	A	A	T	T	T	T	T	T	T	T	T	T	T	T	T	A	A
Chr_Mt	74051	.	A	T	T	T	A	T	A	A	A	T	A	A	T	T	T	N	het	T	T	A	A	A	T	T	T	T	T	T	N	A	A	A	T	T	T	T	T	T	T	T	T	T	T	T	T	A	A
Chr_Mt	74052	.	A	T	T	T	A	T	A	A	A	T	A	A	T	T	T	N	het	T	T	A	A	A	T	T	T	T	T	T	N	A	A	A	T	T	T	T	T	T	T	T	T	T	T	T	T	A	A
Chr_Mt	74396	.	T	C	T	T	T	T	T	T	T	T	T	T	T	T	T	T	T	T	T	T	T	T	T	T	T	T	T	T	T	T	T	T	C	C	C	T	T	C	C	het	T	T	T	T	T	T	T
Chr_Mt	74739	.	A	G	A	A	A	A	A	A	A	A	A	A	A	A	A	A	A	A	A	A	A	A	A	A	A	A	A	A	A	A	A	A	G	G	G	A	A	het	G	G	A	A	A	A	A	A	A
Chr_Mt	75073	.	C	T	C	C	C	C	C	C	C	C	C	C	C	C	C	C	C	C	C	C	C	C	C	C	C	C	C	C	het	het	C	C	C	C	C	het	het	C	C	N	C	C	C	C	C	C	C
Chr_Mt	75270	.	G	A	G	G	G	G	G	G	G	G	G	G	G	G	G	N	N	G	G	G	G	G	G	G	G	G	G	G	G	G	G	G	A	A	A	N	N	het	A	A	G	G	G	G	G	G	G
Chr_Mt	75359	.	T	G	T	T	T	T	T	T	T	T	T	T	T	T	T	N	N	T	T	T	T	T	T	T	T	T	T	T	N	N	T	T	G	G	G	T	T	het	G	G	T	T	T	T	T	T	T
Chr_Mt	75366	.	T	G	G	G	T	G	T	T	T	G	T	T	T	T	T	N	N	T	T	T	T	T	T	T	T	T	T	T	T	T	T	T	T	T	T	T	T	T	T	T	G	T	T	T	T	T	T
Chr_Mt	75367	.	G	A	A	A	G	A	G	G	G	A	G	G	A	A	A	N	N	A	A	G	G	G	A	A	A	A	A	A	G	G	G	G	A	A	A	G	G	A	A	A	A	A	A	A	A	G	G
Chr_Mt	75372	.	G	T	G	G	G	G	G	G	G	G	G	G	G	G	G	N	N	G	G	G	G	G	G	G	G	G	G	G	G	G	G	G	T	T	T	G	G	het	T	T	G	G	G	G	G	G	G
Chr_Mt	75608	.	C	T	T	T	C	T	C	C	C	T	C	C	T	T	T	N	N	T	T	C	C	C	T	T	T	T	T	T	T	T	C	C	T	T	T	C	C	T	T	T	T	T	T	T	T	C	C
Chr_Mt	75796	.	T	TAA	TAA	TAA	TAA	TAA	TAA	TAA	TAA	TAA	TAA	TAA	TAA	TAA	TAA	TAA	TAA	TAA	TAA	TAA	TAA	TAA	TAA	TAA	TAA	TAA	TAA	TAA	TAA	TAA	TAA	TAA	TAA	TAA	TAA	TAA	TAA	TAA	TAA	TAA	TAA	TAA	TAA	TAA	TAA	TAA	TAA
Chr_Mt	75975	.	CCAAATTTA	C	CCAAATTTA	CCAAATTTA	CCAAATTTA	CCAAATTTA	CCAAATTTA	CCAAATTTA	CCAAATTTA	CCAAATTTA	CCAAATTTA	CCAAATTTA	CCAAATTTA	CCAAATTTA	CCAAATTTA	CCAAATTTA	CCAAATTTA	CCAAATTTA	CCAAATTTA	CCAAATTTA	CCAAATTTA	CCAAATTTA	CCAAATTTA	CCAAATTTA	CCAAATTTA	CCAAATTTA	CCAAATTTA	CCAAATTTA	CCAAATTTA	CCAAATTTA	CCAAATTTA	CCAAATTTA	CCAAATTTA	CCAAATTTA	CCAAATTTA	CCAAATTTA	CCAAATTTA	CCAAATTTA	CCAAATTTA	CCAAATTTA	CCAAATTTA	CCAAATTTA	CCAAATTTA	CCAAATTTA	CCAAATTTA	CCAAATTTA	CCAAATTTA
Chr_Mt	76144	.	T	C	C	C	T	C	T	T	T	C	T	T	C	C	C	N	N	C	C	T	T	T	C	C	C	C	C	C	C	C	T	T	C	C	C	T	T	C	C	C	C	C	C	C	C	T	T
Chr_Mt	76498	.	A	G	G	G	A	G	A	A	A	G	A	A	A	A	A	N	A	G	G	A	A	A	A	A	A	A	A	A	N	A	A	A	A	A	A	A	A	A	A	A	G	het	het	G	G	A	A
Chr_Mt	76582	.	G	A	A	A	G	A	G	G	G	A	G	G	A	A	A	G	G	A	A	G	G	G	A	A	A	A	A	A	N	G	G	G	A	A	A	G	G	A	A	A	A	A	A	A	A	G	G
Chr_Mt	77030	.	T	C	T	T	T	T	T	T	T	T	T	T	T	T	T	C	C	T	T	T	T	T	T	T	T	T	T	T	N	T	T	T	T	T	T	T	T	T	T	T	T	T	T	T	T	T	T
Chr_Mt	77783	.	T	G	G	G	T	G	T	T	T	G	T	T	G	G	G	N	N	G	G	T	T	T	G	G	G	G	G	G	G	G	T	T	G	G	G	T	T	G	G	het	G	G	G	G	G	T	T
Chr_Mt	77784	.	C	A	A	A	C	A	C	C	C	A	C	C	A	A	A	N	N	A	A	C	C	C	A	A	A	A	A	A	A	A	C	C	A	A	A	C	C	A	A	het	A	A	A	A	A	C	C
Chr_Mt	77938	.	A	G	G	G	A	G	A	A	A	G	A	A	G	G	G	N	N	G	G	A	A	A	G	G	G	G	G	G	het	het	A	A	A	A	A	A	A	A	A	N	G	G	G	G	G	A	A
Chr_Mt	77999	.	CT	C	CT	CT	CT	CT	CT	CT	CT	CT	CT	CT	CT	CT	CT	N	N	CT	CT	CT	CT	CT	CT	CT	CT	CT	CT	CT	N	N	CT	CT	C	C	C	CT	CT	C	C	C	CT	CT	CT	CT	CT	CT	CT
Chr_Mt	78331	.	C	CCGCTTT	C	C	C	C	C	C	C	C	C	C	C	C	C	CCGCTTT	CCGCTTT	C	C	C	C	C	C	C	C	C	C	C	CCGCTTT	CCGCTTT	C	C	C	C	C	C	C	C	C	C	C	C	C	C	C	C	C
Chr_Mt	78343	.	A	C	C	C	A	C	A	A	A	C	A	het	C	C	C	C	C	C	C	A	het	A	C	C	C	C	C	C	C	C	A	A	C	C	C	A	het	C	C	C	C	C	C	C	C	het	A
Chr_Mt	78370	.	A	G	A	A	A	A	A	A	A	A	A	het	A	A	A	G	G	A	A	A	A	A	A	A	A	A	A	A	A	A	A	A	A	A	A	A	A	A	A	A	A	A	A	A	A	A	A
Chr_Mt	78602	.	C	T	C	C	C	C	C	C	C	C	C	C	C	C	C	C	C	C	C	C	C	C	C	C	C	C	C	C	C	C	C	C	T	T	T	C	C	T	T	T	C	C	C	C	C	C	C
Chr_Mt	78937	.	G	T	G	G	G	G	G	G	G	G	G	G	G	G	G	T	T	G	G	G	G	G	G	G	G	G	G	G	T	T	G	G	G	G	G	G	G	G	G	G	G	G	G	G	G	G	G
Chr_Mt	78977	.	A	G	A	A	A	A	A	A	A	A	A	A	A	A	A	G	G	A	A	A	A	A	A	A	A	A	A	A	G	G	A	A	A	A	A	A	A	A	A	A	A	A	A	A	A	A	A
Chr_Mt	79374	.	C	T	C	C	C	C	C	het	het	C	het	C	C	C	T	C	C	C	C	C	het	het	C	C	C	C	C	C	N	C	C	C	C	C	C	C	C	C	C	C	C	C	C	C	C	het	het
Chr_Mt	81176	.	A	ACAAC	A	N	A	A	A	A	het	N	A	A	N	N	N	N	N	N	A	het	het	het	N	N	N	N	N	N	N	N	ACAAC	ACAAC	N	N	N	A	A	N	A	N	N	N	N	N	N	A	het
Chr_Mt	81854	.	G	C	C	C	G	C	G	G	G	C	G	G	C	C	C	N	het	C	C	G	G	G	C	C	C	C	C	C	C	N	G	G	C	C	C	G	G	C	C	C	C	C	C	C	C	G	G
Chr_Mt	82090	.	C	T	C	C	C	N	C	C	C	C	C	C	C	C	N	C	N	C	N	C	C	C	N	N	N	N	N	C	C	N	C	C	C	C	N	C	C	N	N	C	C	N	N	N	C	C	C
Chr_Mt	82669	.	G	A	G	G	G	G	G	G	G	G	G	G	G	G	N	G	G	G	N	G	G	G	G	G	G	G	G	G	N	N	G	G	A	A	A	G	G	A	A	N	G	het	G	G	G	G	G
Chr_Mt	82831	.	GAAGGCACAA	G	GAAGGCACAA	GAAGGCACAA	GAAGGCACAA	GAAGGCACAA	GAAGGCACAA	GAAGGCACAA	GAAGGCACAA	GAAGGCACAA	GAAGGCACAA	GAAGGCACAA	GAAGGCACAA	GAAGGCACAA	N	N	N	het	N	GAAGGCACAA	GAAGGCACAA	GAAGGCACAA	GAAGGCACAA	GAAGGCACAA	GAAGGCACAA	GAAGGCACAA	GAAGGCACAA	GAAGGCACAA	GAAGGCACAA	GAAGGCACAA	GAAGGCACAA	GAAGGCACAA	GAAGGCACAA	GAAGGCACAA	GAAGGCACAA	GAAGGCACAA	GAAGGCACAA	GAAGGCACAA	GAAGGCACAA	GAAGGCACAA	GAAGGCACAA	het	G	G	G	GAAGGCACAA	GAAGGCACAA
Chr_Mt	82874	.	T	C	T	T	T	T	T	T	T	het	T	T	C	C	N	N	C	C	N	T	T	T	C	C	C	C	C	C	C	C	T	T	C	C	C	T	T	C	C	C	C	C	C	C	C	T	T
Chr_Mt	82912	.	T	C	T	T	T	T	T	T	T	het	T	T	C	C	N	N	N	C	N	T	T	T	C	C	C	C	C	C	N	N	T	T	het	C	C	T	T	C	C	C	N	het	C	C	C	T	T
Chr_Mt	83354	.	G	A	N	N	G	N	G	G	G	N	G	G	G	G	N	G	G	G	N	G	G	G	G	G	G	G	G	G	G	G	G	G	het	het	het	G	G	A	A	A	A	G	G	G	G	G	G
Chr_Mt	83472	.	A	G	A	N	A	A	A	A	A	A	A	A	G	G	N	N	N	G	A	A	A	A	G	G	G	G	G	G	A	A	A	A	G	G	G	A	A	G	G	G	het	G	G	G	G	A	A
Chr_Mt	83974	.	G	A	A	A	G	A	G	G	G	A	G	G	A	A	N	N	N	A	G	G	G	G	A	A	A	A	A	A	N	N	G	G	A	A	A	G	G	A	A	A	A	A	A	A	A	G	G
Chr_Mt	84244	.	A	C	A	A	A	A	A	A	A	A	A	A	C	C	N	N	N	A	A	A	A	A	C	C	C	C	C	C	N	N	A	A	het	C	het	C	C	het	C	C	A	A	A	A	A	A	A
Chr_Mt	84245	.	A	C	A	A	A	A	A	A	A	A	A	A	A	A	A	N	N	A	A	A	A	A	A	A	A	A	A	A	N	N	A	A	het	C	het	A	A	het	C	C	A	A	A	A	A	A	A
Chr_Mt	84304	.	G	A	A	A	G	A	G	G	G	A	G	G	G	G	G	N	N	het	A	G	G	G	G	G	G	G	G	G	N	N	G	G	G	G	G	G	G	G	G	G	A	A	G	G	G	G	G
Chr_Mt	84320	.	G	T	G	G	G	G	G	G	G	G	G	G	G	G	G	N	N	het	G	G	G	G	G	G	G	G	G	G	N	N	G	G	G	G	G	G	G	het	G	G	G	G	T	T	T	G	G
Chr_Mt	84399	.	G	C	G	G	G	G	G	G	G	G	G	G	C	C	G	G	N	het	G	G	G	G	C	C	C	C	C	C	C	N	G	G	C	C	C	G	G	C	C	C	G	G	C	C	C	G	G
Chr_Mt	84524	.	C	T	het	T	C	T	C	C	C	het	C	C	C	C	C	N	N	het	T	C	C	C	C	C	C	C	C	C	N	C	C	C	C	C	C	C	C	C	C	C	het	het	C	C	C	C	C
Chr_Mt	84572	.	ACTGCTACTTTC	A	A	A	ACTGCTACTTTC	A	ACTGCTACTTTC	ACTGCTACTTTC	ACTGCTACTTTC	A	ACTGCTACTTTC	ACTGCTACTTTC	A	A	ACTGCTACTTTC	N	N	A	A	ACTGCTACTTTC	ACTGCTACTTTC	ACTGCTACTTTC	A	A	A	het	het	A	N	N	ACTGCTACTTTC	ACTGCTACTTTC	A	het	A	ACTGCTACTTTC	ACTGCTACTTTC	A	A	A	A	A	A	A	A	ACTGCTACTTTC	ACTGCTACTTTC
Chr_Mt	84676	.	G	A	A	A	G	A	G	G	G	A	G	G	A	A	G	N	N	A	A	G	G	G	A	A	A	A	A	A	N	N	G	G	A	A	A	G	G	A	A	A	A	A	A	A	A	G	G
Chr_Mt	84726	.	TA	T	T	T	TA	T	TA	TA	TA	T	TA	TA	T	T	T	T	T	T	T	TA	TA	TA	T	T	T	T	T	T	T	T	TA	TA	T	T	T	TA	TA	T	T	T	T	T	T	T	T	TA	TA
Chr_Mt	85217	.	T	C	T	T	T	T	T	T	T	T	T	T	T	T	T	C	C	T	T	T	T	T	T	T	T	T	T	T	C	C	T	T	T	T	T	T	T	T	T	T	T	T	T	T	T	T	T
Chr_Mt	85499	.	A	G	A	A	A	A	A	A	A	A	A	A	A	A	A	G	G	A	A	A	A	A	A	A	A	A	A	A	G	G	A	A	A	A	A	A	A	A	A	A	A	A	A	A	A	A	A
Chr_Mt	85513	.	A	G	G	G	A	G	A	A	A	G	A	A	G	G	G	G	G	G	G	A	A	A	G	G	G	G	G	G	G	G	A	A	G	G	G	A	A	G	G	G	G	G	G	G	G	A	A
Chr_Mt	85553	.	G	A	het	A	G	het	G	G	G	het	G	G	G	G	G	G	G	het	A	G	G	G	G	G	G	G	G	G	G	G	G	G	G	G	G	G	G	G	G	G	het	het	G	G	G	G	G
Chr_Mt	85963	.	T	C	T	T	T	T	T	T	T	T	T	T	T	T	T	C	C	T	T	T	T	T	T	T	T	T	T	T	C	C	T	T	T	T	T	T	T	T	T	T	T	T	T	T	T	T	T
Chr_Mt	86082	.	A	G	G	G	A	G	A	A	A	G	A	A	G	G	G	G	G	G	G	A	A	A	G	G	G	G	G	G	G	G	A	A	G	G	G	A	A	G	G	G	G	G	G	G	G	A	A
Chr_Mt	86145	.	C	A	A	A	C	A	C	C	C	A	C	C	A	A	A	A	A	A	A	C	C	C	A	A	A	A	A	A	A	A	C	C	A	A	A	C	C	A	A	A	A	A	A	A	A	C	C
Chr_Mt	86586	.	G	T	G	G	G	G	G	G	G	G	G	G	G	G	G	T	T	G	G	G	G	G	G	G	G	G	G	G	T	T	G	G	G	G	G	G	G	G	G	G	G	G	G	G	G	G	G
Chr_Mt	86919	.	G	A	het	A	G	het	G	G	G	het	G	G	G	G	G	G	G	het	het	G	G	G	G	G	G	G	G	G	G	G	G	G	G	G	G	G	G	G	G	G	het	het	G	G	G	G	G
Chr_Mt	87044	.	T	C	T	T	T	T	T	T	T	T	T	T	T	T	T	T	T	T	T	T	T	T	T	T	T	T	T	T	T	T	T	T	T	T	T	T	T	T	T	T	T	T	T	T	T	T	T
Chr_Mt	87046	.	C	T	C	C	C	C	C	C	C	C	C	C	C	C	C	C	C	C	C	C	C	C	C	C	C	C	C	C	C	C	C	C	C	C	C	C	C	C	C	C	C	C	C	C	C	C	C
Chr_Mt	87893	.	G	A	G	G	G	G	G	G	G	G	G	G	G	G	G	A	A	G	G	G	G	G	G	G	G	G	G	G	A	A	G	G	G	G	G	G	G	G	G	G	G	G	G	G	G	G	G
Chr_Mt	88241	.	G	A	A	A	G	A	G	G	G	het	G	G	het	het	G	G	G	A	A	G	G	G	het	het	het	het	het	het	G	G	G	G	het	G	G	G	G	G	G	G	het	A	A	A	A	G	G
Chr_Mt	88744	.	T	G	T	T	T	T	T	T	T	T	T	T	T	T	T	G	G	T	T	T	T	T	T	T	T	T	T	T	G	G	T	T	T	T	T	T	T	T	T	T	T	T	T	T	T	T	T
Chr_Mt	88908	.	G	GGGGGCT	G	G	G	G	G	G	G	G	G	G	G	G	G	GGGGGCT	GGGGGCT	G	G	G	G	G	G	G	G	G	G	G	GGGGGCT	GGGGGCT	G	G	G	G	G	G	G	G	G	G	G	G	G	G	G	G	G
Chr_Mt	89204	.	C	A	A	A	C	A	C	C	C	A	C	C	A	A	A	A	A	A	A	C	C	C	A	A	A	A	A	A	A	A	C	C	A	A	A	C	C	A	A	A	A	A	A	A	A	C	C
Chr_Mt	89783	.	T	C	T	T	T	T	T	T	T	T	T	T	T	T	T	C	C	T	T	T	T	T	T	T	T	T	T	T	C	C	T	T	T	T	T	T	T	T	T	T	T	T	T	T	T	T	T
Chr_Mt	90009	.	T	C	C	C	T	C	T	T	T	C	T	T	C	C	C	C	C	C	C	T	T	T	C	C	C	C	C	C	C	C	T	T	C	C	C	T	T	C	C	C	C	C	C	C	C	T	T
Chr_Mt	90078	.	T	C	C	C	T	C	T	T	T	C	T	T	C	C	C	het	C	C	C	T	T	T	C	C	C	C	C	C	C	C	T	T	C	C	C	T	T	C	C	C	C	C	C	C	C	T	T
Chr_Mt	90079	.	G	A	G	G	G	G	G	G	G	G	G	G	G	G	G	A	A	G	G	G	G	G	G	het	G	G	G	G	A	A	G	G	G	G	G	G	G	G	G	G	G	G	G	G	G	G	G
Chr_Mt	90508	.	T	C	T	T	T	T	T	T	T	T	T	T	T	T	T	C	C	T	T	T	T	T	T	T	T	T	T	T	C	C	T	T	T	T	T	T	T	T	T	T	T	T	T	T	T	T	T
Chr_Mt	91495	.	TTG	T,*	TTG	TTG	TTG	TTG	TTG	TTG	TTG	TTG	TTG	TTG	TTG	?	het	TTG	N	het	TTG	TTG	TTG	TTG	?	?	het	?	?	?	N	?	TTG	TTG	T,*	T,*	T,*	TTG	TTG	T,*	T,*	T,*	TTG	het	T,*	T,*	T,*	TTG	TTG
Chr_Mt	91496	.	TGC	T,*	T,*	T,*	TGC	T,*	TGC	TGC	TGC	het	TGC	TGC	TGC	?	?	N	N	het	T,*	TGC	TGC	TGC	?	?	?	?	?	?	N	?	TGC	TGC	?	?	?	TGC	TGC	?	?	?	het	het	?	?	?	TGC	TGC
Chr_Mt	91856	.	C	T	het	het	C	C	C	C	C	het	C	C	C	C	T	C	C	C	C	C	C	C	C	C	C	C	C	C	C	N	C	C	C	C	C	C	C	C	C	het	het	C	C	C	C	C	C
Chr_Mt	91857	.	T	C	T	T	T	T	T	T	C	T	T	T	T	T	T	T	T	T	T	T	T	T	T	T	T	T	T	T	T	N	T	T	T	T	T	T	T	T	T	T	T	T	T	T	T	T	C
Chr_Mt	91864	.	T	G	T	T	T	T	T	T	T	T	T	G	T	T	T	G	G	T	T	T	T	T	T	T	T	T	T	T	T	N	T	T	T	T	T	T	T	T	T	T	T	T	T	T	T	G	T
Chr_Mt	91881	.	G	A	het	het	G	het	G	G	A	het	G	G	G	G	G	G	G	G	G	G	G	G	G	G	G	G	G	G	G	N	G	G	G	G	G	G	G	G	G	het	het	G	G	G	G	G	A
Chr_Mt	91917	.	G	A	het	het	G	G	G	G	het	het	G	G	G	G	G	G	G	G	G	G	G	G	G	G	G	G	G	G	G	N	G	G	het	het	het	G	G	G	G	het	het	G	G	G	G	G	G
Chr_Mt	91939	.	G	A	het	het	G	G	G	G	het	het	G	G	G	G	G	G	G	G	G	G	het	G	G	G	G	G	G	G	G	G	G	G	G	G	G	G	G	G	G	het	het	G	G	G	G	het	het
Chr_Mt	91986	.	CTT	C	CTT	CTT	CTT	CTT	CTT	CTT	het	CTT	CTT	CTT	CTT	CTT	CTT	CTT	CTT	CTT	CTT	CTT	CTT	het	CTT	CTT	CTT	CTT	CTT	CTT	CTT	N	CTT	CTT	CTT	CTT	CTT	CTT	CTT	CTT	CTT	CTT	CTT	CTT	CTT	CTT	CTT	het	het
Chr_Mt	91994	.	C	T	C	C	C	C	C	C	het	C	C	C	C	C	C	C	C	C	C	het	het	het	C	C	C	C	C	C	N	N	C	C	C	C	C	C	C	C	C	C	C	C	C	C	C	het	het
Chr_Mt	92000	.	A	C	A	A	A	A	A	A	het	A	A	A	A	A	A	A	A	A	A	A	het	A	A	A	A	A	A	A	N	N	A	A	A	A	A	A	A	A	A	A	A	A	A	A	A	het	het
Chr_Mt	92007	.	A	ATTCAAGATCTCCG	A	A	A	A	A	A	het	A	A	A	A	A	A	A	A	A	A	A	het	A	A	A	A	A	A	A	N	A	A	A	A	A	A	A	A	A	A	A	A	A	A	A	A	het	het
Chr_Mt	92019	.	C	T	het	het	C	C	C	C	T	het	C	C	C	C	C	C	C	C	C	het	het	het	C	C	C	C	C	C	C	C	C	C	C	C	C	C	C	C	C	C	het	C	C	C	C	het	T
Chr_Mt	92056	.	G	A	G	G	G	G	G	G	A	G	G	G	G	G	G	G	G	G	G	het	het	het	G	G	G	G	G	G	G	N	G	G	G	G	G	G	G	G	G	G	G	G	G	G	G	het	A
Chr_Mt	92134	.	G	A	G	G	G	G	G	G	het	het	G	G	G	G	N	G	G	G	G	het	het	het	G	G	G	G	G	G	G	N	G	G	G	G	G	G	G	G	G	het	het	G	G	G	G	het	het
Chr_Mt	92143	.	T	C	T	T	T	T	T	T	het	T	T	T	T	T	N	T	T	T	T	het	het	het	T	T	T	T	T	T	T	N	T	T	T	T	T	T	T	T	T	T	T	T	T	T	T	het	het
Chr_Mt	92178	.	G	T,A	?	?	G	?	G	G	T,A	?	G	G	G	G	N	G	G	G	G	het	het	het	G	G	G	G	G	G	N	N	G	G	G	?	?	G	G	G	G	?	?	G	G	G	G	het	T,A
Chr_Mt	92201	.	A	G	G	G	A	G	A	A	G	G	A	A	G	G	G	G	G	G	G	het	het	het	G	G	G	G	G	G	A	N	A	A	G	G	G	A	A	G	G	G	G	G	G	G	G	het	G
Chr_Mt	92220	.	G	C	G	G	G	G	G	G	C	G	G	G	G	G	G	G	G	G	G	het	het	het	G	G	G	G	G	G	G	G	G	G	G	G	G	G	G	G	G	G	G	G	G	G	G	het	C
Chr_Mt	92234	.	G	A	G	G	G	G	G	G	A	G	G	G	G	G	G	G	G	G	G	G	het	het	G	G	G	G	G	G	G	G	G	G	G	G	G	G	G	G	G	G	G	G	G	G	G	het	A
Chr_Mt	92272	.	A	AAAGTT	A	A	A	A	A	A	AAAGTT	A	A	A	A	A	A	A	A	A	A	A	het	het	A	A	A	A	A	A	A	A	A	A	A	A	A	A	A	A	A	A	A	A	A	A	A	AAAGTT	AAAGTT
Chr_Mt	92316	.	C	T	C	C	C	C	C	C	het	C	C	C	C	C	C	C	C	C	C	C	C	C	C	C	C	C	C	C	C	C	C	C	C	C	C	C	C	C	C	C	C	C	C	C	C	T	het
Chr_Mt	92497	.	T	A	T	T	T	T	T	T	A	T	T	T	T	T	T	A	A	T	T	T	T	T	T	T	T	T	T	T	N	T	T	T	T	T	T	T	T	T	T	T	T	T	T	T	T	T	A
Chr_Mt	92533	.	C	T	C	C	C	C	C	C	N	C	C	T	C	C	C	C	C	C	C	C	C	C	C	C	C	C	C	C	N	N	C	C	C	C	C	C	C	C	C	C	C	C	C	C	C	T	N
Chr_Mt	92537	.	G	A	G	G	G	G	G	G	G	G	G	A	G	G	G	G	G	G	G	G	G	G	G	G	G	G	G	G	N	N	G	G	G	G	G	G	G	G	G	G	G	G	G	G	G	A	N
Chr_Mt	92575	.	C	T	C	C	C	C	C	C	T	C	C	het	C	C	C	N	C	C	C	C	C	C	C	C	C	C	C	C	N	N	C	C	C	C	C	C	C	C	C	C	C	C	C	C	C	het	T
Chr_Mt	92578	.	C	T	C	C	C	C	C	C	T	C	C	het	C	C	C	N	C	C	C	C	C	C	C	C	C	C	C	C	N	N	C	C	C	C	C	C	C	C	C	C	C	C	C	C	C	het	T
Chr_Mt	92581	.	G	A	G	G	G	G	G	G	A	G	G	het	G	G	G	N	N	G	G	G	G	G	G	G	G	G	G	G	G	N	G	G	G	G	G	G	G	G	G	G	G	G	G	G	G	het	A
Chr_Mt	92611	.	A	T	A	A	A	A	A	A	T	A	A	het	A	A	A	N	N	A	A	A	A	A	A	A	A	A	A	A	A	A	A	A	A	A	A	A	A	A	A	A	A	A	A	A	A	het	T
Chr_Mt	92705	.	C	T	C	C	C	C	C	C	N	C	C	T	C	C	C	N	C	C	C	C	C	C	C	C	C	C	C	C	C	N	C	C	C	C	C	C	C	C	C	C	C	C	C	C	C	T	N
Chr_Mt	92920	.	G	A	A	A	G	A	G	G	N	het	G	N	G	G	G	N	G	A	A	G	G	G	G	G	G	G	G	G	N	G	G	G	G	G	G	G	G	G	G	G	het	het	A	A	A	A	het
Chr_Mt	93568	.	G	C	G	G	G	G	G	G	het	G	G	N	G	G	N	G	G	G	G	G	G	G	G	G	G	G	G	G	N	N	G	G	G	G	G	G	G	G	G	G	G	G	G	G	G	C	het
Chr_Mt	93931	.	G	A	het	A	G	A	G	G	G	het	G	het	G	G	N	N	A	A	A	G	G	G	G	het	G	G	G	G	N	N	G	G	G	G	G	G	G	G	G	G	het	het	A	A	A	N	G
Chr_Mt	94095	.	G	A	G	G	G	G	G	G	het	G	G	het	G	G	G	N	N	G	G	het	het	het	G	G	G	G	G	G	G	N	G	G	G	G	G	G	G	G	G	G	G	G	G	G	G	A	het
Chr_Mt	138343	.	G	T	G	G	G	G	G	G	G	het	G	T	G	G	G	G	G	N	G	G	G	G	N	G	N	N	N	N	N	G	G	G	G	G	G	G	G	G	G	G	N	N	N	G	N	T	G
Chr_Mt	139833	.	T	TCC	TCC	TCC	T	TCC	T	T	T	TCC	T	T	T	T	T	N	N	TCC	TCC	T	T	T	T	T	T	T	T	T	N	N	T	T	T	T	T	T	T	T	T	T	TCC	TCC	TCC	TCC	TCC	T	T
Chr_Mt	140436	.	CCTTTG	C	C	C	CCTTTG	C	CCTTTG	CCTTTG	CCTTTG	C	CCTTTG	CCTTTG	C	C	CCTTTG	N	N	C	C	CCTTTG	CCTTTG	CCTTTG	C	C	het	C	C	het	N	N	CCTTTG	CCTTTG	CCTTTG	CCTTTG	CCTTTG	CCTTTG	CCTTTG	CCTTTG	CCTTTG	CCTTTG	C	C	C	C	C	CCTTTG	CCTTTG
Chr_Mt	140452	.	C	CATGGTCAACGAGTT	CATGGTCAACGAGTT	CATGGTCAACGAGTT	C	CATGGTCAACGAGTT	C	C	C	CATGGTCAACGAGTT	C	C	CATGGTCAACGAGTT	CATGGTCAACGAGTT	CATGGTCAACGAGTT	N	N	CATGGTCAACGAGTT	CATGGTCAACGAGTT	C	C	C	CATGGTCAACGAGTT	CATGGTCAACGAGTT	CATGGTCAACGAGTT	CATGGTCAACGAGTT	CATGGTCAACGAGTT	CATGGTCAACGAGTT	N	N	C	C	CATGGTCAACGAGTT	CATGGTCAACGAGTT	CATGGTCAACGAGTT	C	C	CATGGTCAACGAGTT	CATGGTCAACGAGTT	CATGGTCAACGAGTT	CATGGTCAACGAGTT	CATGGTCAACGAGTT	CATGGTCAACGAGTT	CATGGTCAACGAGTT	CATGGTCAACGAGTT	C	C
Chr_Mt	141160	.	AGC	A	AGC	A	het	A	het	het	N	AGC	AGC	AGC	N	N	N	N	N	het	A	A	N	N	A	N	N	AGC	AGC	N	AGC	N	N	A	A	N	N	N	A	N	N	N	AGC	N	A	het	het	het	A
Chr_Mt	141223	.	C	A	C	C	C	N	C	C	N	N	C	C	N	N	N	N	N	A	N	N	N	N	N	N	N	A	A	N	N	N	N	N	N	N	N	N	N	N	N	N	N	N	N	A	A	C	N
Chr_Mt	141227	.	A	T	A	A	A	N	A	A	N	N	A	A	N	N	N	N	N	A	N	N	N	N	N	N	N	A	A	N	A	N	N	N	N	N	N	N	N	N	N	N	N	N	A	A	A	T	N
Chr_Mt	141234	.	A	T	A	A	A	N	A	A	N	N	A	A	N	N	N	N	N	T	N	N	N	N	N	N	N	T	T	N	N	N	N	N	N	N	N	N	N	N	N	N	N	N	N	T	T	A	N
Chr_Mt	141237	.	G	T,A	G	G	G	N	G	G	N	N	G	G	N	N	N	N	N	?	N	N	N	N	N	N	N	?	?	N	N	N	N	N	N	N	N	N	N	N	N	N	N	N	N	?	?	G	N
Chr_Mt	141244	.	T	G	T	T	T	N	T	T	N	N	T	N	N	N	N	N	N	G	N	N	N	N	N	N	N	G	G	N	N	N	N	N	N	N	N	N	N	N	N	N	N	N	N	G	G	T	N
Chr_Mt	141245	.	C	A	C	C	C	N	C	C	N	N	C	N	N	N	N	N	N	A	N	N	N	N	N	N	N	A	A	N	N	N	N	N	N	N	N	N	N	N	N	N	N	N	N	A	A	C	N
Chr_Mt	141251	.	G	C	G	G	G	N	G	G	N	N	G	N	N	N	N	N	N	C	N	N	N	N	N	N	N	G	G	N	G	N	N	N	N	N	N	N	N	N	N	N	N	N	N	C	C	G	N
Chr_Mt	141267	.	G	A	G	N	G	G	G	G	N	N	G	N	N	N	N	N	N	A	N	N	N	N	N	N	N	G	G	N	N	N	N	N	N	N	N	N	N	N	N	N	N	N	N	A	A	G	N
Chr_Mt	141275	.	T	G	T	T	T	N	T	T	N	N	T	N	N	N	N	N	N	G	N	N	N	N	N	N	N	G	het	N	N	N	N	N	N	N	N	N	N	N	N	N	T	N	N	G	G	G	N
Chr_Mt	141276	.	G	A	G	G	G	N	G	G	N	N	G	N	N	N	N	N	N	A	N	N	N	N	N	N	N	A	het	N	N	N	N	N	N	N	N	N	N	N	N	N	G	N	N	A	A	G	N
Chr_Mt	141283	.	T	C	T	T	T	N	T	T	N	N	T	N	N	N	N	N	N	C	N	N	N	N	N	N	N	C	C	N	N	N	N	N	N	N	N	N	N	N	N	N	N	N	N	C	C	C	N
Chr_Mt	141300	.	G	A	G	G	G	N	G	G	N	N	G	N	N	N	N	N	N	A	N	N	N	N	N	N	G	G	G	N	N	N	N	N	N	N	N	N	N	N	N	N	N	N	N	A	A	G	N
Chr_Mt	143855	.	T	G	T	N	N	T	N	T	N	T	T	N	T	T	N	N	N	G	T	N	N	N	T	N	T	N	T	T	T	T	N	N	T	T	N	T	N	T	T	T	T	N	G	G	G	N	T
Chr_Mt	143861	.	T	G	T	N	N	T	N	T	N	N	T	N	T	T	N	N	N	G	T	N	N	N	T	N	N	N	T	T	T	T	N	N	T	T	N	N	N	N	N	N	T	N	G	G	G	T	T
Chr_Mt	143863	.	A	C	N	N	N	N	N	A	N	N	N	N	N	N	N	N	N	C	A	N	N	N	A	N	N	N	A	A	A	A	N	N	N	A	N	N	N	N	N	N	A	N	C	C	C	N	A
Chr_Mt	167350	.	T	C	N	N	T	N	T	T	T	N	T	T	C	C	C	N	N	N	N	T	T	T	C	C	C	C	C	C	N	N	T	T	C	C	C	T	T	C	C	C	het	N	N	N	N	T	T
Chr_Mt	167468	.	C	T	C	het	C	C	C	C	C	C	C	C	C	C	C	N	C	N	N	C	C	C	C	C	C	C	C	C	N	N	C	C	C	C	C	C	C	C	C	C	het	N	het	C	N	C	C
Chr_Mt	167470	.	C	T	het	het	C	het	C	C	C	het	C	C	C	C	C	N	C	N	N	C	C	C	C	C	C	C	C	C	N	N	C	C	C	C	C	C	C	C	C	C	het	N	T	het	het	C	C
Chr_Mt	167516	.	T	C	T	T	T	T	T	T	T	T	T	T	T	T	T	N	T	N	N	T	T	T	T	T	T	T	T	T	T	N	T	T	T	T	T	T	T	T	T	T	T	N	N	T	T	T	T
Chr_Mt	167672	.	T	TTTTAGCTAATATCCAATCTTTAGCAGTAATTCCTCCGCTGTTAGCTTATTAGAGC	het	TTTTAGCTAATATCCAATCTTTAGCAGTAATTCCTCCGCTGTTAGCTTATTAGAGC	T	TTTTAGCTAATATCCAATCTTTAGCAGTAATTCCTCCGCTGTTAGCTTATTAGAGC	T	T	T	het	T	T	T	T	T	N	N	T	T	T	T	T	T	T	T	T	T	T	N	N	T	T	T	T	T	T	T	T	T	T	het	het	T	N	T	T	T
Chr_Mt	167732	.	T	A	het	het	T	het	T	T	T	het	T	T	T	T	T	N	N	het	A	T	T	T	T	T	T	T	T	T	T	T	T	T	T	T	T	T	T	T	T	T	het	N	N	N	N	T	T
Chr_Mt	167733	.	G	GAAAAA	het	het	G	het	G	G	G	het	G	G	G	G	G	N	G	het	GAAAAA	G	G	G	G	G	G	G	G	G	G	G	G	G	G	G	G	G	G	G	G	G	het	N	N	N	N	G	G
Chr_Mt	167772	.	G	A	het	het	G	het	G	G	G	het	G	G	G	G	G	N	N	A	A	G	G	G	G	G	G	G	G	G	G	G	G	G	G	G	G	G	G	G	G	G	het	N	A	N	N	G	G
Chr_Mt	167828	.	AACTG	A	het	A	AACTG	A	AACTG	AACTG	AACTG	het	AACTG	AACTG	AACTG	AACTG	AACTG	N	AACTG	N	A	AACTG	AACTG	AACTG	AACTG	AACTG	AACTG	AACTG	het	AACTG	N	N	AACTG	AACTG	AACTG	AACTG	AACTG	AACTG	AACTG	AACTG	AACTG	AACTG	het	N	A	N	N	AACTG	AACTG
Chr_Mt	167849	.	G	A	het	A	G	A	G	G	G	A	G	G	G	G	G	N	G	N	A	G	G	G	G	G	G	G	het	G	N	N	G	G	G	G	G	G	G	G	G	G	het	N	A	N	N	G	G
Chr_Mt	167854	.	T	TA	N	N	T	N	T	T	T	T	T	T	T	T	T	TA	T	N	N	T	T	T	T	T	T	T	T	T	N	N	T	T	T	T	T	T	T	T	T	T	N	N	N	N	N	T	T
Chr_Mt	167861	.	AAC	A	het	A	AAC	A	AAC	AAC	AAC	het	AAC	AAC	AAC	AAC	AAC	AAC	N	N	N	AAC	AAC	AAC	AAC	AAC	AAC	AAC	AAC	AAC	N	N	AAC	AAC	AAC	AAC	AAC	AAC	AAC	AAC	AAC	AAC	het	N	N	N	N	AAC	AAC
Chr_Mt	167867	.	A	AAGTCTGATACGGATTTGAACCAGTGTCCTTTGCAAAAGTTCT	het	het	A	het	A	A	A	het	A	A	A	A	A	A	N	N	AAGTCTGATACGGATTTGAACCAGTGTCCTTTGCAAAAGTTCT	A	A	A	A	A	A	A	A	A	N	N	A	A	A	A	A	A	A	A	A	A	het	N	N	N	N	A	A
Chr_Mt	167871	.	A	AATGATGCGGATTTGAACCAGT	het	het	A	het	A	A	A	het	A	A	A	A	A	A	N	N	AATGATGCGGATTTGAACCAGT	A	A	A	A	A	A	A	A	A	N	N	A	A	A	A	A	A	A	A	A	A	het	N	N	N	N	A	A
Chr_Mt	167874	.	C	CATT	het	het	C	het	C	C	C	het	C	C	C	C	C	C	N	N	CATT	C	C	C	C	C	C	C	C	C	N	N	C	C	C	C	C	C	C	C	C	C	het	N	N	N	N	C	C
Chr_Mt	167907	.	G	A	het	het	G	het	G	G	G	het	G	G	G	G	G	G	N	het	A	G	G	G	G	G	G	G	G	G	N	N	G	G	G	G	G	G	G	G	G	G	het	N	het	N	N	G	G
Chr_Mt	167926	.	G	GAAGTGTCGCT	het	het	G	het	G	G	G	het	G	G	G	G	G	N	N	het	G	G	G	G	G	G	G	G	G	G	N	N	G	G	G	G	G	G	G	G	G	G	het	G	het	G	G	G	G
Chr_Mt	167943	.	G	A	A	A	G	A	G	G	G	het	G	G	G	G	G	N	N	het	N	G	G	G	G	G	G	het	G	G	N	N	G	G	G	G	G	G	G	G	G	G	A	N	het	N	N	G	G
Chr_Mt	168021	.	A	G	A	A	A	A	A	A	A	A	A	A	A	A	A	A	A	A	A	A	A	A	A	A	A	A	A	A	A	A	A	A	A	A	A	A	A	A	A	A	A	A	A	N	A	A	A
Chr_Mt	168033	.	G	A	het	het	G	het	G	G	G	het	G	G	G	G	G	G	G	het	A	G	G	G	G	G	G	G	G	G	G	G	G	G	G	G	G	G	G	G	G	G	het	het	het	A	het	G	G
Chr_Mt	168035	.	G	A	het	het	G	het	G	G	G	het	G	G	G	G	G	G	G	het	A	G	G	G	G	G	G	G	G	G	G	G	G	G	G	G	G	G	G	G	G	G	het	N	G	N	G	G	G
Chr_Mt	168046	.	C	T	het	het	C	het	C	C	C	het	C	C	C	C	C	C	C	het	T	C	C	C	C	C	C	C	C	C	C	C	C	C	C	C	C	C	C	C	C	C	het	het	het	T	het	C	C
Chr_Mt	168078	.	T	G	T	T	T	T	T	T	T	T	T	T	T	T	T	T	T	T	T	T	T	T	T	T	T	T	T	T	T	T	T	T	T	T	T	T	T	T	T	T	T	T	T	T	T	T	T
Chr_Mt	168099	.	C	T	C	C	C	C	C	C	C	C	C	C	C	C	C	C	C	C	C	C	C	C	C	C	C	C	C	C	C	het	C	C	C	C	C	C	C	C	C	C	C	C	C	C	C	C	C
Chr_Mt	168102	.	G	C	het	het	G	het	G	G	G	het	G	G	G	G	G	G	G	het	C	G	G	G	G	G	G	G	G	G	G	G	G	G	G	G	G	G	G	G	G	G	het	het	G	G	G	G	G
Chr_Mt	168110	.	C	T	C	C	C	C	C	C	C	C	C	C	C	C	C	C	C	C	C	C	C	C	C	C	C	C	C	C	C	C	C	C	C	C	C	C	C	C	C	C	C	C	C	C	C	C	C
Chr_Mt	168114	.	G	A	het	het	G	het	G	G	G	het	G	G	G	G	G	G	G	het	A	G	G	G	G	G	G	G	G	G	G	G	G	G	G	G	G	G	G	G	G	G	het	A	A	A	A	G	G
Chr_Mt	168131	.	G	GTATTGGAAT	G	G	G	G	G	G	G	G	G	G	G	G	G	G	G	G	G	G	G	G	G	G	G	G	G	G	N	N	G	G	G	G	G	G	G	G	G	G	N	G	G	G	G	G	G
Chr_Mt	168147	.	C	T	het	het	C	het	C	C	C	het	C	C	C	C	C	C	C	T	T	C	C	C	C	C	C	C	C	C	C	C	C	C	C	C	C	C	C	C	C	C	het	T	T	T	T	C	C
Chr_Mt	168148	.	G	C	G	G	G	G	G	G	G	G	G	G	G	G	G	G	G	G	G	G	G	G	G	G	G	G	G	G	G	G	G	G	G	G	G	G	G	G	G	G	G	G	G	G	G	G	G
Chr_Mt	168153	.	G	A	G	G	G	G	G	G	G	G	G	G	G	G	G	G	G	G	G	G	G	G	G	G	G	G	G	G	G	G	G	G	G	G	G	G	G	G	G	G	G	G	G	G	G	G	G
Chr_Mt	168166	.	AG	A	N	N	AG	N	AG	AG	AG	N	AG	AG	AG	AG	AG	AG	AG	AG	AG	AG	AG	AG	AG	AG	AG	AG	AG	AG	AG	AG	AG	AG	AG	AG	AG	AG	AG	AG	AG	AG	N	AG	AG	AG	AG	AG	AG
Chr_Mt	168223	.	C	T	het	het	C	het	C	C	C	het	C	C	C	C	C	C	C	het	het	C	C	C	C	C	C	C	C	C	C	C	C	C	C	C	C	C	C	C	C	C	het	het	het	N	C	C	C
Chr_Mt	168238	.	C	T	C	C	C	C	C	C	C	C	C	C	C	C	C	C	C	het	C	C	C	C	C	C	C	C	C	C	C	C	C	C	C	C	C	C	C	C	C	C	C	C	het	N	C	C	C
Chr_Mt	168254	.	C	T	het	het	C	het	C	C	C	het	C	C	C	C	C	C	C	het	het	C	C	C	C	C	C	C	C	C	C	C	C	C	C	C	C	C	C	C	C	C	het	het	het	T	T	C	C
Chr_Mt	168273	.	C	T	C	C	C	C	C	C	C	C	C	C	C	C	C	C	C	C	C	C	C	C	C	C	C	C	C	C	C	C	C	C	C	C	C	C	C	C	C	C	C	C	C	C	C	C	C
Chr_Mt	168281	.	CCT	C	CCT	CCT	CCT	CCT	CCT	CCT	CCT	N	CCT	CCT	CCT	CCT	CCT	CCT	CCT	CCT	CCT	CCT	CCT	CCT	CCT	CCT	CCT	CCT	CCT	CCT	CCT	CCT	CCT	CCT	CCT	CCT	CCT	CCT	CCT	CCT	CCT	CCT	N	CCT	CCT	CCT	CCT	CCT	CCT
Chr_Mt	168285	.	G	C	N	N	G	N	G	G	G	N	G	G	G	G	G	G	G	het	N	G	G	G	G	G	G	G	G	G	G	G	G	G	G	G	G	G	G	G	G	G	N	N	G	G	G	G	G
Chr_Mt	168286	.	T	TAC	N	N	T	N	T	T	T	N	T	T	T	T	T	T	T	T	N	T	T	T	T	T	T	T	T	T	T	T	T	T	T	T	T	T	T	T	T	T	N	N	T	T	T	T	T
Chr_Mt	168287	.	C	T	T	T	C	T	C	C	C	T	C	C	C	C	C	C	C	C	T	C	C	C	C	C	C	C	C	C	C	C	C	C	C	C	C	C	C	C	C	C	T	N	C	C	C	C	C
Chr_Mt	168289	.	G	A	N	N	G	N	G	G	G	N	G	G	G	G	G	G	G	G	N	G	G	G	G	G	G	G	G	G	G	G	G	G	G	G	G	G	G	G	G	G	N	N	G	G	G	G	G
Chr_Mt	168305	.	A	G	N	N	A	N	A	A	A	N	A	A	A	A	A	A	A	A	N	A	A	A	A	A	A	A	A	A	A	A	A	A	A	A	A	A	A	A	A	A	N	A	A	A	A	A	A
Chr_Mt	168317	.	CT	C	CT	CT	CT	CT	CT	CT	CT	CT	CT	CT	CT	CT	CT	CT	CT	CT	CT	CT	CT	CT	CT	CT	CT	CT	CT	CT	CT	CT	CT	CT	CT	CT	CT	CT	CT	CT	CT	CT	CT	CT	CT	CT	CT	CT	CT
Chr_Mt	168328	.	C	T	N	N	C	N	C	C	C	N	C	C	C	C	C	C	C	C	N	C	C	C	C	C	C	C	C	C	C	C	C	C	C	C	C	C	C	C	C	C	N	C	C	C	C	C	C
Chr_Mt	168347	.	A	C	A	A	A	A	A	A	A	A	A	A	A	A	A	A	A	A	N	A	A	A	A	A	A	A	A	A	A	A	A	A	A	A	A	A	A	A	A	A	A	A	A	A	A	A	A
Chr_Mt	168356	.	C	T	T	T	C	T	C	C	C	T	C	C	C	C	C	C	C	het	het	C	C	C	C	C	C	C	C	C	C	C	C	C	het	C	C	C	C	C	C	C	T	het	het	C	C	C	C
Chr_Mt	168361	.	T	C	N	N	T	N	T	T	T	N	T	T	T	T	T	T	T	T	N	T	T	T	T	T	T	T	T	T	T	T	T	T	T	T	T	T	T	T	T	T	N	T	T	T	T	T	T
Chr_Mt	168365	.	AG	A	N	N	AG	N	AG	AG	AG	N	AG	AG	AG	AG	AG	AG	AG	N	N	AG	AG	AG	AG	AG	AG	AG	AG	AG	AG	AG	AG	AG	AG	AG	AG	AG	AG	AG	AG	AG	N	AG	AG	AG	N	AG	AG
Chr_Mt	168370	.	T	A	T	T	T	T	T	T	T	T	T	T	T	T	T	T	T	N	T	T	T	T	T	T	T	T	T	T	T	T	T	T	T	T	T	T	T	T	T	T	T	T	T	T	N	T	T
Chr_Mt	168374	.	G	A	G	het	G	het	G	G	G	het	G	G	G	G	G	G	G	A	het	G	G	G	G	G	G	G	G	G	G	G	G	G	G	G	G	G	G	G	G	G	het	het	A	het	A	G	G
Chr_Mt	168375	.	G	A	G	G	G	G	G	G	G	G	G	G	G	G	G	G	G	G	G	G	G	G	G	G	G	G	G	G	G	G	G	G	G	G	G	G	G	G	G	G	G	het	G	G	G	G	G
Chr_Mt	168376	.	A	G	A	A	A	A	A	A	A	A	A	A	A	A	A	A	A	A	A	A	A	A	A	A	A	A	A	A	A	A	A	A	A	A	A	A	A	A	A	A	A	A	A	A	A	A	A
Chr_Mt	168379	.	G	A	G	het	G	het	G	G	G	het	G	G	G	G	G	G	G	A	het	G	G	G	G	G	G	G	G	G	G	G	G	G	G	G	G	G	G	G	G	G	het	het	A	het	A	G	G
Chr_Mt	168382	.	G	T	G	G	G	G	G	G	G	G	G	G	G	G	G	G	G	G	N	G	G	G	G	G	G	G	G	G	G	G	G	G	G	G	G	G	G	G	G	G	G	G	G	G	G	G	G
Chr_Mt	168427	.	GCA	G	N	N	GCA	N	GCA	GCA	GCA	N	GCA	GCA	GCA	GCA	GCA	GCA	GCA	GCA	GCA	GCA	GCA	GCA	GCA	GCA	GCA	GCA	GCA	GCA	GCA	GCA	GCA	GCA	GCA	GCA	GCA	GCA	GCA	GCA	GCA	GCA	N	GCA	GCA	GCA	GCA	GCA	GCA
Chr_Mt	168431	.	A	ATGG	N	N	A	N	A	A	A	N	A	A	A	A	A	A	A	N	A	A	A	A	A	A	A	A	A	A	A	A	A	A	A	A	A	A	A	A	A	A	N	A	A	A	A	A	A
Chr_Mt	168441	.	T	C	N	N	T	N	T	T	T	N	T	T	T	T	T	T	T	T	T	T	T	T	T	T	T	T	T	T	T	T	T	T	T	T	T	T	T	T	T	T	N	T	T	T	T	T	T
Chr_Mt	168443	.	T	G,C	N	N	T	N	T	T	T	N	T	T	T	T	T	?	?	N	het	T	T	T	T	T	T	T	T	T	?	?	T	T	T	T	T	T	T	T	T	T	N	N	N	N	G,C	T	T
Chr_Mt	168457	.	G	A	N	N	G	N	G	G	G	G	G	G	G	G	G	G	G	G	G	G	G	G	G	G	G	G	G	G	G	G	G	G	G	G	G	G	G	G	G	G	G	G	G	G	G	G	G
Chr_Mt	168462	.	G	T	N	N	G	N	G	G	G	N	G	G	G	G	G	G	G	N	G	G	G	G	G	G	G	G	G	G	G	G	G	G	G	G	G	G	G	G	G	G	N	N	N	G	G	G	G
Chr_Mt	168476	.	T	C	N	N	T	N	T	T	T	N	T	T	T	T	T	T	T	T	T	T	T	T	T	T	T	T	T	T	T	T	T	T	T	T	T	T	T	T	T	T	N	T	T	T	T	T	T
Chr_Mt	168482	.	T	C	N	N	T	N	T	T	T	N	T	T	T	T	T	T	T	T	T	T	T	T	T	T	T	T	T	T	T	T	T	T	T	T	T	T	T	T	T	T	N	N	T	T	T	T	T
Chr_Mt	168492	.	G	A	A	N	G	A	G	G	G	A	G	G	G	G	G	G	G	G	G	G	G	G	G	G	G	G	G	G	het	het	G	G	G	G	G	G	G	G	G	G	A	G	G	G	N	G	G
Chr_Mt	168504	.	G	A	G	G	G	G	G	G	G	G	G	G	G	G	G	G	G	A	het	G	G	G	G	G	G	G	G	G	G	G	G	G	G	G	G	G	G	G	G	G	G	N	A	N	N	G	G
Chr_Mt	168510	.	T	C	T	T	T	T	T	T	T	T	T	T	T	T	T	T	T	T	T	T	T	T	T	T	T	T	T	T	T	T	T	T	T	T	T	T	T	T	T	T	T	T	T	T	T	T	T
Chr_Mt	168515	.	T	C	T	T	T	T	T	T	T	T	T	T	T	T	T	T	T	T	T	T	T	T	T	T	T	T	T	T	T	T	T	T	T	T	T	T	T	T	T	T	T	T	T	T	T	T	T
Chr_Mt	168524	.	G	A	G	G	G	G	G	G	G	G	G	G	G	G	G	G	G	G	G	G	G	G	G	G	G	G	G	G	G	G	G	G	G	G	G	G	G	G	G	G	G	G	G	G	G	G	G
Chr_Mt	168530	.	C	T	C	C	C	C	C	C	C	C	C	C	C	C	C	C	C	C	C	C	C	C	C	C	C	C	C	C	C	C	C	C	C	C	C	C	C	C	C	C	C	N	C	N	N	C	C
Chr_Mt	168552	.	G	A	G	G	G	G	G	G	G	G	G	G	G	G	G	G	G	A	het	G	G	G	G	G	G	G	G	G	G	G	G	G	G	G	G	G	G	G	G	G	G	N	A	N	N	G	G
Chr_Mt	168554	.	C	T	C	C	C	C	C	C	C	C	C	C	C	C	C	C	C	C	het	C	C	C	C	C	C	C	C	C	C	C	C	C	C	C	C	C	C	C	C	C	C	N	C	C	C	C	C
Chr_Mt	168556	.	G	GGA	G	G	G	G	G	G	G	G	G	G	G	G	G	G	G	G	G	G	G	G	G	G	G	G	G	G	G	G	G	G	G	G	G	G	G	G	G	G	G	G	G	G	G	G	G
Chr_Mt	168558	.	GAC	G	GAC	GAC	GAC	GAC	GAC	GAC	GAC	GAC	GAC	GAC	GAC	GAC	GAC	GAC	GAC	GAC	GAC	GAC	GAC	GAC	GAC	GAC	GAC	GAC	GAC	GAC	GAC	GAC	GAC	GAC	GAC	GAC	GAC	GAC	GAC	GAC	GAC	GAC	GAC	GAC	GAC	GAC	GAC	GAC	GAC
Chr_Mt	168568	.	C	T	C	C	C	C	C	C	C	C	C	C	C	C	C	C	C	T	het	C	C	C	C	C	C	C	C	C	C	C	C	C	C	C	C	C	C	C	C	C	C	N	T	N	N	C	C
Chr_Mt	168583	.	T	A	T	T	T	T	T	T	T	T	T	T	T	T	T	T	T	T	T	T	T	T	T	T	T	T	T	T	T	T	T	T	T	T	T	T	T	T	T	T	T	T	T	T	T	T	T
Chr_Mt	168585	.	C	T	C	C	C	C	C	C	C	C	C	C	C	C	C	C	C	C	C	C	C	C	C	C	C	C	C	C	C	C	C	C	C	C	C	C	C	C	C	C	C	C	C	C	C	C	C
Chr_Mt	168591	.	C	A	C	C	C	C	C	C	C	C	C	C	C	C	C	C	C	het	het	C	C	C	C	C	C	C	C	C	C	C	C	C	C	C	C	C	C	C	C	C	C	N	het	N	N	C	C
Chr_Mt	168597	.	G	A	G	G	G	G	G	G	G	G	G	G	G	G	G	G	G	G	G	G	G	G	G	G	G	G	G	G	G	G	G	G	G	G	G	G	G	G	G	G	G	G	G	G	G	G	G
Chr_Mt	168602	.	G	A	G	G	G	G	G	G	G	G	G	G	G	G	G	G	G	G	G	G	het	G	G	G	G	G	G	G	G	G	G	G	G	G	G	G	G	G	G	G	G	G	G	G	G	G	G
Chr_Mt	168605	.	G	C	G	G	G	G	G	G	G	G	G	G	G	G	G	G	G	G	G	G	G	G	G	G	G	G	G	G	G	G	G	G	G	G	G	G	G	G	G	G	G	G	G	G	G	G	G
Chr_Mt	168607	.	C	A	C	C	C	C	C	C	C	C	C	C	C	C	C	C	C	C	C	C	C	C	C	C	C	C	C	C	C	C	C	C	C	C	C	C	C	C	C	C	C	C	C	C	C	C	C
Chr_Mt	168616	.	C	T	C	C	C	C	C	C	C	C	C	C	C	C	C	C	C	N	N	C	C	C	C	C	C	C	C	C	C	C	C	C	C	C	C	C	C	C	C	C	C	C	het	N	C	C	C
Chr_Mt	168625	.	TG	T	TG	TG	TG	TG	TG	TG	TG	TG	TG	TG	TG	TG	TG	TG	TG	TG	TG	TG	TG	TG	TG	TG	TG	TG	TG	TG	TG	TG	TG	TG	TG	TG	TG	TG	TG	TG	TG	TG	TG	TG	TG	TG	TG	TG	TG
Chr_Mt	168633	.	T	C	T	T	T	T	T	T	T	T	T	T	T	T	T	T	T	T	T	T	T	T	T	T	T	T	T	T	T	T	T	T	T	T	T	T	T	T	T	T	T	T	T	T	T	T	T
Chr_Mt	168638	.	G	A,T	G	G	G	G	G	G	G	G	G	G	G	G	G	G	G	G	N	G	G	G	G	G	G	G	G	G	G	G	G	G	G	G	G	G	G	G	G	G	G	G	G	G	G	G	G
Chr_Mt	168647	.	A	G	A	A	A	A	A	A	A	A	A	A	A	A	A	A	A	N	A	A	A	A	A	A	A	A	A	A	A	A	A	A	A	A	A	A	A	A	A	A	A	A	A	N	N	A	A
Chr_Mt	168648	.	A	T	A	A	A	A	A	A	A	A	A	A	A	A	A	A	A	N	A	A	A	A	A	A	A	A	A	A	A	A	A	A	A	A	A	A	A	A	A	A	A	A	A	N	N	A	A
Chr_Mt	168658	.	GAGGGCCTCT	G	GAGGGCCTCT	GAGGGCCTCT	GAGGGCCTCT	GAGGGCCTCT	GAGGGCCTCT	GAGGGCCTCT	GAGGGCCTCT	GAGGGCCTCT	GAGGGCCTCT	GAGGGCCTCT	GAGGGCCTCT	GAGGGCCTCT	GAGGGCCTCT	GAGGGCCTCT	GAGGGCCTCT	GAGGGCCTCT	GAGGGCCTCT	GAGGGCCTCT	GAGGGCCTCT	GAGGGCCTCT	GAGGGCCTCT	GAGGGCCTCT	GAGGGCCTCT	GAGGGCCTCT	GAGGGCCTCT	GAGGGCCTCT	GAGGGCCTCT	GAGGGCCTCT	GAGGGCCTCT	GAGGGCCTCT	GAGGGCCTCT	GAGGGCCTCT	GAGGGCCTCT	GAGGGCCTCT	GAGGGCCTCT	GAGGGCCTCT	GAGGGCCTCT	GAGGGCCTCT	GAGGGCCTCT	GAGGGCCTCT	GAGGGCCTCT	N	GAGGGCCTCT	GAGGGCCTCT	GAGGGCCTCT
Chr_Mt	168673	.	G	A	het	het	G	A	G	G	G	A	G	G	G	G	G	G	G	N	N	G	G	G	G	G	G	G	G	G	het	G	G	G	G	G	G	G	G	G	G	G	A	N	het	N	A	G	G
Chr_Mt	168680	.	G	A	het	het	G	het	G	G	G	A	G	G	G	G	G	G	G	A	N	G	G	G	G	G	G	G	G	G	G	het	G	G	G	G	G	G	G	G	G	G	het	het	het	N	A	G	G
Chr_Mt	168689	.	T	C	T	T	T	T	T	T	T	T	T	T	T	T	T	T	T	N	N	T	T	T	T	T	T	T	T	T	T	T	T	T	T	T	T	T	T	T	T	T	T	T	T	N	N	T	T
Chr_Mt	168695	.	C	A	C	C	C	C	C	C	C	C	C	C	C	C	C	C	C	N	N	C	C	C	C	C	C	C	C	C	C	C	C	C	C	C	C	C	C	C	C	C	C	C	C	N	N	C	C
Chr_Mt	168699	.	C	T	C	C	C	C	C	C	C	C	C	C	C	C	C	C	C	N	N	C	C	C	C	C	C	C	C	C	C	C	C	C	C	C	C	C	C	C	C	C	C	C	C	N	N	C	C
Chr_Mt	168706	.	G	A	het	het	G	G	G	G	G	het	G	G	G	G	G	G	G	G	A	G	G	G	G	G	G	G	G	G	G	het	G	G	G	G	G	G	G	G	G	G	G	het	het	N	N	G	G
Chr_Mt	168708	.	G	A	het	het	G	het	G	G	G	het	G	G	G	G	G	G	G	het	G	G	G	G	G	G	G	G	G	G	G	G	G	G	G	G	G	G	G	G	G	G	het	het	het	N	N	G	G
Chr_Mt	168712	.	G	T,A	?	?	G	?	G	G	G	?	G	G	G	G	G	G	G	?	N	G	G	G	G	G	G	G	G	G	G	G	G	G	G	G	G	G	G	G	G	G	?	?	?	N	N	G	G
Chr_Mt	168729	.	C	G	C	C	C	C	C	C	C	C	C	C	C	C	C	C	C	N	C	C	C	C	C	C	C	C	C	C	C	C	C	C	C	C	C	C	C	C	C	C	C	C	C	C	N	C	C
Chr_Mt	168741	.	A	C	A	A	A	A	A	A	A	A	A	A	A	A	A	A	A	N	N	A	A	A	A	A	A	A	A	A	A	A	A	A	A	A	A	A	A	A	A	A	A	A	A	A	N	A	A
Chr_Mt	168745	.	A	T	het	het	A	A	A	A	A	het	A	A	A	A	A	A	A	N	N	A	A	A	A	A	A	A	A	A	A	A	A	A	T	T	T	A	A	T	T	T	het	A	A	A	N	A	A
Chr_Mt	168748	.	G	A	het	het	G	het	G	G	G	het	G	G	G	G	G	G	G	het	G	G	G	G	G	G	G	G	G	G	G	G	G	G	G	G	G	G	G	G	G	G	het	het	A	A	A	G	G
Chr_Mt	168753	.	G	A	het	het	G	het	G	G	G	het	G	G	G	G	G	G	G	het	A	G	G	G	G	G	G	G	G	G	G	G	G	G	G	G	G	G	G	G	G	G	het	het	G	N	N	G	G
Chr_Mt	168761	.	G	A	G	G	G	G	G	G	G	G	G	G	G	G	G	G	G	G	N	G	G	G	G	G	G	G	G	G	G	G	G	G	G	G	G	G	G	G	G	G	G	G	G	N	N	G	G
Chr_Mt	168763	.	C	CAAT	C	C	C	C	C	C	C	C	C	C	C	C	C	C	C	C	N	C	C	C	C	C	C	C	C	C	C	C	C	C	C	C	C	C	C	C	C	C	C	C	C	N	N	C	C
Chr_Mt	168853	.	G	C	C	C	G	C	G	G	G	C	G	G	G	G	G	G	G	C	N	G	G	G	G	G	G	G	G	G	G	G	G	G	G	G	G	G	G	G	G	G	C	C	C	C	C	G	G
Chr_Mt	168967	.	A	AC	AC	AC	A	AC	A	A	A	AC	A	A	A	A	A	A	A	AC	N	A	A	A	A	A	A	A	A	A	A	A	A	A	A	A	A	A	A	A	A	A	AC	AC	AC	AC	AC	A	A
Chr_Mt	168968	.	TAG	T	T	T	TAG	T	TAG	TAG	TAG	T	TAG	TAG	TAG	TAG	TAG	TAG	TAG	T	N	TAG	TAG	TAG	TAG	TAG	TAG	TAG	TAG	TAG	TAG	TAG	TAG	TAG	TAG	TAG	TAG	TAG	TAG	TAG	TAG	TAG	T	T	T	T	T	TAG	TAG
Chr_Mt	168989	.	G	A	A	A	G	A	G	G	G	A	G	G	G	G	G	G	G	A	N	G	G	G	G	G	G	G	G	G	G	G	G	G	G	G	G	G	G	G	G	G	A	A	A	A	A	G	G
Chr_Mt	168990	.	A	ACCAATC	A	A	A	A	A	A	A	A	A	A	A	A	A	ACCAATC	ACCAATC	A	N	A	A	A	A	A	A	A	A	A	ACCAATC	ACCAATC	A	A	A	A	A	A	A	A	A	A	A	A	A	A	A	A	A
Chr_Mt	169033	.	CTA	C	CTA	CTA	CTA	CTA	CTA	CTA	CTA	CTA	CTA	CTA	CTA	CTA	CTA	CTA	CTA	het	N	CTA	CTA	CTA	CTA	CTA	CTA	CTA	CTA	CTA	CTA	CTA	CTA	CTA	CTA	CTA	CTA	CTA	CTA	CTA	CTA	CTA	CTA	het	C	het	C	CTA	CTA
Chr_Mt	169110	.	G	A	A	A	G	A	G	G	G	A	G	G	G	G	G	G	G	A	G	G	G	G	G	G	G	G	G	G	G	G	G	G	het	het	het	G	G	het	het	G	het	A	A	het	A	G	G
Chr_Mt	169132	.	G	A	A	het	G	A	G	G	G	A	G	G	G	G	G	G	G	A	N	G	G	G	G	G	G	G	G	G	G	G	G	G	A	A	A	G	G	het	het	N	A	A	A	het	A	G	G
Chr_Mt	169137	.	GTCAGTCTCTT	G	G	G	GTCAGTCTCTT	G	GTCAGTCTCTT	GTCAGTCTCTT	GTCAGTCTCTT	G	GTCAGTCTCTT	GTCAGTCTCTT	G	G	GTCAGTCTCTT	GTCAGTCTCTT	GTCAGTCTCTT	G	N	GTCAGTCTCTT	GTCAGTCTCTT	GTCAGTCTCTT	G	G	G	G	G	G	GTCAGTCTCTT	GTCAGTCTCTT	GTCAGTCTCTT	GTCAGTCTCTT	G	G	G	GTCAGTCTCTT	GTCAGTCTCTT	G	G	N	G	G	G	het	G	GTCAGTCTCTT	GTCAGTCTCTT
Chr_Mt	169167	.	C	A,T	?	?	C	?	C	C	C	?	C	C	C	C	C	C	C	?	N	C	C	C	C	C	C	C	C	C	C	C	C	C	A,T	A,T	A,T	C	C	A,T	A,T	C	?	?	het	C	C	C	C
Chr_Mt	169176	.	G	A	G	G	G	G	G	G	G	G	G	G	G	G	G	G	G	G	G	G	G	G	G	G	G	G	G	G	G	G	G	G	N	N	N	G	G	N	N	N	G	G	G	G	G	G	G
Chr_Mt	169178	.	A	C	A	A	A	A	A	A	A	A	A	A	A	A	A	A	A	A	A	A	A	A	A	A	A	A	A	A	A	A	A	A	N	N	N	A	A	N	N	N	A	A	A	A	A	A	A
Chr_Mt	169202	.	C	T	C	C	C	C	C	C	C	C	C	C	C	C	C	C	C	C	C	C	C	C	C	C	C	C	C	C	C	C	C	C	C	C	C	C	C	C	C	C	C	C	C	C	C	C	C
Chr_Mt	169219	.	G	A	A	het	G	A	G	G	G	A	G	G	G	G	G	G	G	het	N	G	G	G	G	G	G	G	G	G	G	G	G	G	A	A	A	G	G	A	A	N	het	A	het	G	G	G	G
Chr_Mt	169227	.	C	T	C	C	C	C	C	C	C	C	C	C	C	C	C	C	C	C	C	C	C	C	C	C	C	C	C	C	C	C	C	C	C	C	C	C	C	C	C	C	C	C	C	C	C	C	C
Chr_Mt	169236	.	C	T	T	het	C	T	C	C	C	T	C	C	C	C	C	C	C	T	C	C	C	C	C	C	C	C	C	C	C	C	C	C	T	T	T	C	C	het	T	C	het	T	T	het	T	C	C
Chr_Mt	169280	.	CAGGAAA	C	C	het	CAGGAAA	C	CAGGAAA	CAGGAAA	CAGGAAA	C	CAGGAAA	CAGGAAA	CAGGAAA	CAGGAAA	CAGGAAA	CAGGAAA	CAGGAAA	C	CAGGAAA	CAGGAAA	CAGGAAA	CAGGAAA	CAGGAAA	CAGGAAA	CAGGAAA	CAGGAAA	CAGGAAA	CAGGAAA	CAGGAAA	CAGGAAA	CAGGAAA	CAGGAAA	het	C	C	CAGGAAA	CAGGAAA	het	C	N	C	C	C	het	C	CAGGAAA	CAGGAAA
Chr_Mt	169292	.	G	A	A	het	G	A	G	G	G	het	G	G	G	G	G	G	G	A	N	G	G	G	G	G	G	G	G	G	G	G	G	G	het	A	A	G	G	het	A	N	het	A	A	A	A	G	G
Chr_Mt	169299	.	C	T	T	het	C	T	C	C	C	het	C	C	C	C	C	C	C	T	C	C	C	C	C	C	C	C	C	C	C	C	C	C	het	T	T	C	C	het	T	N	het	T	T	het	T	C	C
Chr_Mt	169300	.	C	T	T	het	C	T	C	C	C	het	C	C	C	C	C	C	C	T	C	C	C	C	C	C	C	C	C	C	C	C	C	C	het	T	T	C	C	het	T	N	het	T	T	het	T	C	C
Chr_Mt	169308	.	C	T	het	het	C	het	C	C	C	C	C	C	C	C	C	C	C	T	C	C	C	C	C	C	C	C	C	C	C	C	C	C	het	T	T	C	C	het	T	N	C	het	T	het	T	C	C
Chr_Mt	169344	.	G	T	G	G	G	G	G	G	G	G	G	G	G	G	G	G	G	N	N	G	G	G	G	G	G	G	G	G	G	G	G	G	G	G	G	G	G	G	G	N	G	G	N	N	N	G	G
Chr_Mt	169370	.	T	C	T	T	T	T	T	T	T	T	T	T	T	T	T	C	C	T	T	T	T	T	T	T	T	T	T	T	C	C	T	T	T	T	T	T	T	T	T	N	T	T	T	T	T	T	T
Chr_Mt	169445	.	G	C	C	C	G	C	G	G	G	C	G	G	G	G	G	G	G	G	G	G	G	G	G	G	G	G	G	G	G	G	G	G	G	N	N	G	G	N	G	N	C	C	G	G	G	G	G
Chr_Mt	169479	.	G	A	G	G	G	G	G	G	G	G	G	G	G	G	G	G	G	G	N	G	G	G	G	G	G	G	G	G	G	G	G	G	N	N	N	G	G	N	N	N	G	G	G	G	G	G	G
Chr_Mt	169481	.	G	A	G	G	G	G	G	G	G	G	G	G	A	A	G	G	G	G	N	G	G	G	A	A	A	A	A	A	G	G	G	G	N	N	N	G	G	N	N	N	G	G	G	G	G	G	G
Chr_Mt	169486	.	G	C	G	G	G	G	G	G	G	G	G	G	G	G	G	G	G	C	N	G	G	G	G	G	G	G	G	G	G	G	G	G	N	N	N	G	G	N	N	N	G	G	C	C	C	G	G
Chr_Mt	169547	.	GA	G	G	G	GA	G	GA	GA	GA	G	GA	GA	GA	GA	GA	GA	GA	G	GA	GA	GA	GA	GA	GA	GA	GA	GA	GA	GA	GA	GA	GA	GA	GA	GA	GA	GA	GA	GA	N	G	G	G	G	G	GA	GA
Chr_Mt	169589	.	G	A	G	G	G	G	G	G	G	G	G	G	G	G	G	G	G	het	A	G	G	G	G	G	G	G	G	G	G	G	G	G	het	het	A	G	G	het	het	N	G	G	G	G	G	G	G
Chr_Mt	169594	.	C	T	C	C	C	C	C	C	C	C	C	C	C	C	C	C	C	het	het	C	C	C	C	C	C	C	C	C	C	C	C	C	het	het	het	C	C	het	het	N	C	C	C	C	C	C	C
Chr_Mt	169595	.	C	T	C	C	C	C	C	C	C	C	C	C	C	C	C	C	C	het	het	C	C	C	C	C	C	C	C	C	C	C	C	C	het	het	het	C	C	het	het	N	C	C	C	C	C	C	C
Chr_Mt	169650	.	C	T	C	C	C	C	C	C	C	C	C	C	C	C	C	C	C	het	het	C	C	C	C	C	C	C	C	C	C	C	C	C	het	het	het	C	C	het	het	N	C	C	C	C	C	C	C
Chr_Mt	169712	.	G	A	G	G	G	G	G	G	G	G	G	G	G	G	G	G	G	A	A	G	G	G	G	G	G	G	G	G	G	G	G	G	het	het	het	G	G	het	het	N	G	G	A	A	A	G	G
Chr_Mt	169733	.	G	A	G	G	G	G	G	G	G	G	G	G	G	G	G	G	G	het	A	G	G	G	G	G	G	G	G	G	G	G	G	G	het	het	het	G	G	het	het	G	G	G	A	A	A	G	G
Chr_Mt	169771	.	T	TA	T	T	T	T	T	T	T	T	T	T	T	T	T	T	T	T	T	T	T	T	T	T	T	T	T	T	T	T	T	T	T	T	T	T	T	T	T	T	T	T	T	T	T	T	T
Chr_Mt	169780	.	TG	T	TG	TG	TG	TG	TG	TG	TG	TG	TG	TG	TG	TG	TG	T	T	TG	TG	TG	TG	TG	TG	TG	TG	TG	TG	TG	T	T	TG	TG	TG	TG	TG	TG	TG	TG	TG	N	TG	TG	TG	TG	TG	TG	TG
Chr_Mt	169783	.	G	A	G	G	G	G	G	G	G	G	G	G	G	G	G	G	G	het	A	G	G	G	G	G	G	G	G	G	G	G	G	G	het	het	het	G	G	het	het	G	G	G	A	A	A	G	G
Chr_Mt	169801	.	G	A	G	G	G	G	G	G	G	G	G	G	G	G	G	G	G	A	A	G	G	G	G	G	G	G	G	G	G	G	G	G	het	A	het	G	G	A	het	G	G	G	A	A	A	G	G
Chr_Mt	169804	.	T	C	C	C	T	C	T	T	T	C	T	T	C	C	C	C	C	C	het	T	T	T	C	C	C	C	C	C	C	C	T	T	C	C	het	T	T	C	C	N	C	C	C	C	C	T	T
Chr_Mt	169818	.	G	A	G	G	G	G	G	G	G	G	G	G	G	G	G	G	G	het	het	G	G	G	G	G	G	G	G	G	G	G	G	G	het	A	A	G	G	A	het	G	G	G	A	A	A	G	G
Chr_Mt	169983	.	G	A	G	G	G	G	G	G	G	G	G	G	G	G	G	G	G	G	G	G	G	G	G	G	G	G	G	G	G	G	G	G	G	G	G	G	G	G	G	G	G	G	G	G	G	G	G
Chr_Mt	170008	.	C	G	G	G	C	G	C	C	C	G	C	C	C	C	C	C	C	C	het	C	C	C	C	C	C	C	C	C	C	C	C	C	C	C	C	C	C	C	C	C	G	G	C	C	C	C	C
Chr_Mt	170011	.	G	T	G	G	G	G	G	G	G	G	G	G	G	G	G	G	G	G	G	G	G	G	G	G	G	G	G	G	G	G	G	G	G	G	G	G	G	G	G	G	G	G	G	G	G	G	G
Chr_Mt	170102	.	C	G	G	G	C	G	C	C	C	G	C	C	C	C	C	C	C	C	het	C	C	C	C	C	C	C	C	C	C	C	C	C	C	C	C	C	C	C	C	C	G	G	N	C	N	C	C
Chr_Mt	170111	.	C	T	C	C	C	C	C	C	C	C	C	het	C	C	C	C	C	N	C	C	C	C	C	C	C	C	C	C	C	C	C	C	C	C	C	C	C	C	C	C	C	C	N	N	N	C	C
Chr_Mt	170143	.	C	T	N	N	C	N	C	C	C	N	C	C	C	C	C	T	T	N	het	C	C	C	C	C	C	C	C	C	T	T	C	C	C	C	C	C	C	C	C	C	N	N	T	N	N	C	C
Chr_Mt	170358	.	A	T	A	A	A	A	A	A	A	A	A	A	A	A	A	T	T	A	het	A	A	A	A	A	A	A	A	A	T	T	A	A	A	A	A	A	A	A	A	A	A	N	N	N	N	A	A
Chr_Mt	170488	.	C	T	T	T	C	T	C	C	C	T	C	C	C	C	C	C	C	N	N	C	C	C	C	C	C	C	C	C	C	C	C	C	C	C	C	C	C	C	C	C	het	N	N	N	N	C	C
Chr_Mt	170540	.	C	T	T	T	C	T	C	C	C	T	C	C	C	C	C	C	C	N	N	C	C	C	C	C	C	C	C	C	C	C	C	C	C	C	C	C	C	C	C	C	het	N	N	N	N	C	C
Chr_Mt	170580	.	T	C	T	T	T	T	T	T	T	T	T	T	T	T	T	C	C	T	T	T	T	T	T	T	T	T	T	T	C	C	T	T	T	T	T	T	T	T	T	T	T	T	T	T	T	T	T
Chr_Mt	170586	.	C	A	C	C	C	C	C	C	C	C	C	C	C	C	C	A	A	C	C	C	C	C	C	C	C	C	C	C	A	A	C	C	C	C	C	C	C	C	C	C	C	C	C	C	C	C	C
Chr_Mt	170608	.	TG	T	T	T	TG	T	TG	TG	TG	het	TG	TG	TG	TG	TG	TG	TG	het	T	TG	TG	TG	TG	TG	TG	TG	TG	TG	TG	TG	TG	TG	TG	TG	TG	TG	TG	TG	TG	TG	het	T	T	het	het	TG	TG
Chr_Mt	170615	.	G	A	A	A	G	A	G	G	G	het	G	G	G	G	G	G	G	het	A	G	G	G	G	G	G	G	G	G	G	G	G	G	G	G	G	G	G	G	G	G	het	A	A	het	het	G	G
Chr_Mt	170693	.	T	TCTGATCTCAGA	N	N	T	N	T	T	T	N	T	T	T	T	TCTGATCTCAGA	T	T	N	N	T	T	T	T	T	T	T	T	T	TCTGATCTCAGA	TCTGATCTCAGA	T	T	T	T	T	T	T	T	T	T	N	N	N	N	N	T	T
Chr_Mt	170784	.	G	A	G	G	G	G	G	G	G	G	G	G	G	G	G	G	G	G	G	G	G	G	G	G	G	G	G	G	A	A	G	G	G	G	G	G	G	G	G	G	G	G	G	G	G	G	G
Chr_Mt	170853	.	T	C	T	T	T	T	T	T	T	T	T	T	T	T	T	T	T	T	T	T	T	T	T	T	T	T	T	T	T	T	T	T	C	C	C	T	T	C	C	C	T	T	T	T	T	T	T
Chr_Mt	171222	.	C	T	C	C	C	C	C	C	C	C	C	C	C	C	C	T	T	C	C	C	C	C	C	C	C	C	C	C	T	T	C	C	C	C	C	C	C	C	C	C	C	C	C	C	C	C	C
Chr_Mt	171438	.	C	T	T	T	C	T	C	C	C	T	C	C	T	T	T	T	T	T	T	C	C	C	T	T	T	T	T	T	T	T	C	C	T	T	T	C	C	T	T	T	T	T	T	T	T	C	C
Chr_Mt	172107	.	C	A	C	C	C	C	C	C	C	C	C	C	C	C	C	A	A	C	C	C	C	C	C	C	C	C	C	C	A	A	C	C	C	C	C	C	C	C	C	C	C	C	C	C	C	C	C
Chr_Mt	172188	.	A	T	A	A	A	A	A	A	A	A	A	A	A	A	A	T	T	A	A	A	A	A	A	A	A	A	A	A	T	T	A	A	A	A	A	A	A	A	A	A	A	A	A	A	A	A	A
Chr_Mt	172599	.	C	T	C	C	C	C	C	C	C	C	C	C	C	C	C	T	T	C	C	C	C	C	C	C	C	C	C	C	T	T	C	C	C	C	C	C	C	C	C	C	C	C	C	C	C	C	C
Chr_Mt	172743	.	A	C	C	C	A	C	A	A	A	het	A	A	A	A	A	A	A	het	het	A	A	A	A	A	A	A	A	A	A	A	A	A	A	A	A	A	A	A	A	A	het	het	A	A	A	A	A
Chr_Mt	173770	.	C	A	C	C	C	C	C	C	C	C	C	C	C	C	A	A	A	C	C	C	C	C	C	C	C	C	C	C	A	A	C	C	C	C	C	C	C	C	C	C	C	C	C	C	C	C	C
Chr_Mt	173771	.	T	G	T	T	T	T	T	T	T	T	T	T	T	T	G	G	G	T	T	T	T	T	T	T	T	T	T	T	G	G	T	T	T	T	T	T	T	T	T	T	T	T	T	T	T	T	T
Chr_Mt	173991	.	T	C	T	T	T	T	T	T	T	T	T	T	T	T	T	T	T	T	T	T	T	T	T	T	T	T	T	T	T	T	T	T	het	het	het	T	T	C	C	C	T	T	T	T	T	T	T
Chr_Mt	173992	.	T	C	T	T	T	T	T	T	T	T	T	T	T	T	T	T	T	T	T	T	T	T	T	T	T	T	T	T	T	T	T	T	het	het	C	T	T	C	C	C	T	T	T	T	T	T	T
Chr_Mt	174826	.	G	T	T	T	G	T	G	G	G	het	G	G	het	T	T	T	T	T	het	G	G	G	T	T	T	T	T	T	T	het	G	G	het	T	het	G	G	het	T	T	T	T	T	T	T	G	G
Chr_Mt	175012	.	C	T	C	C	C	C	C	C	C	C	C	C	C	C	C	T	T	C	C	C	C	C	C	C	C	C	C	C	T	T	C	C	C	C	C	C	C	C	C	C	C	C	C	C	C	C	C
Chr_Mt	175217	.	C	T	T	T	C	T	C	C	C	T	C	C	T	T	T	N	het	T	T	C	C	C	T	T	T	T	T	T	T	het	C	C	T	T	T	C	C	T	T	T	T	T	T	T	T	C	C
Chr_Mt	175349	.	G	T	T	T	G	T	G	G	G	T	G	G	T	T	T	N	N	T	T	G	G	G	T	T	T	T	T	T	G	G	G	G	G	het	het	G	G	het	G	G	T	T	T	T	T	G	G
Chr_Mt	175351	.	G	A	A	A	G	A	G	G	G	A	G	G	A	A	G	N	N	A	A	G	G	G	A	A	A	A	A	A	N	N	G	G	G	het	het	G	G	het	G	G	A	A	A	A	A	G	G
Chr_Mt	175360	.	T	C	C	C	T	C	T	T	T	C	T	T	C	C	C	N	N	C	C	T	T	T	C	C	C	C	C	C	N	N	T	T	T	het	het	T	T	het	T	T	C	C	C	C	C	T	T
Chr_Mt	175361	.	G	A	A	A	G	A	G	G	G	A	G	G	A	A	G	N	N	A	A	G	G	G	A	A	A	A	A	A	N	N	G	G	G	het	het	G	G	het	G	G	A	A	A	A	A	G	G
Chr_Mt	175373	.	TAGC	T	TAGC	TAGC	TAGC	TAGC	TAGC	TAGC	TAGC	TAGC	TAGC	TAGC	TAGC	TAGC	TAGC	N	N	TAGC	TAGC	TAGC	TAGC	TAGC	TAGC	TAGC	TAGC	TAGC	TAGC	TAGC	N	N	TAGC	TAGC	T	het	het	TAGC	TAGC	het	T	T	TAGC	TAGC	TAGC	TAGC	TAGC	TAGC	TAGC
Chr_Mt	175380	.	A	T	T	T	A	T	A	A	A	T	A	A	T	T	T	A	N	T	T	A	A	A	T	T	T	T	T	T	A	A	A	A	A	het	het	A	A	het	A	A	T	T	T	T	T	A	A
Chr_Mt	175384	.	A	G	G	G	A	G	A	A	A	G	A	A	G	G	A	N	N	G	G	A	A	A	G	G	G	G	G	G	N	N	A	A	A	het	het	A	A	het	A	A	G	G	G	G	G	A	A
Chr_Mt	175390	.	G	A	G	G	G	G	G	G	G	G	G	G	G	G	G	N	N	G	G	G	G	G	G	G	G	G	G	G	N	N	G	G	A	het	het	G	G	het	A	A	G	G	G	G	G	G	G
Chr_Mt	175397	.	A	G	G	G	A	G	A	A	A	G	A	A	G	G	G	N	N	G	G	A	A	A	G	G	G	G	G	G	N	N	A	A	A	het	het	A	A	het	A	A	G	G	G	G	G	A	A
Chr_Mt	175404	.	G	A	A	A	G	A	G	G	G	A	G	G	A	A	A	G	N	A	A	G	G	G	A	A	A	A	A	A	N	N	G	G	G	het	het	G	G	het	G	G	A	A	A	A	A	G	G
Chr_Mt	175411	.	ATTT	A	A	A	ATTT	A	ATTT	ATTT	ATTT	A	ATTT	ATTT	A	A	A	N	N	A	A	ATTT	ATTT	ATTT	A	A	A	A	A	A	N	N	ATTT	ATTT	ATTT	het	ATTT	ATTT	ATTT	het	ATTT	ATTT	A	A	A	A	A	ATTT	ATTT
Chr_Mt	175427	.	A	G	G	G	A	G	A	A	A	G	A	A	G	G	G	N	N	G	G	A	A	A	G	G	G	G	G	G	N	N	A	A	A	het	A	A	A	het	A	A	G	G	G	G	G	A	A
Chr_Mt	175475	.	G	A	A	A	G	A	G	G	G	A	G	G	A	A	G	N	A	A	A	G	G	G	A	A	A	A	A	A	N	N	G	G	het	G	het	G	G	het	G	G	A	A	A	A	A	G	G
Chr_Mt	175479	.	A	AGAT	AGAT	AGAT	A	AGAT	A	A	A	AGAT	A	A	AGAT	AGAT	A	A	AGAT	AGAT	AGAT	A	A	A	AGAT	AGAT	AGAT	AGAT	AGAT	AGAT	A	A	A	A	A	A	A	A	A	A	A	A	AGAT	AGAT	AGAT	AGAT	AGAT	A	A
Chr_Mt	175649	.	T	C	C	C	T	C	T	T	T	C	T	T	C	C	C	C	C	C	C	het	het	het	C	C	C	C	C	C	C	C	C	C	C	C	C	het	T	C	C	C	C	C	C	C	C	T	T
Chr_Mt	175742	.	T	C	C	C	T	C	T	T	T	C	T	T	C	C	C	C	C	C	C	T	T	T	C	C	C	C	C	C	C	C	C	C	C	C	C	T	het	C	C	C	C	C	C	C	C	T	T
Chr_Mt	175897	.	G	A	A	A	G	A	G	G	G	A	G	G	A	A	G	G	G	A	A	G	G	G	A	A	A	A	A	A	G	G	G	G	G	G	G	G	G	G	G	G	A	A	A	A	A	G	G
Chr_Mt	176000	.	A	G	A	A	A	A	A	A	A	A	A	A	A	A	A	G	G	A	A	A	A	A	A	A	A	A	A	A	G	G	A	A	A	A	A	A	A	A	A	A	A	A	A	A	A	A	A
Chr_Mt	176492	.	A	G	A	A	A	A	A	A	A	A	A	A	A	A	A	N	A	A	A	A	A	A	A	A	A	A	A	A	A	A	A	A	het	het	het	A	A	G	G	G	A	A	A	A	A	A	A
Chr_Mt	176568	.	G	A	A	A	G	A	G	G	G	het	G	G	G	G	G	N	G	A	het	G	G	G	G	G	G	G	G	G	N	G	G	G	G	G	G	G	G	G	G	G	het	het	A	A	A	G	G
Chr_Mt	177346	.	T	G	G	G	T	G	T	T	T	G	T	T	G	G	G	N	N	G	G	T	T	T	G	G	G	G	G	G	N	N	T	T	G	G	G	T	T	G	G	G	G	G	G	G	G	T	T
Chr_Mt	177589	.	G	A	A	A	G	A	G	G	G	het	G	G	G	G	G	N	N	het	A	G	G	G	G	G	G	G	G	G	N	N	G	G	G	G	G	G	G	G	G	G	A	het	G	G	G	G	G
Chr_Mt	177675	.	G	A	A	A	G	A	G	G	G	het	G	G	G	G	G	G	A	het	A	G	G	G	G	G	G	G	G	G	G	G	G	G	G	G	G	G	G	G	G	G	A	het	G	G	G	G	G
Chr_Mt	178646	.	T	C	C	C	C	C	C	C	C	C	C	C	C	C	C	C	C	C	C	C	C	C	C	C	C	C	C	C	N	N	C	C	C	C	C	C	C	C	C	C	C	C	C	C	C	C	C
Chr_Mt	179258	.	G	T	G	G	G	G	G	G	G	G	G	G	G	G	G	G	G	G	G	G	G	G	G	G	G	G	G	G	G	G	G	G	G	G	G	G	G	G	G	G	G	G	G	G	G	G	G
Chr_Mt	179266	.	A	G	A	A	A	A	A	A	A	A	A	A	A	A	A	A	A	A	A	A	A	A	A	A	A	A	A	A	N	N	A	A	A	A	A	A	A	A	A	A	A	A	A	A	A	A	A
Chr_Mt	179632	.	AGTGCATTTCCTATATATACCTTTTCATTTCTTGGTTGAATTCCACTGTTAATCGAAGGATTTTCCTTTGCAATTTTGGCATATTGAAGTGC	A	A	A	AGTGCATTTCCTATATATACCTTTTCATTTCTTGGTTGAATTCCACTGTTAATCGAAGGATTTTCCTTTGCAATTTTGGCATATTGAAGTGC	A	AGTGCATTTCCTATATATACCTTTTCATTTCTTGGTTGAATTCCACTGTTAATCGAAGGATTTTCCTTTGCAATTTTGGCATATTGAAGTGC	AGTGCATTTCCTATATATACCTTTTCATTTCTTGGTTGAATTCCACTGTTAATCGAAGGATTTTCCTTTGCAATTTTGGCATATTGAAGTGC	AGTGCATTTCCTATATATACCTTTTCATTTCTTGGTTGAATTCCACTGTTAATCGAAGGATTTTCCTTTGCAATTTTGGCATATTGAAGTGC	A	AGTGCATTTCCTATATATACCTTTTCATTTCTTGGTTGAATTCCACTGTTAATCGAAGGATTTTCCTTTGCAATTTTGGCATATTGAAGTGC	AGTGCATTTCCTATATATACCTTTTCATTTCTTGGTTGAATTCCACTGTTAATCGAAGGATTTTCCTTTGCAATTTTGGCATATTGAAGTGC	A	A	AGTGCATTTCCTATATATACCTTTTCATTTCTTGGTTGAATTCCACTGTTAATCGAAGGATTTTCCTTTGCAATTTTGGCATATTGAAGTGC	AGTGCATTTCCTATATATACCTTTTCATTTCTTGGTTGAATTCCACTGTTAATCGAAGGATTTTCCTTTGCAATTTTGGCATATTGAAGTGC	AGTGCATTTCCTATATATACCTTTTCATTTCTTGGTTGAATTCCACTGTTAATCGAAGGATTTTCCTTTGCAATTTTGGCATATTGAAGTGC	A	A	AGTGCATTTCCTATATATACCTTTTCATTTCTTGGTTGAATTCCACTGTTAATCGAAGGATTTTCCTTTGCAATTTTGGCATATTGAAGTGC	AGTGCATTTCCTATATATACCTTTTCATTTCTTGGTTGAATTCCACTGTTAATCGAAGGATTTTCCTTTGCAATTTTGGCATATTGAAGTGC	AGTGCATTTCCTATATATACCTTTTCATTTCTTGGTTGAATTCCACTGTTAATCGAAGGATTTTCCTTTGCAATTTTGGCATATTGAAGTGC	A	A	A	het	het	A	N	N	AGTGCATTTCCTATATATACCTTTTCATTTCTTGGTTGAATTCCACTGTTAATCGAAGGATTTTCCTTTGCAATTTTGGCATATTGAAGTGC	AGTGCATTTCCTATATATACCTTTTCATTTCTTGGTTGAATTCCACTGTTAATCGAAGGATTTTCCTTTGCAATTTTGGCATATTGAAGTGC	AGTGCATTTCCTATATATACCTTTTCATTTCTTGGTTGAATTCCACTGTTAATCGAAGGATTTTCCTTTGCAATTTTGGCATATTGAAGTGC	AGTGCATTTCCTATATATACCTTTTCATTTCTTGGTTGAATTCCACTGTTAATCGAAGGATTTTCCTTTGCAATTTTGGCATATTGAAGTGC	AGTGCATTTCCTATATATACCTTTTCATTTCTTGGTTGAATTCCACTGTTAATCGAAGGATTTTCCTTTGCAATTTTGGCATATTGAAGTGC	AGTGCATTTCCTATATATACCTTTTCATTTCTTGGTTGAATTCCACTGTTAATCGAAGGATTTTCCTTTGCAATTTTGGCATATTGAAGTGC	AGTGCATTTCCTATATATACCTTTTCATTTCTTGGTTGAATTCCACTGTTAATCGAAGGATTTTCCTTTGCAATTTTGGCATATTGAAGTGC	AGTGCATTTCCTATATATACCTTTTCATTTCTTGGTTGAATTCCACTGTTAATCGAAGGATTTTCCTTTGCAATTTTGGCATATTGAAGTGC	AGTGCATTTCCTATATATACCTTTTCATTTCTTGGTTGAATTCCACTGTTAATCGAAGGATTTTCCTTTGCAATTTTGGCATATTGAAGTGC	AGTGCATTTCCTATATATACCTTTTCATTTCTTGGTTGAATTCCACTGTTAATCGAAGGATTTTCCTTTGCAATTTTGGCATATTGAAGTGC	A	A	A	A	het	AGTGCATTTCCTATATATACCTTTTCATTTCTTGGTTGAATTCCACTGTTAATCGAAGGATTTTCCTTTGCAATTTTGGCATATTGAAGTGC	AGTGCATTTCCTATATATACCTTTTCATTTCTTGGTTGAATTCCACTGTTAATCGAAGGATTTTCCTTTGCAATTTTGGCATATTGAAGTGC
Chr_Mt	179950	.	T	A	A	A	T	A	T	T	T	A	T	T	A	A	A	T	T	A	A	T	T	T	A	A	A	A	A	A	T	T	T	T	A	A	A	T	T	A	A	A	A	A	A	A	A	T	T
Chr_Mt	179951	.	C	A	A	A	C	A	C	C	C	A	C	C	A	A	A	C	C	A	A	C	C	C	A	A	A	A	A	A	C	C	C	C	A	A	A	C	C	A	A	A	A	A	A	A	A	C	C
Chr_Mt	180320	.	A	G	het	G	A	het	A	A	A	G	A	A	het	G	G	A	A	A	A	A	A	A	G	G	G	G	G	G	N	N	A	A	G	G	G	A	A	G	G	G	G	N	N	A	N	A	A
Chr_Mt	180339	.	G	A	het	A	G	het	G	G	G	A	G	G	G	G	G	G	G	G	G	G	G	G	G	G	G	G	G	G	N	N	G	G	G	G	G	G	G	G	G	G	het	N	N	G	N	G	G
Chr_Mt	180340	.	C	T	het	het	C	het	C	C	C	het	C	C	het	het	C	C	C	C	C	C	C	C	C	het	T	het	C	C	N	N	C	C	C	C	C	C	C	C	C	C	het	N	N	C	N	C	C
Chr_Mt	180366	.	C	T	C	het	C	het	C	C	C	het	C	C	C	C	C	C	C	C	C	C	C	C	T	T	T	C	C	C	C	C	C	C	C	C	C	C	C	C	C	C	C	N	N	C	N	C	C
Chr_Mt	180381	.	G	A	het	het	G	het	G	G	G	het	G	G	G	G	N	G	G	G	G	G	G	G	G	G	G	het	het	het	N	N	G	G	G	G	G	G	G	G	G	G	het	N	N	G	N	G	G
Chr_Mt	180499	.	G	A	het	A	G	A	G	G	G	A	G	G	G	G	G	G	G	N	G	G	G	G	G	G	G	N	N	N	G	G	G	G	G	G	G	G	G	G	G	G	A	N	N	G	N	G	G
Chr_Mt	180622	.	A	C	A	A	A	A	A	A	A	A	A	A	A	N	N	A	A	N	N	A	A	A	N	N	N	N	N	N	C	het	A	A	A	A	A	A	A	A	A	A	A	N	N	A	N	A	A
Chr_Mt	180645	.	C	T	het	het	C	het	C	C	C	het	C	C	N	N	N	C	C	N	N	C	C	C	N	N	N	N	N	N	T	het	C	C	C	C	C	C	C	C	C	C	het	N	N	C	N	C	C
Chr_Mt	180725	.	G	A	het	het	G	het	G	G	G	het	G	G	A	A	N	G	G	N	G	G	G	G	A	A	het	A	A	A	N	N	G	G	G	G	G	G	G	G	G	G	het	N	N	G	N	G	G
Chr_Mt	180801	.	GATT	G	GATT	GATT	GATT	GATT	GATT	GATT	GATT	GATT	GATT	GATT	het	G	N	GATT	GATT	GATT	N	GATT	GATT	GATT	G	het	het	het	het	het	GATT	GATT	GATT	GATT	GATT	GATT	GATT	GATT	GATT	GATT	GATT	GATT	GATT	N	N	GATT	N	GATT	GATT
Chr_Mt	180836	.	G	T	het	T	G	T	G	G	G	T	G	G	G	G	N	G	G	G	G	G	G	G	G	G	G	G	G	G	G	G	G	G	G	G	G	G	G	G	G	G	het	N	N	N	N	G	G
Chr_Mt	180843	.	C	A	C	C	C	C	C	C	C	C	C	C	A	het	N	C	C	N	C	C	C	C	het	het	het	het	het	het	C	C	C	C	C	C	C	C	C	C	C	C	C	N	C	N	N	C	C
Chr_Mt	180887	.	C	T	het	het	C	het	C	C	C	het	C	C	het	het	N	C	C	C	C	C	C	C	C	C	C	het	het	T	C	C	C	C	C	C	C	C	C	C	C	C	C	N	N	C	C	C	C
Chr_Mt	180919	.	A	G	A	A	A	A	A	A	A	A	A	A	het	het	N	A	A	A	A	A	A	A	het	het	G	het	het	G	A	A	A	A	A	A	A	A	A	A	A	A	A	A	A	A	A	A	A
Chr_Mt	180922	.	T	C	het	het	T	het	T	T	T	het	T	T	het	het	T	T	N	C	N	T	T	T	het	het	N	het	het	T	T	T	T	T	T	T	T	T	T	T	T	T	het	N	N	C	N	T	T
Chr_Mt	180929	.	C	T	het	het	C	het	C	C	C	het	C	C	het	het	N	C	N	T	N	C	C	C	het	het	N	het	het	C	C	C	C	C	C	C	C	C	C	C	C	C	het	N	N	T	N	C	C
Chr_Mt	180955	.	C	T	C	C	C	C	C	C	C	C	C	C	T	het	N	N	N	N	N	C	C	C	T	T	T	T	T	T	C	C	C	C	C	C	C	C	C	C	C	C	C	N	N	N	N	C	C
Chr_Mt	181002	.	T	G	N	N	T	N	T	T	T	N	T	T	N	N	G	N	N	N	N	T	T	T	N	N	N	N	N	N	T	N	T	T	N	N	G	T	T	N	G	N	N	G	G	T	N	T	T
Chr_Mt	181008	.	A	G	A	N	A	A	A	A	A	N	A	A	N	N	G	N	N	N	N	A	A	A	N	N	N	N	N	N	N	N	A	A	N	N	G	A	A	N	G	A	N	G	G	A	N	A	A
Chr_Mt	181264	.	GGTCTAATT	G	GGTCTAATT	GGTCTAATT	GGTCTAATT	GGTCTAATT	GGTCTAATT	GGTCTAATT	GGTCTAATT	N	GGTCTAATT	GGTCTAATT	N	GGTCTAATT	GGTCTAATT	GGTCTAATT	GGTCTAATT	N	N	GGTCTAATT	GGTCTAATT	GGTCTAATT	N	N	N	N	N	N	N	N	GGTCTAATT	GGTCTAATT	GGTCTAATT	N	N	GGTCTAATT	GGTCTAATT	N	N	N	GGTCTAATT	N	N	GGTCTAATT	GGTCTAATT	GGTCTAATT	GGTCTAATT
Chr_Mt	181889	.	T	G	G	N	G	G	G	G	G	N	G	het	N	N	N	N	N	N	G	G	G	G	N	G	N	N	N	N	N	N	G	G	N	N	N	G	G	N	N	G	G	N	N	G	N	G	G
Chr_Mt	182020	.	G	T	G	G	T	G	T	T	T	G	T	T	N	G	G	G	G	G	G	T	T	T	G	het	G	G	G	G	N	N	T	T	G	G	G	T	T	G	G	G	G	G	G	het	G	T	T
Chr_Mt	182052	.	C	T	N	T	T	N	T	T	T	N	T	T	N	T	het	N	N	N	N	T	T	T	N	N	N	N	N	N	N	N	T	T	T	N	N	T	T	N	N	N	N	N	N	T	N	T	T
Chr_Mt	182582	.	C	T	C	C	C	C	C	C	C	C	C	C	C	C	C	C	C	C	N	C	C	C	C	C	C	C	C	C	C	C	C	C	het	het	T	C	C	T	T	N	C	C	C	C	C	C	C
Chr_Mt	182616	.	C	T	C	C	C	C	C	C	C	C	C	C	C	C	C	C	C	T	C	C	C	C	C	C	C	C	C	C	C	C	C	C	T	het	het	C	C	T	T	N	C	T	T	C	T	C	C
Chr_Mt	182648	.	G	T	N	het	G	G	G	G	G	het	G	G	T	T	N	G	G	T	G	G	G	G	T	T	T	T	T	T	N	N	G	G	het	N	N	G	G	N	T	het	N	T	T	G	T	G	G
Chr_Mt	182657	.	G	C	N	N	G	G	G	G	G	N	G	G	C	C	N	G	G	C	G	G	G	G	C	C	C	C	C	C	N	N	G	G	N	N	N	G	G	N	N	N	N	C	C	G	C	G	G
Chr_Mt	182848	.	T	C	het	C	T	C	T	T	T	het	T	T	N	N	N	T	T	T	T	T	T	T	N	N	N	N	N	N	T	T	T	T	N	N	N	T	T	N	N	C	C	N	N	T	T	T	T
Chr_Mt	182849	.	T	C	het	C	T	C	T	T	T	het	T	T	N	N	N	T	T	C	T	T	T	T	N	N	N	N	N	N	C	C	T	T	N	N	N	T	T	N	N	C	C	T	N	C	C	T	T
Chr_Mt	182850	.	G	A	het	A	G	A	G	G	G	het	G	G	N	N	N	G	G	G	G	G	G	G	N	N	N	N	N	N	G	G	G	G	G	G	G	G	G	G	G	A	A	N	N	G	G	G	G
Chr_Mt	182968	.	A	T	A	N	A	N	A	A	A	N	A	A	A	N	A	A	A	N	A	A	A	A	N	A	A	N	N	N	A	A	A	A	T	N	T	A	A	N	T	T	A	N	N	A	A	A	A
Chr_Mt	183053	.	C	T	T	T	C	T	C	C	C	T	C	C	C	N	N	C	C	N	N	C	C	C	N	C	N	N	N	N	C	C	C	C	C	C	C	C	C	C	C	C	het	N	N	C	N	C	C
Chr_Mt	183123	.	T	TTCTTG	T	T	T	T	T	T	T	T	T	T	T	T	T	T	T	T	T	T	T	T	T	T	N	T	T	N	T	T	T	T	TTCTTG	TTCTTG	TTCTTG	T	T	TTCTTG	TTCTTG	TTCTTG	T	T	N	T	T	T	T
Chr_Mt	183126	.	C	CTTGTTCCTG,CCTG	het	CTTGTTCCTG,CCTG	C	CTTGTTCCTG,CCTG	C	C	C	CTTGTTCCTG,CCTG	C	C	C	C	N	CTTGTTCCTG,CCTG	CTTGTTCCTG,CCTG	C	C	C	C	C	N	C	N	C	C	N	CTTGTTCCTG,CCTG	CTTGTTCCTG,CCTG	C	C	?	?	?	C	C	?	?	?	het	N	N	C	C	C	C
Chr_Mt	183346	.	GTT	G	het	het	GTT	het	GTT	GTT	GTT	het	GTT	GTT	N	N	N	G	G	GTT	het	GTT	GTT	GTT	N	N	N	N	N	N	G	G	GTT	GTT	G	G	G	GTT	GTT	G	G	G	het	N	N	GTT	N	GTT	GTT
Chr_Mt	183515	.	AC	A	A	A	AC	A	AC	AC	AC	A	AC	AC	N	AC	N	AC	AC	AC	AC	AC	AC	AC	N	AC	N	N	AC	N	AC	AC	AC	AC	AC	AC	AC	AC	AC	AC	AC	AC	A	N	N	AC	N	AC	AC
Chr_Mt	183541	.	G	A	A	A	G	A	G	G	G	A	G	G	N	G	G	A	A	N	G	G	G	G	N	N	N	N	G	N	A	A	G	G	A	A	A	G	G	A	A	A	A	N	N	G	N	G	G
Chr_Mt	183577	.	G	A	A	A	G	A	G	G	G	A	G	G	N	N	G	A	A	N	G	G	G	G	N	N	N	N	A	N	A	A	G	G	N	A	A	G	G	N	A	A	A	N	N	G	N	G	G
Chr_Mt	183704	.	C	A	C	C	C	C	C	C	C	C	C	C	het	A	N	C	C	N	N	C	C	C	A	N	N	A	N	N	het	het	C	C	C	het	C	C	C	C	C	C	C	N	A	N	N	C	C
Chr_Mt	183725	.	C	T	het	T	C	T	C	C	C	T	C	C	het	T	N	C	C	N	C	C	C	C	T	N	N	T	N	N	T	T	C	C	T	T	T	C	C	T	T	N	het	N	T	N	N	C	C
Chr_Mt	183779	.	T	G	N	N	T	N	T	T	T	N	T	T	N	N	N	T	T	N	T	T	T	T	G	N	N	N	G	N	G	G	T	T	het	G	N	T	T	T	N	N	N	N	G	N	N	T	T
Chr_Mt	183794	.	C	T	N	N	C	C	C	C	C	C	C	C	N	N	N	C	C	N	N	het	C	C	T	N	N	N	N	N	het	het	C	C	het	T	N	C	C	C	N	C	N	N	T	N	N	C	C
Chr_Mt	183840	.	C	G	N	N	C	N	C	C	C	N	C	C	N	N	N	C	C	N	N	C	C	C	N	N	N	N	N	N	G	G	C	C	G	N	N	C	C	N	N	N	N	N	N	N	N	C	C
Chr_Mt	184130	.	C	T	N	N	C	N	C	C	C	N	C	C	N	N	N	N	N	N	N	C	C	C	N	N	N	N	N	N	N	N	C	C	N	N	N	C	C	N	N	N	N	N	N	N	N	C	C
Chr_Mt	184136	.	A	G	N	N	A	N	A	A	A	N	A	A	N	N	N	N	N	N	N	A	A	A	N	N	N	N	N	N	N	N	A	A	N	N	N	A	A	N	N	N	N	N	N	N	N	A	A
Chr_Mt	184137	.	A	C	N	N	A	N	A	A	A	N	A	A	N	N	N	N	N	N	N	A	A	A	N	N	N	N	N	N	N	N	A	A	N	N	N	A	A	N	N	N	N	N	N	N	N	A	A
Chr_Mt	184194	.	G	C	het	G	G	het	G	G	G	G	G	G	G	G	N	N	N	G	G	G	G	G	G	G	G	G	G	G	G	N	G	G	C	C	C	G	G	C	C	C	G	G	G	G	G	G	G
Chr_Mt	184195	.	C	G	het	C	C	het	C	C	C	C	C	C	C	C	N	N	N	C	C	C	C	C	C	C	C	C	C	C	C	N	C	C	G	G	G	C	C	G	G	G	C	C	C	C	C	C	C
Chr_Mt	184201	.	C	A	het	A	C	A	C	C	C	A	C	C	A	A	C	N	N	A	A	C	C	C	A	A	A	A	A	A	N	N	C	C	A	A	A	C	C	A	A	A	A	het	A	het	A	C	C
Chr_Mt	184212	.	T	A	het	A	T	het	T	T	T	A	T	T	A	A	T	N	N	A	A	T	T	T	A	A	A	A	A	A	N	N	T	T	T	T	T	T	T	T	T	T	A	het	A	het	A	T	T
Chr_Mt	184213	.	G	T	het	T	G	T	G	G	G	T	G	G	T	T	G	N	N	T	T	G	G	G	T	T	T	T	T	T	N	N	G	G	T	T	T	G	G	T	T	T	T	het	T	het	T	G	G
Chr_Mt	184219	.	G	GGTC	het	GGTC	G	het	G	G	G	GGTC	G	G	het	GGTC	G	N	N	GGTC	GGTC	G	G	G	GGTC	GGTC	GGTC	GGTC	GGTC	GGTC	G	G	G	G	G	G	G	G	G	G	G	G	GGTC	het	GGTC	het	GGTC	G	G
Chr_Mt	184229	.	AC	A	het	A	AC	het	AC	AC	AC	A	AC	AC	het	A	AC	N	N	A	A	AC	AC	AC	A	A	A	A	A	A	AC	AC	AC	AC	AC	AC	AC	AC	AC	AC	AC	AC	A	het	A	het	A	AC	AC
Chr_Mt	184232	.	A	T	A	A	A	A	A	A	A	A	A	A	A	A	A	N	N	A	A	A	A	A	A	A	A	A	A	A	A	A	A	A	T	T	T	A	A	T	T	T	A	A	A	A	A	A	A
Chr_Mt	184233	.	A	C,T	het	het	A	het	A	A	A	C,T	A	A	het	C,T	A	N	N	C,T	C,T	A	A	A	C,T	C,T	C,T	C,T	C,T	C,T	N	A	A	A	?	?	?	A	A	?	?	?	C,T	het	C,T	het	?	A	A
Chr_Mt	184234	.	G	T	het	G	G	het	G	G	G	G	G	G	G	G	N	N	N	G	G	G	G	G	G	G	G	G	G	G	G	G	G	G	T	T	T	G	G	T	T	T	G	G	G	G	G	G	G
Chr_Mt	184242	.	G	T	het	het	G	het	G	G	G	T	G	G	G	G	N	N	N	het	T	G	G	G	G	G	G	G	G	G	G	G	G	G	G	G	G	G	G	G	G	G	T	het	T	het	T	G	G
Chr_Mt	184262	.	G	A	A	A	G	A	G	G	G	A	G	G	A	A	N	N	N	A	A	G	G	G	A	A	A	A	A	A	N	G	G	G	A	A	A	G	G	A	A	A	A	het	A	het	A	G	G
Chr_Mt	184294	.	G	C	C	C	G	C	G	G	G	C	G	G	C	C	N	N	N	C	C	G	G	G	C	C	C	C	C	C	N	G	G	G	C	C	C	G	G	C	C	C	C	C	C	C	C	G	G
Chr_Mt	184313	.	G	T	T	T	G	T	G	G	G	T	G	G	T	T	N	N	N	T	T	G	G	G	T	T	T	T	T	T	N	G	G	G	T	T	T	G	G	T	T	T	T	T	T	T	T	G	G
Chr_Mt	184316	.	C	T	T	T	C	T	C	C	C	T	C	C	T	T	N	N	N	T	T	C	C	C	T	T	T	T	T	T	N	C	C	C	T	T	T	C	C	T	T	T	T	T	T	T	T	C	C
Chr_Mt	184321	.	A	G	G	G	A	G	A	A	A	G	A	A	G	G	N	N	N	G	G	A	A	A	G	G	G	G	G	G	N	A	A	A	G	G	G	A	A	G	G	G	G	G	G	G	G	A	A
Chr_Mt	184325	.	T	TAG	TAG	TAG	T	TAG	T	T	T	TAG	T	T	TAG	TAG	T	N	N	TAG	TAG	T	T	T	het	het	TAG	TAG	TAG	het	N	T	T	T	T	T	T	T	T	T	T	T	TAG	TAG	TAG	TAG	TAG	T	T
Chr_Mt	184329	.	TTC	T	T	T	TTC	T	TTC	TTC	TTC	T	TTC	TTC	T	T	TTC	N	N	T	T	TTC	TTC	TTC	het	het	het	T	T	het	N	N	TTC	TTC	TTC	TTC	TTC	TTC	TTC	TTC	TTC	TTC	T	T	T	T	T	TTC	TTC
Chr_Mt	184346	.	G	T	T	T	G	T	G	G	G	T	G	G	T	T	N	N	N	T	T	G	G	G	het	het	T	T	het	het	N	N	G	G	G	G	G	G	G	G	G	G	T	T	T	T	T	G	G
Chr_Mt	184365	.	T	G	G	G	T	G	T	T	T	G	T	T	G	G	N	N	T	G	G	T	T	T	G	G	G	G	G	G	N	N	T	T	G	G	G	T	T	G	G	G	G	G	G	G	G	T	T
Chr_Mt	184370	.	T	G	G	G	T	G	T	T	T	G	T	T	G	G	N	N	N	G	G	T	T	T	G	G	G	G	G	G	N	N	T	T	G	G	G	T	T	G	G	G	G	G	G	G	G	T	T
Chr_Mt	184374	.	TCC	T	T	T	TCC	T	TCC	TCC	TCC	T	TCC	TCC	T	T	N	N	N	T	T	TCC	TCC	TCC	T	T	T	T	T	T	N	N	TCC	TCC	T	T	T	TCC	TCC	T	T	T	T	N	T	T	T	TCC	TCC
Chr_Mt	184379	.	T	TGC	TGC	TGC	T	TGC	T	T	T	het	T	T	TGC	TGC	N	N	N	TGC	TGC	T	T	T	TGC	TGC	TGC	TGC	TGC	het	N	N	T	T	TGC	TGC	TGC	T	T	TGC	TGC	TGC	TGC	N	TGC	TGC	TGC	T	T
Chr_Mt	184383	.	C	T	T	T	C	T	C	C	C	T	C	C	T	T	N	N	N	T	T	C	C	C	T	T	T	T	T	het	N	N	C	C	T	T	T	C	C	T	T	T	T	N	T	T	T	C	C
Chr_Mt	184385	.	C	T	T	T	C	T	C	C	C	T	C	C	T	T	N	N	N	T	T	C	C	C	T	T	T	T	T	het	N	N	C	C	T	T	T	C	C	T	T	T	T	N	T	T	T	C	C
Chr_Mt	184389	.	T	G	G	G	T	G	T	T	T	G	T	T	G	G	N	N	N	G	G	T	T	T	G	G	G	G	G	G	N	N	T	T	T	T	T	T	T	T	T	T	G	N	G	G	G	T	T
Chr_Mt	184393	.	G	T	G	G	G	G	G	G	G	G	G	G	G	G	N	N	N	G	G	G	G	G	G	G	G	G	G	G	N	N	G	G	T	T	T	G	G	T	T	T	G	N	G	G	G	G	G
Chr_Mt	184394	.	C	T	T	T	C	T	C	C	C	T	C	C	T	T	N	N	N	T	T	C	C	C	T	T	T	T	T	T	N	N	C	C	T	T	T	C	C	T	T	T	T	N	T	T	T	C	C
Chr_Mt	184400	.	A	T	T	T	A	T	A	A	A	T	A	A	T	T	N	N	N	T	T	A	A	A	T	T	T	T	T	T	N	N	A	A	T	T	T	A	A	T	T	T	T	N	T	T	T	A	A
Chr_Mt	184424	.	G	A	A	A	G	A	G	G	G	A	G	G	A	A	N	N	N	A	A	G	G	G	A	A	A	A	A	A	N	N	G	G	A	A	A	G	G	A	A	A	A	N	A	A	A	G	G
Chr_Mt	184430	.	G	C	C	C	G	C	G	G	G	C	G	G	C	C	N	N	N	C	C	G	G	G	C	C	C	C	C	C	N	N	G	G	C	C	C	G	G	C	C	C	C	N	C	C	C	G	G
Chr_Mt	184439	.	A	T	T	T	A	T	A	A	A	T	A	A	T	T	N	A	A	T	T	A	A	A	T	T	T	T	T	T	N	N	A	A	T	T	T	A	A	T	T	T	T	N	T	T	T	A	A
Chr_Mt	184442	.	C	A	A	A	C	A	C	C	C	A	C	C	A	A	N	N	N	A	A	C	C	C	A	A	A	A	A	A	N	N	C	C	A	A	A	C	C	A	A	A	A	N	A	A	A	C	C
Chr_Mt	184454	.	AGAAGAAGGG	A	AGAAGAAGGG	AGAAGAAGGG	AGAAGAAGGG	AGAAGAAGGG	AGAAGAAGGG	AGAAGAAGGG	AGAAGAAGGG	AGAAGAAGGG	AGAAGAAGGG	AGAAGAAGGG	AGAAGAAGGG	AGAAGAAGGG	AGAAGAAGGG	AGAAGAAGGG	AGAAGAAGGG	AGAAGAAGGG	AGAAGAAGGG	AGAAGAAGGG	AGAAGAAGGG	AGAAGAAGGG	AGAAGAAGGG	AGAAGAAGGG	AGAAGAAGGG	AGAAGAAGGG	AGAAGAAGGG	AGAAGAAGGG	N	AGAAGAAGGG	AGAAGAAGGG	AGAAGAAGGG	A	A	A	AGAAGAAGGG	AGAAGAAGGG	A	A	A	AGAAGAAGGG	AGAAGAAGGG	AGAAGAAGGG	AGAAGAAGGG	AGAAGAAGGG	AGAAGAAGGG	AGAAGAAGGG
Chr_Mt	184472	.	A	G	G	G	A	G	A	A	A	G	A	A	G	G	N	A	A	G	G	A	A	A	het	het	het	het	het	het	N	N	A	A	G	G	G	A	A	G	G	G	G	G	G	G	G	A	A
Chr_Mt	184533	.	T	TCCGC	T	T	T	T	T	T	T	T	T	T	T	T	T	T	T	T	T	T	T	T	T	T	T	T	T	T	N	N	T	T	TCCGC	TCCGC	TCCGC	T	T	TCCGC	TCCGC	TCCGC	T	T	T	T	T	T	T
Chr_Mt	184535	.	A	C	C	C	A	C	A	A	A	C	A	A	C	C	N	N	N	C	C	A	A	A	C	C	C	het	C	het	N	N	A	A	N	N	N	A	A	N	N	N	C	C	C	C	C	A	A
Chr_Mt	184541	.	A	C	A	A	A	A	A	A	A	A	A	A	A	A	N	N	N	A	A	A	A	A	A	A	A	A	A	A	N	N	A	A	C	C	C	A	A	C	C	C	A	A	A	A	A	A	A
Chr_Mt	184548	.	T	G	T	T	T	T	T	T	T	T	T	T	T	T	N	N	N	T	T	T	T	T	T	T	T	T	T	T	N	N	T	T	G	G	G	T	T	G	G	G	T	T	T	T	T	T	T
Chr_Mt	184549	.	G	T	T	T	G	T	G	G	G	het	G	G	G	G	N	N	N	het	het	G	G	G	G	G	G	G	G	G	N	N	G	G	N	G	N	G	G	G	N	N	het	G	G	G	G	G	G
Chr_Mt	184556	.	T	C	C	C	T	C	T	T	T	C	T	T	C	C	N	N	N	C	C	T	T	T	C	C	C	C	C	C	N	N	T	T	C	C	C	T	T	C	C	C	C	C	C	C	C	T	T
Chr_Mt	184558	.	G	A	G	G	G	G	G	G	G	G	G	G	G	G	N	G	G	G	G	G	G	G	G	G	G	G	G	G	N	N	G	G	A	A	A	G	G	A	A	A	G	G	G	G	G	G	G
Chr_Mt	184561	.	T	G	G	G	T	G	T	T	T	G	T	T	G	G	N	N	N	G	G	T	T	T	G	G	G	G	G	G	N	N	T	T	G	G	G	T	T	G	G	G	G	G	G	G	G	T	T
Chr_Mt	184567	.	T	G	G	G	T	G	T	T	T	G	T	T	G	G	N	N	N	G	G	T	T	T	G	G	G	G	G	G	N	N	T	T	G	G	G	T	T	G	G	G	G	G	G	G	G	T	T
Chr_Mt	184590	.	G	T,C	T,C	T,C	G	T,C	G	G	G	T,C	G	G	T,C	T,C	N	N	N	T,C	het	G	G	G	T,C	T,C	T,C	het	T,C	T,C	N	N	G	G	?	?	?	G	G	?	?	?	T,C	T,C	T,C	T,C	T,C	G	G
Chr_Mt	184628	.	T	C,*	C,*	C,*	T	C,*	T	T	T	C,*	T	T	C,*	C,*	N	N	N	C,*	C,*	T	T	T	C,*	C,*	C,*	C,*	C,*	C,*	N	N	T	T	?	?	?	T	T	?	?	?	C,*	het	C,*	C,*	C,*	T	T
Chr_Mt	184646	.	A	G	G	G	A	G	A	A	A	G	A	A	G	G	N	N	N	G	G	A	A	A	G	G	G	G	G	G	A	A	A	A	G	G	G	A	A	G	G	G	G	G	G	G	G	A	A
Chr_Mt	184651	.	G	T	T	T	G	T	G	G	G	T	G	G	T	T	N	N	N	T	T	G	G	G	T	T	T	T	T	T	N	N	G	G	T	T	T	G	G	T	T	T	T	T	T	T	T	G	G
Chr_Mt	184655	.	A	G	G	G	A	G	A	A	A	G	A	A	G	G	N	N	N	G	G	A	A	A	G	G	G	G	G	G	N	N	A	A	G	G	G	A	A	G	G	G	G	G	G	G	G	A	A
Chr_Mt	184675	.	C	T	T	T	C	T	C	C	C	T	C	C	T	T	N	N	N	T	T	C	C	C	T	T	T	T	T	T	N	N	C	C	T	T	T	C	C	T	T	T	T	T	T	T	T	C	C
Chr_Mt	184721	.	G	T	G	G	G	G	G	G	G	G	G	G	G	G	G	G	G	G	G	G	G	G	G	G	G	G	G	G	N	N	G	G	T	T	T	G	G	T	T	T	G	G	G	G	G	G	G
Chr_Mt	184732	.	A	C	C	C	A	C	A	A	A	C	A	A	C	C	C	N	N	C	C	A	A	A	C	C	C	C	C	C	N	N	A	A	C	C	C	A	A	C	C	C	C	C	C	C	C	A	A
Chr_Mt	184764	.	C	T	T	T	C	T	C	C	C	T	C	C	T	T	T	N	N	T	T	C	C	C	T	T	T	T	T	T	N	het	C	C	T	T	T	C	C	T	T	T	T	T	T	T	T	C	C
Chr_Mt	184787	.	G	T	G	G	G	G	G	G	G	G	G	G	G	G	N	G	G	G	G	G	G	G	G	G	G	G	G	G	N	het	G	G	T	T	T	G	G	T	T	T	G	G	G	G	G	G	G
Chr_Mt	184790	.	A	C	A	A	A	A	A	A	A	A	A	A	A	A	C	N	N	A	A	A	A	A	A	A	A	A	A	A	A	C	A	A	C	C	C	A	A	C	C	C	A	A	A	A	A	A	A
Chr_Mt	184939	.	C	A	A	A	C	A	C	C	C	A	C	C	A	A	A	A	A	A	A	C	C	C	A	A	A	A	A	A	A	A	C	C	A	A	A	C	C	A	A	A	A	A	A	A	A	C	C
Chr_Mt	184986	.	G	T	T	T	G	T	G	G	G	T	G	G	T	T	T	G	G	T	T	G	G	G	T	T	T	T	T	T	T	T	G	G	G	G	G	G	G	G	G	G	T	T	T	T	T	G	G
Chr_Mt	185042	.	G	A	G	G	G	G	G	G	G	G	G	het	G	G	G	A	A	G	G	G	G	G	G	G	G	G	G	G	N	A	G	G	G	G	G	G	G	G	G	G	G	G	G	G	G	G	G
Chr_Mt	185066	.	T	G	G	G	T	G	T	T	T	G	T	T	G	G	G	G	G	G	G	T	T	T	G	G	G	G	G	G	N	G	G	G	G	G	G	T	T	G	G	G	G	G	G	G	G	T	T
Chr_Mt	185079	.	C	T	C	C	C	C	C	C	C	C	C	C	C	C	C	C	C	C	C	C	C	C	C	C	C	C	C	C	C	C	C	C	T	T	T	C	C	T	T	C	C	C	C	C	C	C	C
Chr_Mt	185099	.	T	A	A	A	T	A	T	T	A	A	T	T	A	A	A	A	A	A	A	A	A	A	A	A	A	A	A	A	N	A	A	A	A	A	A	A	A	A	A	A	A	A	A	A	A	T	A
Chr_Mt	185167	.	T	C	C	C	T	C	T	T	T	C	T	T	C	C	C	C	C	C	C	T	T	T	C	C	C	C	C	C	N	C	T	T	C	C	C	T	T	C	C	C	C	C	C	C	C	T	T
Chr_Mt	185173	.	A	T	T	T	A	T	A	A	A	T	A	A	T	T	A	A	A	T	T	A	A	A	T	T	T	T	T	T	N	T	A	A	T	T	T	A	A	T	T	T	T	T	T	T	T	A	A
Chr_Mt	185181	.	C	T	T	T	C	T	C	C	C	T	C	C	T	T	T	T	T	T	T	C	C	C	T	T	T	T	T	T	N	T	C	C	T	T	T	C	C	T	T	T	T	T	T	T	T	C	C
Chr_Mt	185227	.	T	G	T	T	T	T	T	T	T	T	T	T	T	T	G	G	G	T	T	T	T	T	T	T	T	T	T	T	N	G	T	T	T	T	T	T	T	T	T	T	T	T	T	T	T	T	T
Chr_Mt	185229	.	C	T	C	C	C	C	C	C	C	C	C	C	C	C	C	C	C	C	C	C	C	C	C	C	C	C	C	C	C	C	C	C	T	T	T	C	C	T	T	T	C	C	C	C	C	C	C
Chr_Mt	185240	.	T	C	T	T	T	T	T	T	T	T	T	T	T	T	T	T	T	T	T	T	T	T	T	T	T	T	T	T	T	T	T	T	C	C	C	T	T	C	C	C	T	T	T	T	T	T	T
Chr_Mt	185330	.	A	T	T	T	A	T	A	A	A	T	A	A	T	T	T	T	T	T	T	A	A	A	T	T	T	T	T	T	N	T	A	A	T	T	T	A	A	T	T	het	T	T	T	T	T	A	A
Chr_Mt	185332	.	T	G	T	T	T	T	T	T	T	T	T	T	T	T	G	T	T	T	T	T	T	T	T	T	T	T	T	T	T	T	T	T	G	G	G	T	T	G	G	het	T	T	T	T	T	T	T
Chr_Mt	185450	.	A	G	G	G	A	G	A	A	A	G	A	A	G	G	A	A	A	G	G	A	A	A	G	G	G	het	het	het	A	N	A	A	A	A	A	A	A	A	A	A	G	G	G	G	G	A	A
Chr_Mt	185473	.	A	T	T	T	A	T	A	A	A	het	A	A	A	A	A	A	A	het	het	A	A	A	A	A	A	A	A	A	N	N	A	A	A	A	A	A	A	A	A	A	het	T	A	A	A	A	A
Chr_Mt	186317	.	G	T	G	N	G	N	G	G	G	N	G	G	N	N	G	T	T	N	N	G	G	G	N	het	N	N	N	N	N	G	G	G	G	G	N	G	G	N	N	N	N	N	N	G	N	G	G
Chr_Mt	186515	.	G	C	het	C	G	C	G	G	G	N	G	G	N	N	G	G	G	N	N	G	G	G	N	G	N	N	N	G	N	N	G	G	G	G	G	G	G	G	G	N	het	N	N	G	N	G	G
Chr_Mt	186535	.	C	T	C	C	C	C	C	C	C	C	C	C	N	N	C	C	C	N	N	C	C	C	N	C	C	N	N	C	N	N	C	C	T	T	T	C	C	T	T	N	C	N	N	C	N	C	C
Chr_Mt	186580	.	CAAGGGCGAAGCGAAAG	C	het	het	CAAGGGCGAAGCGAAAG	C	CAAGGGCGAAGCGAAAG	CAAGGGCGAAGCGAAAG	CAAGGGCGAAGCGAAAG	het	CAAGGGCGAAGCGAAAG	CAAGGGCGAAGCGAAAG	N	N	CAAGGGCGAAGCGAAAG	CAAGGGCGAAGCGAAAG	CAAGGGCGAAGCGAAAG	N	N	CAAGGGCGAAGCGAAAG	CAAGGGCGAAGCGAAAG	CAAGGGCGAAGCGAAAG	CAAGGGCGAAGCGAAAG	CAAGGGCGAAGCGAAAG	N	N	N	CAAGGGCGAAGCGAAAG	CAAGGGCGAAGCGAAAG	N	CAAGGGCGAAGCGAAAG	CAAGGGCGAAGCGAAAG	CAAGGGCGAAGCGAAAG	CAAGGGCGAAGCGAAAG	CAAGGGCGAAGCGAAAG	CAAGGGCGAAGCGAAAG	CAAGGGCGAAGCGAAAG	CAAGGGCGAAGCGAAAG	CAAGGGCGAAGCGAAAG	CAAGGGCGAAGCGAAAG	het	N	N	CAAGGGCGAAGCGAAAG	N	CAAGGGCGAAGCGAAAG	CAAGGGCGAAGCGAAAG
Chr_Mt	186612	.	C	T	het	het	C	T	C	C	C	het	C	C	N	N	C	C	C	N	N	C	C	C	C	C	C	N	N	C	C	N	C	C	C	C	C	C	C	C	C	C	het	N	N	C	N	C	C
Chr_Mt	186613	.	G	A	het	het	G	A	G	G	G	het	G	G	N	N	G	G	G	N	N	G	G	G	G	G	N	N	N	G	G	N	G	G	A	A	A	G	G	A	A	G	het	N	G	G	N	G	G
Chr_Mt	186625	.	G	A	het	het	G	A	G	G	G	het	G	G	N	N	G	G	G	N	N	G	G	G	G	G	N	N	N	G	G	N	G	G	G	G	G	G	G	G	G	G	het	N	N	G	N	G	G
Chr_Mt	186662	.	A	T	A	A	A	A	A	A	A	A	A	A	N	N	N	A	A	A	N	A	A	A	A	N	A	N	N	N	A	A	A	A	T	T	T	A	A	T	T	A	A	N	A	A	A	A	A
Chr_Mt	186705	.	A	G	A	A	A	A	A	A	A	A	A	A	N	N	N	A	A	A	N	A	A	A	N	A	N	N	N	N	A	A	A	A	G	G	G	A	A	G	G	A	A	N	A	A	A	A	A
Chr_Mt	186721	.	C	T	C	C	C	C	C	C	C	C	C	C	N	N	N	C	C	C	N	C	C	C	N	C	N	N	N	N	C	C	C	C	T	T	T	C	C	T	T	C	C	C	N	C	C	C	C
Chr_Mt	186727	.	A	G	het	het	A	G	A	A	A	het	A	A	N	N	N	A	A	A	N	A	A	A	N	A	N	N	N	N	A	A	A	A	A	A	A	A	A	A	A	A	G	A	N	A	A	A	A
Chr_Mt	186738	.	C	T	het	het	C	T	C	C	C	het	C	C	N	N	N	C	C	C	N	C	C	C	N	C	N	N	N	N	C	C	C	C	C	C	C	C	C	C	C	C	het	C	N	N	N	C	C
Chr_Mt	186775	.	T	C	het	C	T	C	T	T	T	C	T	T	N	N	T	T	T	T	N	T	T	T	T	T	T	N	N	N	N	T	T	T	T	T	T	T	T	T	T	T	C	T	N	T	T	T	T
Chr_Mt	186778	.	A	G	A	A	A	A	A	A	A	A	A	A	N	N	A	A	A	A	N	A	A	A	A	A	A	N	N	N	N	A	A	A	A	A	A	A	A	A	A	A	A	A	N	A	A	A	A
Chr_Mt	186851	.	C	A	N	N	C	N	C	C	C	N	C	C	C	N	N	C	C	C	N	C	C	C	C	C	C	N	N	C	N	C	C	C	N	N	N	C	C	N	N	C	N	N	N	C	C	C	C
Chr_Mt	186989	.	C	T	T	N	C	T	C	C	C	T	C	C	C	N	C	C	C	N	N	C	C	C	C	C	N	N	N	N	N	N	C	C	C	C	C	C	C	C	C	C	T	N	N	N	C	C	C
Chr_Mt	187091	.	G	T	T	T	G	T	G	G	G	T	G	G	N	N	G	G	G	N	G	G	G	G	N	N	N	N	N	N	G	G	G	G	G	G	G	G	G	G	G	G	T	N	N	N	G	G	G
Chr_Mt	187135	.	A	G	A	A	A	A	A	A	A	A	A	A	A	A	A	A	A	A	A	A	A	A	N	A	A	N	N	N	A	N	A	A	G	G	G	A	A	G	G	A	A	N	N	A	A	A	A
Chr_Mt	187146	.	G	A	A	N	G	A	G	G	G	A	G	G	G	N	G	G	G	G	G	G	G	G	N	G	G	G	N	N	G	N	G	G	G	G	G	G	G	G	G	G	A	G	N	G	G	G	G
Chr_Mt	187302	.	G	T	het	G	het	N	het	het	G	G	het	het	G	het	N	G	G	G	G	G	G	G	G	N	G	N	N	N	G	N	G	G	G	N	N	G	G	G	G	G	G	N	N	G	G	G	G
Chr_Mt	187303	.	A	T	het	A	het	N	het	het	A	A	het	het	A	het	N	A	A	A	A	A	A	A	A	N	A	N	N	N	A	N	A	A	A	N	N	A	A	A	A	A	A	N	N	A	N	A	A
Chr_Mt	187322	.	A	C	het	N	het	N	het	het	A	N	het	het	N	het	N	A	A	A	A	A	A	A	A	N	N	N	N	N	A	N	A	A	A	N	N	A	A	A	A	A	A	N	N	A	A	A	A
Chr_Mt	187355	.	T	G	het	N	het	het	het	het	T	N	het	het	T	het	N	T	T	T	T	T	T	T	T	N	N	N	N	T	N	N	T	T	T	N	N	T	T	N	N	T	T	T	N	T	T	T	T
Chr_Mt	187367	.	A	T	het	N	het	het	het	het	A	N	het	het	A	het	N	A	A	N	A	A	A	A	A	N	N	N	N	A	A	N	A	A	N	A	N	A	A	N	N	A	A	A	N	A	A	A	A
Chr_Mt	187372	.	T	A	het	N	het	het	het	het	T	N	het	het	T	het	N	T	T	N	T	T	T	T	T	N	N	N	N	T	T	N	T	T	N	T	N	T	T	N	N	T	T	T	N	T	N	T	T
Chr_Mt	187384	.	T	C	het	N	het	het	het	het	T	N	het	het	T	het	N	T	T	T	T	T	T	T	T	N	N	N	N	T	T	N	T	T	T	T	N	T	T	N	N	T	T	T	N	T	N	T	T
Chr_Mt	187386	.	A	T	het	N	het	het	het	het	A	N	het	het	A	het	N	A	A	N	A	A	A	A	A	N	N	N	N	A	A	N	A	A	A	A	N	A	A	N	A	A	A	A	N	A	N	A	A
Chr_Mt	187416	.	G	C	het	N	het	het	het	het	G	N	het	het	N	het	G	G	G	N	G	G	G	G	G	G	N	N	N	G	G	N	G	G	G	G	N	G	G	N	N	G	G	G	N	G	G	G	G
Chr_Mt	187462	.	A	G	het	N	het	het	het	het	A	N	het	het	N	N	N	A	A	N	N	A	A	A	A	A	A	N	N	N	A	N	A	A	A	A	N	A	A	N	N	A	A	N	N	N	N	A	A
Chr_Mt	187555	.	T	C	T	N	T	T	T	T	T	N	T	T	N	N	N	C	C	N	C	T	T	T	N	het	N	N	N	N	N	N	T	T	N	C	N	T	T	N	N	C	T	N	N	N	T	T	T
Chr_Mt	187856	.	A	G	N	N	het	N	G	het	A	N	het	A	N	N	N	A	A	N	N	A	A	A	N	N	A	N	N	A	N	N	A	A	N	A	N	A	A	N	N	A	A	N	N	A	N	A	A
Chr_Mt	187905	.	C	T	N	N	C	N	T	het	C	N	C	C	N	C	N	C	C	N	C	C	C	C	C	C	C	N	N	C	N	N	C	C	N	N	N	C	C	N	N	N	C	N	N	C	C	C	C
Chr_Mt	187909	.	C	T	N	N	C	N	T	het	C	N	C	C	N	C	N	C	C	N	C	C	C	C	C	C	C	N	N	C	N	N	C	C	N	N	N	C	C	N	N	N	C	N	N	C	C	C	C
Chr_Mt	187911	.	C	T	N	N	C	N	T	het	C	N	C	C	N	C	N	C	C	N	C	C	C	C	C	C	C	N	N	C	N	N	C	C	N	N	N	C	C	N	N	N	C	N	N	C	C	C	C
Chr_Mt	187930	.	T	C	N	N	T	N	C	het	T	N	N	T	T	T	N	T	T	N	T	T	T	T	T	T	T	N	N	T	N	N	T	T	N	N	N	T	T	N	N	T	T	N	N	T	N	T	T
Chr_Mt	188027	.	C	T	C	C	C	C	C	C	C	C	C	C	C	C	C	C	C	C	C	C	C	C	C	C	C	C	C	C	N	N	C	C	T	T	T	C	C	T	T	N	C	C	C	C	C	C	C
Chr_Mt	188179	.	G	A	het	het	G	het	G	G	G	het	G	G	A	A	N	G	G	A	A	G	G	G	A	A	A	A	A	A	N	N	G	G	G	G	G	G	G	het	het	G	het	A	het	A	A	G	G
Chr_Mt	188696	.	T	C	het	C	T	C	T	T	T	het	T	T	T	T	T	T	T	het	het	T	T	T	T	T	T	T	T	T	T	T	T	T	T	T	T	T	T	T	T	T	het	C	C	het	het	T	T
Chr_Mt	189023	.	C	G	C	C	C	C	C	C	C	C	C	C	C	C	C	G	G	C	C	C	C	C	C	C	C	C	C	C	G	G	C	C	C	C	C	C	C	C	C	C	C	C	C	C	C	N	C
Chr_Mt	189032	.	C	G	C	C	C	C	C	C	C	C	C	C	C	C	C	G	G	C	C	C	C	C	C	C	C	C	C	C	G	G	C	C	C	C	C	C	C	C	C	C	C	C	C	C	C	N	C
Chr_Mt	189075	.	C	G	C	C	C	C	C	C	C	C	C	C	C	C	C	G	G	C	C	C	C	C	C	C	C	C	C	C	G	G	C	C	C	C	C	C	C	C	C	C	C	C	C	C	C	C	C
Chr_Mt	189082	.	C	G	C	C	C	C	C	C	C	C	C	C	C	C	C	G	G	C	C	C	C	C	C	C	C	C	C	C	G	G	C	C	C	C	C	C	C	C	C	C	C	C	C	C	C	C	C
Chr_Mt	189091	.	A	C	A	A	A	A	A	A	A	A	A	A	A	A	A	C	C	A	A	A	A	A	A	A	A	A	A	A	C	C	A	A	A	A	A	A	A	A	A	A	A	A	A	A	A	A	A
Chr_Mt	189163	.	T	G	T	T	T	T	T	T	T	T	T	T	G	G	T	T	T	T	T	T	T	T	G	het	het	het	het	het	T	T	T	T	T	T	T	T	T	T	T	T	T	T	T	T	T	T	T
Chr_Mt	189169	.	GTGC	G	GTGC	GTGC	GTGC	GTGC	GTGC	GTGC	GTGC	GTGC	GTGC	GTGC	GTGC	GTGC	GTGC	G	G	GTGC	GTGC	GTGC	GTGC	GTGC	GTGC	GTGC	GTGC	GTGC	GTGC	GTGC	G	G	GTGC	GTGC	GTGC	GTGC	GTGC	GTGC	GTGC	GTGC	GTGC	GTGC	GTGC	GTGC	GTGC	GTGC	GTGC	GTGC	GTGC
Chr_Mt	189172	.	C	CAA	C	C	C	C	C	C	C	C	C	C	C	C	C	CAA	CAA	C	C	C	C	C	C	C	C	C	C	C	CAA	CAA	C	C	C	C	C	C	C	C	C	C	C	C	C	C	C	C	C
Chr_Mt	189471	.	T	C	T	T	T	T	T	T	T	T	T	T	T	T	T	N	N	T	T	T	het	het	T	T	T	T	T	T	N	N	T	T	T	T	T	T	T	T	T	T	T	T	T	T	T	C	T
Chr_Mt	189476	.	G	T	G	G	G	G	G	G	G	G	G	G	G	G	G	N	N	G	G	G	het	het	G	G	G	G	G	G	G	G	G	G	G	G	G	G	G	G	G	G	G	G	G	G	G	T	G
Chr_Mt	189482	.	C	A	C	C	C	C	C	C	C	C	C	C	C	C	C	N	N	C	C	C	het	het	C	C	C	C	C	C	C	C	C	C	C	C	C	C	C	C	C	C	C	C	C	C	C	A	C
Chr_Mt	189509	.	A	ATT	A	A	A	A	A	A	A	A	A	A	A	A	A	N	A	A	A	A	A	A	A	A	A	A	A	A	A	A	A	A	A	A	A	A	A	A	A	A	A	A	A	A	A	ATT	A
Chr_Mt	189555	.	A	G	G	G	A	G	A	A	A	het	A	A	G	G	A	N	het	G	G	A	A	A	G	G	G	G	G	G	N	A	A	A	A	A	A	A	A	A	A	A	G	G	G	G	G	A	A
Chr_Mt	189600	.	C	A	A	A	C	A	C	C	C	A	C	C	A	A	C	N	A	A	A	C	C	C	A	A	A	A	A	A	N	N	C	C	C	C	C	C	C	C	C	C	A	A	A	A	A	C	C
Chr_Mt	189649	.	CGAACTCATT	C	CGAACTCATT	CGAACTCATT	CGAACTCATT	CGAACTCATT	CGAACTCATT	CGAACTCATT	CGAACTCATT	CGAACTCATT	CGAACTCATT	CGAACTCATT	CGAACTCATT	CGAACTCATT	CGAACTCATT	N	CGAACTCATT	CGAACTCATT	CGAACTCATT	CGAACTCATT	CGAACTCATT	CGAACTCATT	CGAACTCATT	CGAACTCATT	CGAACTCATT	CGAACTCATT	CGAACTCATT	CGAACTCATT	N	CGAACTCATT	CGAACTCATT	CGAACTCATT	C	C	C	CGAACTCATT	CGAACTCATT	C	C	C	CGAACTCATT	CGAACTCATT	CGAACTCATT	CGAACTCATT	CGAACTCATT	CGAACTCATT	CGAACTCATT
Chr_Mt	189687	.	A	G	A	A	A	A	A	A	A	A	A	A	A	A	G	N	A	A	A	A	het	A	A	A	A	het	A	A	G	het	A	A	A	A	A	A	A	A	A	A	A	A	A	A	A	G	A
Chr_Mt	189691	.	C	T	C	C	C	C	C	C	C	C	C	C	C	C	C	N	C	C	C	het	het	C	C	C	C	C	C	C	T	het	C	C	C	C	C	C	C	C	C	C	C	C	C	C	C	T	C
Chr_Mt	189710	.	T	A	T	T	T	T	T	T	T	T	T	T	T	T	T	T	T	T	T	T	T	T	T	T	T	T	T	T	A	het	T	T	T	T	T	T	T	T	T	T	T	T	T	T	T	T	T
Chr_Mt	189725	.	G	A	G	G	G	G	G	G	G	G	G	G	G	G	G	G	G	G	G	G	het	G	G	G	G	G	G	G	A	het	G	G	G	G	G	G	G	G	G	het	G	G	G	G	G	A	G
Chr_Mt	190039	.	A	G	A	A	A	A	A	A	A	A	A	A	A	A	A	G	G	A	A	A	A	A	A	A	A	A	A	A	G	G	A	A	A	A	A	A	A	A	A	A	A	A	A	A	A	N	A
Chr_Mt	190040	.	G	C	G	G	G	G	G	G	G	G	G	G	G	G	G	C	C	G	G	G	G	G	G	G	G	G	G	G	C	C	G	G	G	G	G	G	G	G	G	G	G	G	G	G	G	N	G
Chr_Mt	190048	.	G	A	G	G	G	G	G	G	G	G	G	G	G	G	G	G	G	G	G	G	G	G	G	G	G	G	G	G	G	G	G	G	A	A	A	G	G	A	A	A	G	G	G	G	G	N	G
Chr_Mt	190441	.	A	C	C	C	A	C	A	A	C	C	A	A	C	C	C	A	A	C	C	C	C	C	C	C	C	C	C	C	N	N	A	C	C	C	C	C	C	C	C	C	C	C	C	C	C	N	C
Chr_Mt	190482	.	A	C	A	A	A	A	A	A	A	A	A	A	A	A	A	A	A	A	A	A	A	A	A	A	A	A	A	A	A	N	A	A	C	het	het	A	A	C	C	het	A	A	A	A	A	N	A
Chr_Mt	191736	.	A	C	C	C	A	C	A	A	A	C	A	A	C	C	C	C	C	C	C	A	A	A	C	C	C	C	C	C	C	het	A	A	C	C	C	A	A	C	C	C	C	C	C	C	C	N	A
Chr_Mt	191769	.	C	G	C	C	C	C	C	C	C	C	C	C	C	C	C	G	G	C	C	C	C	C	C	C	C	C	C	C	G	G	C	C	C	C	C	C	C	C	C	C	C	C	C	C	C	C	C
Chr_Mt	191797	.	C	G	C	C	C	C	C	C	C	C	C	C	C	C	C	G	G	C	C	C	C	C	C	C	C	C	C	C	het	G	C	C	C	C	C	C	C	C	C	C	C	C	C	C	C	N	C
Chr_Mt	191816	.	C	G	C	C	C	C	C	C	C	C	C	C	C	C	C	G	G	C	C	C	C	C	C	C	C	C	C	C	G	G	C	C	C	C	C	C	C	C	C	C	C	C	C	C	C	N	C
Chr_Mt	191824	.	C	T	C	C	C	C	C	C	C	C	C	C	C	C	C	C	C	C	C	C	het	C	C	C	C	C	C	C	C	C	C	C	C	C	C	C	C	C	C	C	C	C	C	C	C	N	C
Chr_Mt	191843	.	G	A	G	G	G	G	G	G	G	G	G	G	G	G	het	G	G	G	G	G	het	het	G	G	G	G	G	G	G	G	G	G	G	G	G	G	G	G	G	G	G	G	G	G	G	N	G
Chr_Mt	191990	.	C	G	C	C	C	C	C	C	C	C	C	C	C	C	C	G	G	C	C	C	C	C	C	C	C	C	C	C	G	het	C	C	C	C	C	C	C	C	C	C	C	C	C	C	C	N	C
Chr_Mt	192019	.	C	G	C	C	C	C	C	C	C	C	C	C	C	C	C	G	G	C	C	C	C	C	C	C	C	C	C	C	G	het	C	C	C	C	C	C	C	C	C	C	C	C	C	C	C	N	C
Chr_Mt	192025	.	C	G	C	C	C	C	C	C	C	C	C	C	C	C	C	G	G	C	C	C	C	C	C	C	C	C	C	C	G	het	C	C	C	C	C	C	C	C	C	C	C	C	C	C	C	N	C
Chr_Mt	192041	.	C	G	C	C	C	C	C	C	C	C	C	C	C	C	C	G	G	C	C	C	C	C	C	C	C	C	C	C	G	het	C	C	C	C	C	C	C	C	C	C	C	C	C	C	C	C	C
Chr_Mt	192048	.	A	T	A	A	A	A	A	A	A	A	A	A	A	A	A	T	T	A	A	A	A	A	A	A	A	A	A	A	T	het	A	A	A	A	A	A	A	A	A	A	A	A	A	A	A	N	A
Chr_Mt	192050	.	C	T	C	C	C	C	C	C	C	C	C	C	C	C	C	C	C	C	C	C	C	C	C	C	C	C	C	C	C	C	C	C	C	C	C	C	C	C	C	C	C	C	C	C	C	N	C
Chr_Mt	192341	.	C	T	N	N	C	N	C	C	C	N	C	het	het	het	C	N	N	N	N	C	C	C	het	het	het	het	T	het	C	C	C	C	C	C	C	C	C	C	C	C	N	N	N	N	N	C	C
Chr_Mt	192346	.	C	T	C	C	C	C	C	C	C	C	C	C	C	C	C	C	C	C	C	C	het	C	C	C	C	C	C	C	C	C	C	C	C	C	C	C	C	C	C	C	C	N	N	N	N	T	C
Chr_Mt	192351	.	G	A	A	A	G	A	G	G	G	A	G	G	N	N	G	N	N	N	N	G	G	G	N	N	N	N	N	N	G	G	G	G	G	G	G	G	G	G	G	G	het	N	N	N	N	G	G
Chr_Mt	192440	.	C	T	C	C	C	C	C	C	C	C	C	C	N	N	C	N	N	C	N	C	C	C	N	N	N	N	N	N	N	N	C	C	C	C	C	C	C	C	C	C	C	N	N	C	C	N	C
Chr_Mt	192478	.	C	T	N	N	C	N	C	C	C	N	C	C	N	N	C	N	C	C	N	C	C	C	N	N	N	T	T	T	N	N	C	C	C	C	C	C	C	C	C	C	N	N	N	C	C	N	C
Chr_Mt	192568	.	T	C	N	N	T	N	T	T	T	N	T	T	C	T	C	N	T	N	N	T	T	T	N	T	N	C	C	C	N	N	T	T	T	T	T	T	T	T	T	T	N	N	N	T	N	N	T
Chr_Mt	192659	.	C	T	C	C	C	C	C	C	C	N	C	C	C	N	C	N	N	N	C	C	C	C	C	N	N	T	T	T	C	C	C	C	C	C	C	C	C	C	C	C	C	N	N	C	C	N	C
Chr_Mt	192741	.	C	T	N	N	C	N	C	C	C	N	C	C	C	C	T	N	N	N	C	C	C	C	C	N	N	T	T	T	N	N	C	C	T	T	T	C	C	T	T	T	T	C	N	C	C	C	C
Chr_Mt	192833	.	T	A	A	het	T	A	T	T	T	het	T	T	T	N	T	N	N	N	N	T	T	T	T	T	N	T	T	T	N	T	T	T	T	T	T	T	T	T	T	T	het	T	N	T	N	T	T
Chr_Mt	192898	.	G	A	het	het	G	het	G	G	G	het	G	G	N	N	G	N	N	N	N	G	G	G	G	G	N	A	A	A	N	G	G	G	G	G	G	G	G	G	G	G	het	A	N	G	G	G	G
Chr_Mt	192949	.	G	A	G	G	G	G	G	G	G	G	G	G	N	N	G	N	N	N	G	G	G	G	N	G	N	A	A	A	N	N	G	G	G	G	G	G	G	G	G	G	G	G	N	G	N	N	G
Chr_Mt	193078	.	C	T	C	C	C	C	C	C	C	C	C	C	C	C	C	N	N	N	N	C	C	C	N	C	C	C	het	het	T	T	C	C	C	C	C	het	C	C	C	C	C	N	N	N	N	C	C
Chr_Mt	193320	.	AGAGCTATTCCTACGAAAAGGG	A	N	N	AGAGCTATTCCTACGAAAAGGG	N	AGAGCTATTCCTACGAAAAGGG	AGAGCTATTCCTACGAAAAGGG	AGAGCTATTCCTACGAAAAGGG	N	AGAGCTATTCCTACGAAAAGGG	AGAGCTATTCCTACGAAAAGGG	N	N	AGAGCTATTCCTACGAAAAGGG	N	N	N	N	AGAGCTATTCCTACGAAAAGGG	AGAGCTATTCCTACGAAAAGGG	AGAGCTATTCCTACGAAAAGGG	N	N	N	AGAGCTATTCCTACGAAAAGGG	AGAGCTATTCCTACGAAAAGGG	AGAGCTATTCCTACGAAAAGGG	AGAGCTATTCCTACGAAAAGGG	AGAGCTATTCCTACGAAAAGGG	AGAGCTATTCCTACGAAAAGGG	AGAGCTATTCCTACGAAAAGGG	A	A	A	AGAGCTATTCCTACGAAAAGGG	AGAGCTATTCCTACGAAAAGGG	A	A	A	het	N	AGAGCTATTCCTACGAAAAGGG	AGAGCTATTCCTACGAAAAGGG	N	AGAGCTATTCCTACGAAAAGGG	AGAGCTATTCCTACGAAAAGGG
Chr_Mt	193369	.	G	A	N	N	G	N	G	G	G	N	G	G	N	N	G	N	N	N	N	G	het	het	N	N	N	A	A	A	G	N	G	G	G	G	G	G	G	G	G	G	N	N	N	N	N	G	G
Chr_Mt	193536	.	T	C	het	het	T	C	T	T	T	het	T	T	N	N	T	T	N	N	N	T	T	T	T	N	N	T	T	T	N	N	T	T	T	T	T	T	T	T	T	T	C	T	N	T	N	T	T
Chr_Mt	193565	.	C	T	C	C	C	C	C	C	C	C	C	C	T	het	C	N	N	N	N	C	C	C	T	T	T	het	het	C	N	N	C	C	C	C	C	C	C	C	C	C	C	C	N	C	N	C	C
Chr_Mt	193600	.	G	A	G	G	G	G	G	G	G	G	G	G	het	A	G	N	N	N	N	G	G	G	het	A	A	het	het	G	G	N	G	G	G	G	G	G	G	G	G	G	G	N	N	G	N	G	G
Chr_Mt	193651	.	C	CT	het	CT	C	CT	C	C	C	het	C	C	C	C	C	N	N	N	N	C	C	C	N	N	C	C	C	C	C	N	C	C	C	C	C	C	C	C	C	C	CT	C	N	C	N	C	C
Chr_Mt	193676	.	G	T	het	T	G	T	G	G	G	het	G	G	N	N	G	N	N	N	N	G	G	G	N	N	N	G	G	G	G	N	G	G	G	G	G	G	G	G	G	G	T	N	N	G	N	G	G
Chr_Mt	193715	.	T	G	het	G	T	G	T	T	T	G	T	T	N	N	T	N	N	N	N	T	T	T	T	T	N	T	T	T	T	N	T	T	T	T	T	T	T	T	T	T	het	N	N	N	N	T	T
Chr_Mt	193727	.	G	T	het	T	G	T	G	G	G	T	G	G	N	N	G	N	N	N	N	G	G	G	N	N	N	G	G	G	N	N	G	G	G	G	G	G	G	G	G	G	het	N	N	N	N	G	G
Chr_Mt	193774	.	G	A	N	N	G	N	G	G	G	N	G	G	N	G	G	N	N	N	N	G	G	G	G	G	G	A	A	het	G	N	G	G	G	G	G	het	G	G	G	G	N	N	N	N	N	G	G
Chr_Mt	193831	.	C	T	N	het	C	het	C	C	C	het	C	C	het	T	C	N	N	T	T	C	C	C	T	T	T	het	het	het	C	N	C	C	C	C	C	C	C	C	C	C	het	T	T	T	T	C	C
Chr_Mt	194197	.	C	T	C	C	C	C	C	C	het	C	C	C	C	C	C	N	N	C	C	C	C	C	C	C	C	C	C	C	N	N	C	C	C	C	C	C	C	C	C	C	C	C	C	C	C	C	het
Chr_Mt	194212	.	T	G	T	T	T	T	T	T	T	T	T	T	T	T	T	T	T	T	T	T	T	T	T	T	T	T	T	T	N	T	T	T	G	G	G	T	T	G	G	G	T	T	T	T	T	T	T
Chr_Mt	194314	.	G	A	G	G	G	G	G	G	G	G	G	G	G	G	G	N	N	G	G	G	G	G	G	G	G	G	G	G	N	G	G	G	G	G	G	G	G	G	G	G	G	G	G	A	A	G	G
Chr_Mt	194752	.	TACCTAACGCTGGATTGA	T	T	T	TACCTAACGCTGGATTGA	T	TACCTAACGCTGGATTGA	TACCTAACGCTGGATTGA	TACCTAACGCTGGATTGA	T	TACCTAACGCTGGATTGA	TACCTAACGCTGGATTGA	T	T	TACCTAACGCTGGATTGA	TACCTAACGCTGGATTGA	TACCTAACGCTGGATTGA	T	T	TACCTAACGCTGGATTGA	TACCTAACGCTGGATTGA	TACCTAACGCTGGATTGA	T	T	het	het	het	het	N	N	TACCTAACGCTGGATTGA	TACCTAACGCTGGATTGA	TACCTAACGCTGGATTGA	TACCTAACGCTGGATTGA	TACCTAACGCTGGATTGA	TACCTAACGCTGGATTGA	TACCTAACGCTGGATTGA	TACCTAACGCTGGATTGA	TACCTAACGCTGGATTGA	TACCTAACGCTGGATTGA	T	T	het	N	N	TACCTAACGCTGGATTGA	TACCTAACGCTGGATTGA
Chr_Mt	195458	.	T	A	het	het	T	T	T	T	T	het	T	T	T	T	T	T	T	T	het	T	T	T	T	het	het	T	T	T	T	T	T	T	T	T	T	T	T	T	T	T	het	het	T	T	T	T	T
Chr_Mt	195460	.	G	A	G	G	G	G	G	G	G	G	G	G	G	G	G	G	N	G	G	G	G	G	G	het	G	G	G	G	G	G	G	G	G	G	G	G	G	G	G	G	G	G	G	G	G	G	G
Chr_Mt	195468	.	C	G	C	C	C	C	C	C	C	C	C	C	C	C	C	C	C	C	C	C	C	C	C	C	C	C	C	C	C	C	C	C	C	C	C	C	C	C	C	C	C	C	C	C	C	C	C
Chr_Mt	195485	.	C	T	C	C	C	C	C	C	C	C	C	C	C	C	C	C	C	C	C	C	C	C	C	C	C	C	C	C	C	C	C	C	C	C	C	C	C	C	C	C	C	C	C	C	C	C	C
Chr_Mt	195545	.	C	T	C	C	het	C	C	C	C	C	het	C	C	C	C	C	N	C	C	C	het	het	C	C	C	C	C	C	het	C	C	C	C	C	C	C	C	C	C	C	C	C	C	C	C	C	C
Chr_Mt	195561	.	C	T	C	C	C	C	C	C	C	C	C	C	C	C	C	C	N	C	C	C	C	C	C	C	C	C	C	C	C	C	C	C	C	C	C	C	C	C	C	C	C	C	C	C	C	C	het
Chr_Mt	195568	.	G	A	G	G	G	G	G	G	G	G	G	G	G	G	G	G	N	G	G	G	G	G	G	G	G	G	G	G	G	G	G	G	G	G	G	G	G	G	G	G	G	G	G	G	G	G	G
Chr_Mt	195583	.	G	A	G	G	G	G	G	G	G	G	G	G	G	G	G	G	N	G	G	G	het	het	G	G	G	G	G	G	G	G	G	G	G	G	G	G	G	G	G	G	G	G	G	G	G	G	G
Chr_Mt	195646	.	C	T	C	C	C	C	C	C	C	C	C	C	C	C	C	C	C	C	C	C	het	C	C	C	C	C	C	C	C	C	C	C	C	C	C	C	C	C	C	C	C	C	C	C	C	C	C
Chr_Mt	195654	.	C	A	C	C	C	C	C	C	C	C	C	C	C	C	C	C	C	C	C	C	C	C	C	C	C	C	C	C	C	C	C	C	C	C	C	C	C	C	C	C	C	C	C	C	C	C	C
Chr_Mt	195670	.	T	G	T	T	T	T	T	T	T	T	T	het	T	T	T	N	T	T	T	T	T	T	T	T	T	T	T	T	T	T	T	T	T	T	T	T	T	T	T	T	T	T	T	T	T	G	T
Chr_Mt	195671	.	C	A	C	C	C	C	C	C	C	C	C	het	C	C	C	N	C	C	C	C	C	C	C	C	C	C	C	C	C	C	C	C	C	C	C	C	C	C	C	C	C	C	C	C	C	A	C
Chr_Mt	195720	.	T	A	T	T	T	T	T	T	T	T	T	T	T	T	T	N	N	T	T	T	T	T	T	T	T	T	T	T	T	T	T	T	T	T	T	T	T	T	T	T	T	T	T	T	T	T	T
Chr_Mt	195740	.	C	T	C	C	C	C	C	C	C	C	C	het	C	C	C	N	N	C	C	C	C	C	C	C	C	C	C	C	C	C	C	C	C	C	C	C	C	C	C	C	C	C	C	C	C	C	C
Chr_Mt	195759	.	T	C	T	T	T	T	T	T	T	T	T	het	T	T	T	N	N	T	T	T	T	T	T	T	T	T	T	T	T	T	T	T	T	T	T	T	T	T	T	T	T	T	T	T	T	T	T
Chr_Mt	195772	.	A	G	A	A	A	A	A	A	A	A	A	A	A	A	A	N	N	A	A	A	A	A	A	A	A	A	A	A	A	A	A	A	A	A	A	A	A	A	A	A	A	A	A	A	A	A	A
Chr_Mt	195798	.	G	T	G	G	G	G	G	G	G	G	G	G	G	G	G	N	N	G	G	G	het	het	G	G	G	G	G	G	G	G	G	G	G	G	G	G	G	G	G	G	G	G	G	G	G	G	G
Chr_Mt	195892	.	G	T	G	G	G	G	G	G	G	G	G	G	G	G	G	N	N	G	G	G	G	G	G	G	G	G	G	G	G	G	G	G	G	G	G	G	G	G	G	G	G	G	G	G	G	G	G
Chr_Mt	195894	.	T	G	T	T	T	T	T	T	T	T	T	T	T	T	T	N	N	T	T	T	T	T	T	T	T	T	T	T	T	T	T	T	T	T	T	T	T	T	T	T	T	T	T	T	T	T	T
Chr_Mt	195904	.	T	A	T	T	T	T	T	T	T	T	T	T	T	T	T	N	N	T	T	T	het	het	T	T	T	T	T	T	T	T	T	T	A	A	A	T	T	A	A	A	T	T	T	T	T	T	T
Chr_Mt	195923	.	G	A	G	G	G	G	G	G	G	G	G	G	G	G	G	N	N	G	G	G	het	het	G	G	G	G	G	G	G	G	G	G	G	G	G	G	G	G	G	G	G	G	G	G	G	G	G
Chr_Mt	195934	.	G	A	G	G	G	G	G	G	G	G	G	G	G	G	G	N	N	G	G	G	G	G	G	G	G	G	G	G	G	G	G	G	G	G	G	G	G	G	G	G	G	G	G	G	G	G	G
Chr_Mt	195950	.	A	T	A	A	A	A	A	A	A	A	A	A	A	A	A	N	N	A	A	A	A	A	A	A	A	A	A	A	A	A	A	A	A	A	A	A	A	A	A	A	A	A	A	A	A	A	A
Chr_Mt	195984	.	C	T	C	C	C	C	C	C	C	C	C	C	C	C	C	C	N	C	C	C	C	C	C	C	C	C	C	C	C	C	C	C	C	C	C	C	C	C	C	C	C	C	C	C	C	C	C
Chr_Mt	195986	.	G	A	G	G	G	G	G	G	G	G	G	G	G	G	G	N	N	G	G	G	G	G	G	G	G	G	G	G	G	G	G	G	G	G	G	G	G	G	G	G	G	G	G	G	G	G	G
Chr_Mt	195989	.	A	G	A	A	A	A	A	A	A	A	A	A	A	A	A	N	N	A	A	A	A	A	A	A	A	A	A	A	A	A	A	A	A	A	A	A	A	A	A	A	A	A	A	A	A	A	A
Chr_Mt	195993	.	G	T	G	G	G	G	G	G	G	G	G	G	G	G	G	N	G	G	G	G	G	G	G	G	G	G	G	G	G	G	G	G	G	G	G	G	G	G	G	G	G	G	G	G	G	G	G
Chr_Mt	196040	.	T	C	T	T	T	T	T	T	T	T	T	T	T	T	T	N	T	T	T	T	T	T	T	T	T	T	T	T	T	T	T	T	T	T	T	T	T	T	T	T	T	T	T	T	T	T	T
Chr_Mt	196042	.	G	T	G	G	G	G	G	G	G	G	G	G	G	G	G	N	G	G	G	G	G	G	G	G	G	G	G	G	G	G	G	G	G	G	G	G	G	G	G	G	G	G	G	G	G	G	G
Chr_Mt	196049	.	G	A	G	G	G	G	G	G	G	G	het	G	G	G	G	G	G	G	G	G	G	G	G	G	G	G	G	G	G	G	G	G	G	G	G	G	G	G	G	G	G	G	G	G	G	G	G
Chr_Mt	196059	.	AC	A	AC	AC	AC	AC	AC	AC	AC	AC	AC	AC	AC	AC	AC	AC	AC	AC	AC	AC	AC	AC	AC	AC	AC	AC	AC	AC	AC	AC	AC	AC	AC	AC	AC	AC	AC	AC	AC	AC	AC	AC	AC	AC	AC	AC	AC
Chr_Mt	196063	.	C	G	C	C	C	C	C	C	C	C	C	C	C	C	C	C	C	C	C	C	C	C	C	C	C	C	C	C	C	C	C	C	C	C	C	C	C	C	C	C	C	C	C	C	C	C	C
Chr_Mt	196071	.	G	A	G	G	G	G	G	G	G	G	G	G	G	G	G	G	G	G	G	G	G	G	G	G	G	G	G	G	G	G	G	G	G	G	G	G	G	G	G	G	G	G	G	G	G	G	G
Chr_Mt	196076	.	C	G	C	C	C	C	C	C	C	C	C	C	C	C	C	C	C	C	C	C	C	C	C	C	C	C	C	C	C	C	C	C	C	C	C	C	C	C	C	C	C	C	C	C	C	C	C
Chr_Mt	196081	.	C	T	C	C	C	C	C	C	C	C	C	C	C	C	C	C	C	C	C	C	C	C	C	C	C	C	C	C	C	C	C	C	C	C	C	C	C	C	C	C	C	C	C	C	C	C	C
Chr_Mt	196100	.	G	A	G	G	G	G	G	G	G	G	G	G	G	G	G	G	G	G	G	G	G	G	G	G	G	G	G	G	G	G	G	G	G	G	G	G	G	G	G	G	G	G	G	G	G	G	G
Chr_Mt	196101	.	C	T	C	C	C	C	C	C	C	C	C	C	C	C	C	C	C	C	C	C	C	C	C	C	C	C	C	C	C	C	C	C	C	C	C	C	C	C	C	C	C	C	C	C	C	C	C
Chr_Mt	196109	.	G	A	G	G	G	G	G	G	G	G	G	G	G	G	G	G	G	G	G	G	G	G	G	G	G	G	G	G	G	G	G	G	G	G	G	G	G	G	G	G	G	G	G	G	G	G	G
Chr_Mt	196132	.	C	T	C	C	C	C	C	C	C	C	C	C	C	C	C	C	C	C	C	C	C	C	C	C	C	C	C	C	C	C	C	C	C	C	C	C	C	C	C	C	C	C	C	C	C	C	C
Chr_Mt	196187	.	C	A	C	C	C	C	C	C	C	C	C	C	C	C	C	N	C	C	C	C	C	C	C	C	C	C	C	C	C	C	C	C	C	C	C	C	C	C	C	C	C	C	C	C	C	C	C
Chr_Mt	196201	.	C	A	C	C	C	C	C	C	C	C	C	C	C	C	C	N	C	C	C	C	C	C	C	C	C	C	C	C	C	C	C	C	C	C	C	C	C	C	C	C	C	C	C	C	C	C	C
Chr_Mt	196259	.	T	A	T	T	T	T	T	T	T	T	T	T	T	T	T	N	N	T	T	T	T	T	T	T	T	T	T	T	T	T	T	T	T	T	T	T	T	T	T	T	T	T	T	T	T	T	T
Chr_Mt	196270	.	TTAG	T	TTAG	TTAG	TTAG	TTAG	TTAG	TTAG	TTAG	TTAG	TTAG	TTAG	TTAG	TTAG	TTAG	N	N	TTAG	TTAG	TTAG	TTAG	TTAG	TTAG	TTAG	TTAG	TTAG	TTAG	TTAG	TTAG	TTAG	TTAG	TTAG	TTAG	TTAG	TTAG	TTAG	TTAG	TTAG	TTAG	TTAG	TTAG	TTAG	TTAG	TTAG	TTAG	TTAG	TTAG
Chr_Mt	196293	.	T	G	T	T	T	T	T	T	T	T	T	T	T	T	T	N	N	T	T	T	T	T	T	T	T	T	T	T	T	T	T	T	T	T	T	T	T	T	T	T	T	T	T	T	T	T	T
Chr_Mt	196311	.	G	C	G	G	G	G	G	G	G	G	G	G	G	G	G	N	N	G	G	G	G	G	G	G	G	G	G	G	G	G	G	G	G	G	G	G	G	G	G	G	G	G	G	G	G	G	G
Chr_Mt	196338	.	C	T	C	C	C	C	C	C	C	C	C	C	C	C	C	N	N	C	C	C	C	C	C	C	C	C	C	C	C	C	C	C	C	C	C	C	C	C	C	C	C	C	C	C	C	C	C
Chr_Mt	196381	.	A	ACGCAT	A	A	A	A	A	A	A	A	A	A	A	A	A	N	N	A	A	A	A	A	A	A	A	A	A	A	A	A	A	A	A	A	A	A	A	A	A	A	A	A	A	A	A	A	A
Chr_Mt	196383	.	TCCCCTG	T	TCCCCTG	TCCCCTG	TCCCCTG	TCCCCTG	TCCCCTG	TCCCCTG	TCCCCTG	TCCCCTG	TCCCCTG	TCCCCTG	TCCCCTG	TCCCCTG	TCCCCTG	N	N	TCCCCTG	TCCCCTG	TCCCCTG	TCCCCTG	TCCCCTG	TCCCCTG	TCCCCTG	TCCCCTG	TCCCCTG	TCCCCTG	TCCCCTG	TCCCCTG	TCCCCTG	TCCCCTG	TCCCCTG	TCCCCTG	TCCCCTG	TCCCCTG	TCCCCTG	TCCCCTG	TCCCCTG	TCCCCTG	TCCCCTG	TCCCCTG	TCCCCTG	TCCCCTG	TCCCCTG	TCCCCTG	TCCCCTG	TCCCCTG
Chr_Mt	196391	.	G	GGCA	G	G	G	G	G	G	G	G	G	G	G	G	G	N	N	G	G	G	G	G	G	G	G	G	G	G	G	G	G	G	G	G	G	G	G	G	G	G	G	G	G	G	G	G	G
Chr_Mt	196399	.	C	T,G	C	C	het	C	T,G	T,G	C	C	het	C	C	C	C	N	N	C	C	C	het	C	C	C	C	C	C	C	C	C	C	C	C	C	C	C	C	C	C	C	C	C	C	C	C	C	C
Chr_Mt	196402	.	C	T	C	C	C	C	C	C	C	C	C	C	C	C	C	N	N	C	C	C	C	C	C	C	C	C	C	C	C	C	C	C	C	C	C	C	C	C	C	C	C	C	C	C	C	C	C
Chr_Mt	196407	.	C	T	C	C	C	C	C	C	C	C	C	C	C	C	C	N	N	C	C	C	C	C	C	C	C	C	C	C	C	C	C	C	C	C	C	C	C	C	C	C	C	C	C	C	C	C	C
Chr_Mt	196464	.	A	C	A	A	A	A	A	A	A	A	A	A	A	A	A	N	N	A	A	A	A	A	A	A	A	A	A	A	A	A	A	A	A	A	A	A	A	A	A	A	A	A	A	A	A	A	A
Chr_Mt	196498	.	A	G	A	A	A	A	A	A	A	A	A	A	A	A	A	A	A	A	A	A	A	A	A	A	A	A	A	A	A	A	A	A	A	A	A	A	A	A	A	A	A	A	A	A	A	A	A
Chr_Mt	196509	.	G	A	G	G	G	G	G	G	G	G	het	G	G	G	G	G	G	G	G	G	G	G	G	G	G	G	G	G	G	G	G	G	G	G	G	G	G	G	G	G	G	G	G	G	G	G	G
Chr_Mt	196530	.	G	A	G	G	G	G	G	G	G	G	G	G	G	G	G	A	A	G	G	G	G	G	G	G	G	G	G	G	A	A	G	G	G	G	G	G	G	G	G	G	G	G	G	G	G	G	G
Chr_Mt	196540	.	A	C	C	C	A	C	A	A	A	C	A	A	C	C	het	A	A	C	C	A	A	A	C	C	C	C	C	C	A	A	A	A	C	C	C	A	A	C	C	C	C	C	C	C	C	A	A
Chr_Mt	196584	.	G	A	G	G	G	G	G	G	G	G	G	G	G	G	G	A	A	G	G	G	G	G	G	G	G	G	G	G	A	A	G	G	G	G	G	G	G	G	G	G	G	G	G	G	G	G	G
Chr_Mt	196608	.	T	C	T	T	T	T	T	T	T	T	T	T	T	T	T	C	C	T	T	T	T	T	T	T	T	T	T	T	C	C	T	T	T	T	T	T	T	T	T	T	T	T	T	T	T	T	T
Chr_Mt	196622	.	C	T	C	C	C	C	C	C	C	C	C	C	C	C	C	C	C	C	C	C	C	C	C	C	C	C	C	C	C	C	C	C	C	C	C	C	C	C	C	C	C	C	C	C	C	C	C
Chr_Mt	196629	.	C	A	C	C	C	C	C	C	C	C	C	C	C	C	C	C	C	C	C	C	C	C	C	C	C	C	C	C	C	C	C	C	C	C	C	C	C	C	C	C	C	C	C	C	C	C	C
Chr_Mt	196631	.	G	A	G	G	G	G	G	G	G	G	G	het	G	G	G	G	G	G	G	G	het	het	G	G	G	G	G	G	G	G	G	G	G	G	G	G	G	G	G	G	G	G	G	G	G	G	G
Chr_Mt	196661	.	G	A	G	G	G	G	G	G	G	G	G	het	G	G	G	G	G	G	G	G	G	G	G	G	G	G	G	G	G	G	G	G	G	G	G	G	G	G	G	G	G	G	G	G	G	A	G
Chr_Mt	196663	.	C	G	C	C	C	C	C	C	C	C	C	C	C	C	C	C	C	C	C	C	C	C	C	C	C	C	C	C	C	C	C	C	C	C	C	C	C	C	C	C	C	C	C	C	C	C	C
Chr_Mt	196698	.	GTT	G	GTT	GTT	GTT	GTT	GTT	GTT	GTT	GTT	GTT	GTT	GTT	GTT	GTT	G	G	GTT	GTT	GTT	GTT	GTT	GTT	GTT	GTT	GTT	GTT	GTT	G	G	GTT	GTT	GTT	GTT	GTT	GTT	GTT	GTT	GTT	GTT	GTT	GTT	GTT	GTT	GTT	GTT	GTT
Chr_Mt	196701	.	GA	G	GA	GA	GA	GA	GA	GA	GA	GA	GA	GA	GA	GA	GA	G	G	GA	GA	GA	GA	GA	GA	GA	GA	GA	GA	GA	G	G	GA	GA	GA	GA	GA	GA	GA	GA	GA	GA	GA	GA	GA	GA	GA	GA	GA
Chr_Mt	196703	.	A	G	A	A	A	A	A	A	A	A	A	A	A	A	A	G	G	A	A	A	A	A	A	A	A	A	A	A	G	G	A	A	A	A	A	A	A	A	A	A	A	A	A	A	A	A	A
Chr_Mt	196884	.	C	A	C	C	C	C	C	C	C	C	C	C	C	C	C	C	C	C	C	C	C	C	C	C	C	C	C	C	C	C	C	C	C	C	C	C	C	C	C	C	C	C	C	C	C	C	C
Chr_Mt	196887	.	G	A	G	G	G	G	G	G	G	G	G	G	G	G	G	G	G	G	G	G	G	G	G	G	G	G	G	G	G	G	G	G	G	G	G	G	G	G	G	G	G	G	G	G	G	G	G
Chr_Mt	196920	.	G	T	G	G	G	G	G	G	G	G	G	G	G	G	G	G	G	G	G	G	G	G	G	G	G	G	G	G	G	G	G	G	G	G	G	G	G	G	G	G	G	G	G	G	G	G	G
Chr_Mt	196921	.	C	T	C	C	C	C	C	C	C	C	C	C	C	C	C	C	C	C	C	C	C	C	C	C	C	C	C	C	C	C	C	C	C	C	C	C	C	C	C	C	C	C	C	C	C	C	C
Chr_Mt	196933	.	T	TA	TA	TA	T	TA	T	T	T	TA	T	T	TA	TA	TA	TA	TA	TA	TA	T	T	T	TA	TA	TA	TA	TA	TA	het	TA	T	T	T	T	T	T	T	T	T	T	TA	TA	TA	TA	TA	T	T
Chr_Mt	197059	.	C	T	C	C	C	C	C	C	C	C	C	C	T	T	C	C	C	C	C	C	C	C	T	T	T	C	C	C	C	C	C	C	C	C	C	C	C	C	C	C	C	C	C	C	C	C	C
Chr_Mt	197096	.	G	A	G	G	G	G	G	G	G	G	G	G	G	G	G	G	G	G	G	G	G	G	G	G	G	G	G	G	G	G	G	G	A	A	A	G	G	A	A	A	G	G	G	G	G	G	G
Chr_Mt	197177	.	G	A	G	G	G	G	G	G	G	G	G	G	G	G	G	G	G	G	G	G	G	het	G	G	G	G	G	G	G	G	G	G	G	G	G	G	G	G	G	G	G	G	G	G	G	G	G
Chr_Mt	197221	.	C	T	C	C	C	C	C	C	C	C	C	C	C	C	C	T	T	C	C	C	het	het	C	C	C	C	C	C	T	T	C	C	C	C	C	C	C	C	C	C	C	C	C	C	C	C	C
Chr_Mt	197236	.	C	CT	C	C	C	C	C	C	C	C	C	C	C	C	C	CT	CT	C	C	C	C	C	C	C	C	C	C	C	CT	CT	C	C	C	C	C	C	C	C	C	C	C	C	C	C	C	C	C
Chr_Mt	197452	.	ACTC	A	ACTC	ACTC	ACTC	ACTC	ACTC	ACTC	ACTC	ACTC	ACTC	ACTC	ACTC	ACTC	ACTC	ACTC	ACTC	ACTC	ACTC	het	het	het	ACTC	ACTC	ACTC	ACTC	ACTC	ACTC	ACTC	ACTC	ACTC	ACTC	ACTC	ACTC	ACTC	ACTC	ACTC	ACTC	ACTC	ACTC	ACTC	ACTC	ACTC	ACTC	ACTC	ACTC	ACTC
Chr_Mt	197639	.	C	T	T	T	C	T	C	C	C	T	C	C	T	T	C	C	C	T	T	C	C	C	T	T	T	T	T	T	C	C	C	C	C	C	C	C	C	C	C	C	T	T	T	T	T	C	C
Chr_Mt	197716	.	T	G	T	T	T	T	T	T	T	T	T	T	T	T	T	G	G	T	T	T	T	T	T	T	T	T	T	T	G	G	T	T	T	T	T	T	T	T	T	T	T	T	T	T	T	T	T
Chr_Mt	197798	.	T	C	C	C	T	C	T	T	T	C	T	T	C	C	C	C	C	C	C	T	T	T	C	C	C	C	C	C	C	C	T	T	C	C	C	T	T	C	C	C	C	C	C	C	C	T	T
Chr_Mt	197981	.	G	A,T	G	G	G	G	G	G	G	G	G	G	G	G	G	?	?	G	G	G	G	G	G	G	G	G	G	G	?	?	G	G	G	G	G	G	G	G	G	G	G	G	G	G	G	G	G
Chr_Mt	198461	.	T	C	T	T	T	T	T	T	T	T	T	T	T	T	T	C	C	T	T	T	T	T	T	T	T	T	T	T	C	C	T	T	T	T	T	T	T	T	T	T	T	T	T	T	T	T	T
Chr_Mt	199014	.	G	A	G	G	G	G	G	G	G	G	G	G	G	G	G	G	G	G	G	G	G	het	G	G	G	G	G	G	G	G	G	G	G	G	G	G	G	G	G	G	G	G	G	G	G	G	G
Chr_Mt	199022	.	G	A	G	G	G	G	G	G	G	G	G	het	G	G	G	G	G	G	G	G	G	G	G	G	G	G	G	G	A	A	G	G	G	G	G	G	G	G	G	G	G	G	G	G	G	G	G
Chr_Mt	199326	.	A	T	A	A	A	A	A	A	A	A	A	A	A	A	A	T	T	A	A	A	A	A	A	A	A	A	A	A	T	T	A	A	A	A	A	A	A	A	A	A	A	A	A	A	A	A	A
Chr_Mt	199432	.	GA	G,*	GA	GA	het	GA	GA	het	GA	GA	het	het	GA	GA	GA	?	?	GA	GA	GA	GA	GA	GA	GA	GA	GA	GA	GA	GA	GA	GA	GA	GA	GA	GA	GA	GA	GA	GA	GA	GA	GA	GA	GA	GA	GA	GA
Chr_Mt	199444	.	A	G	G	G	G	G	G	G	G	G	G	G	G	G	G	G	G	G	G	G	G	G	G	G	G	G	G	G	G	G	G	G	G	G	G	G	G	G	G	G	G	G	G	G	G	G	G
Chr_Mt	199458	.	C	T	C	C	C	C	C	C	C	C	C	C	C	C	C	C	C	C	C	C	C	C	C	C	C	C	C	C	C	C	C	C	C	C	C	C	C	C	C	C	C	C	C	C	C	C	C
Chr_Mt	199537	.	G	A	G	G	G	G	G	G	G	G	G	G	G	G	G	A	A	G	G	G	G	G	G	G	G	G	G	G	A	A	G	G	G	G	G	G	G	G	G	G	G	G	G	G	G	G	G
Chr_Mt	199582	.	A	C	A	A	het	A	A	A	A	A	het	A	C	C	C	A	A	het	A	het	het	het	C	C	C	C	C	C	C	C	C	C	het	het	het	A	A	het	A	A	A	A	het	het	het	A	het
Chr_Mt	199753	.	T	A	T	T	T	T	T	T	T	T	T	T	T	T	T	A	A	T	T	T	T	T	T	T	T	T	T	T	A	A	T	T	T	T	T	T	T	T	T	T	T	T	T	T	T	T	T
Chr_Mt	199798	.	G	GTCGGGTC	G	G	G	G	G	G	G	G	G	G	G	G	G	GTCGGGTC	GTCGGGTC	G	G	G	G	G	G	G	G	G	G	G	GTCGGGTC	GTCGGGTC	G	G	G	G	G	G	G	G	G	G	G	G	G	G	G	G	G
Chr_Mt	199814	.	T	G	G	G	T	G	T	T	T	G	T	T	G	G	G	G	G	G	G	T	T	T	G	G	G	G	G	G	G	G	T	T	het	het	het	T	T	T	T	T	G	G	G	G	G	T	T
Chr_Mt	199842	.	G	A	G	G	het	G	G	het	G	G	G	G	G	G	G	G	G	G	G	G	G	G	G	G	G	G	G	G	G	G	G	G	G	G	G	G	G	G	G	G	G	G	G	G	G	G	G
Chr_Mt	199885	.	G	T	G	G	G	G	G	G	G	G	G	G	G	G	G	T	T	G	G	G	G	G	G	G	G	G	G	G	T	T	G	G	G	G	G	G	G	G	G	G	G	G	G	G	G	G	G
Chr_Mt	200020	.	T	C	T	T	T	T	T	T	T	T	T	T	T	T	T	T	T	T	T	T	T	T	T	T	T	T	T	T	T	T	T	T	het	het	het	T	T	C	C	C	T	T	T	T	T	T	T
Chr_Mt	200175	.	G	T	T	T	G	T	G	G	G	T	G	G	T	T	T	T	T	T	T	G	G	G	T	T	T	T	T	T	T	T	G	G	T	T	T	G	G	T	T	T	T	T	T	T	T	G	G
Chr_Mt	200984	.	C	A	C	C	C	C	C	C	C	C	C	C	C	C	A	A	A	C	C	C	C	C	C	C	C	C	C	C	A	A	C	C	C	C	C	C	C	C	C	C	C	C	C	C	C	C	C
Chr_Mt	201006	.	T	C	C	C	het	C	T	T	T	C	het	het	C	C	C	C	C	C	C	het	het	het	C	C	C	C	C	C	C	C	C	C	C	C	C	C	C	C	C	C	C	C	C	C	C	T	het
Chr_Mt	201016	.	GAT	G	GAT	GAT	GAT	GAT	GAT	GAT	GAT	GAT	GAT	GAT	GAT	GAT	het	G	G	GAT	GAT	GAT	GAT	GAT	GAT	GAT	GAT	GAT	GAT	GAT	G	G	GAT	GAT	GAT	GAT	GAT	GAT	GAT	GAT	GAT	GAT	GAT	GAT	GAT	GAT	GAT	GAT	GAT
Chr_Mt	201230	.	T	C	T	T	T	T	T	T	T	T	T	T	T	T	T	C	C	T	T	T	T	T	T	T	T	T	T	T	C	C	T	T	T	T	T	T	T	T	T	T	T	T	T	T	T	T	T
Chr_Mt	201445	.	A	G	G	G	G	G	G	G	G	G	G	G	G	G	A	A	A	G	G	G	G	G	G	G	G	G	G	het	A	A	G	G	G	G	G	G	G	G	G	G	G	G	G	G	G	G	het
Chr_Mt	201483	.	A	T	A	A	T	A	T	T	T	A	T	T	A	A	A	A	A	A	A	T	T	T	A	A	A	A	A	A	A	A	T	T	A	A	A	T	T	A	A	A	A	A	A	A	A	T	T
Chr_Mt	201489	.	A	AAT	A	A	AAT	A	AAT	AAT	AAT	A	AAT	AAT	A	A	A	A	A	A	A	AAT	AAT	AAT	A	A	A	A	A	A	A	A	AAT	AAT	A	A	A	AAT	AAT	A	A	A	A	A	A	A	A	AAT	AAT
Chr_Mt	201806	.	G	A	G	G	het	G	G	het	het	G	het	het	G	G	G	G	G	G	G	G	G	G	G	G	G	G	G	G	G	G	G	G	G	G	G	G	G	G	G	G	G	G	G	G	G	G	het
Chr_Mt	201823	.	A	T	T	T	T	T	T	T	T	T	T	T	T	T	het	A	A	T	T	T	T	T	T	T	T	T	T	T	A	A	T	T	T	T	T	T	T	T	T	T	T	T	T	T	T	T	T
Chr_Mt	202104	.	G	GTAGCGA	G	G	G	G	G	G	G	G	G	G	G	G	G	GTAGCGA	GTAGCGA	G	G	G	G	G	G	G	G	G	G	G	GTAGCGA	GTAGCGA	G	G	G	G	G	G	G	G	G	G	G	G	G	G	G	G	G
Chr_Mt	202357	.	G	A	G	G	G	G	G	G	G	G	G	G	G	G	G	G	G	G	G	G	G	G	G	G	G	G	G	G	G	G	G	G	A	A	het	G	G	A	A	A	G	G	G	G	G	G	G
Chr_Mt	202469	.	G	A	A	A	G	A	G	G	G	A	G	G	G	G	G	G	G	A	A	G	G	G	G	G	G	G	G	G	G	G	G	G	G	het	het	G	G	G	G	G	A	A	A	A	A	G	G
Chr_Mt	202477	.	T	G	T	T	T	T	T	T	T	T	T	T	T	T	T	T	T	T	T	T	T	T	T	T	T	T	T	T	T	T	T	T	het	het	het	T	T	G	G	G	T	T	T	T	T	T	T
Chr_Mt	202794	.	T	C	T	T	T	T	T	T	T	T	T	T	T	T	T	T	T	T	T	T	T	T	T	T	T	T	T	T	T	T	T	T	het	het	het	T	T	het	het	C	T	T	T	T	T	T	T
Chr_Mt	202800	.	T	G	G	G	T	G	T	T	T	G	T	T	G	G	G	G	G	G	G	T	T	T	G	G	G	G	G	G	G	G	T	T	G	G	G	T	T	G	G	G	G	G	G	G	G	T	T
Chr_Mt	202878	.	G	A	G	G	G	G	G	G	G	G	G	G	G	G	G	G	G	G	G	G	G	G	G	G	G	G	G	G	G	G	G	G	G	G	G	G	G	G	G	G	G	G	G	G	G	G	het
Chr_Mt	203161	.	C	T	T	T	C	T	C	C	C	T	C	C	C	C	C	C	C	T	T	C	C	C	C	C	C	C	C	C	C	C	C	C	C	C	C	C	C	C	C	het	T	T	het	het	het	C	C
Chr_Mt	203217	.	G	A	G	G	G	G	G	G	G	G	G	G	G	G	het	G	G	G	G	G	G	G	G	G	G	G	G	G	A	A	G	G	G	G	G	G	G	G	G	G	G	G	G	G	G	G	G
Chr_Mt	203617	.	G	A	G	G	G	G	G	G	G	G	G	G	G	G	G	A	A	G	G	G	G	G	G	G	G	G	G	G	A	A	G	G	G	G	G	G	G	G	G	G	G	G	G	G	G	G	G
Chr_Mt	203624	.	G	A	G	G	G	G	G	G	G	G	G	G	G	G	G	A	A	G	G	G	G	G	G	G	G	G	G	G	A	A	G	G	G	G	G	G	G	G	G	G	G	G	G	G	G	G	G
Chr_Mt	203828	.	CTATAG	C	C	C	CTATAG	C	CTATAG	CTATAG	CTATAG	C	CTATAG	CTATAG	C	C	CTATAG	CTATAG	CTATAG	C	C	CTATAG	CTATAG	CTATAG	C	C	C	C	C	C	CTATAG	CTATAG	CTATAG	CTATAG	het	het	het	CTATAG	CTATAG	CTATAG	CTATAG	CTATAG	C	C	C	C	C	CTATAG	CTATAG
Chr_Mt	203852	.	G	A	G	G	G	G	G	G	G	G	G	G	A	A	G	G	G	G	G	G	G	G	A	A	A	het	het	G	G	G	G	G	G	G	G	G	G	G	G	G	G	G	G	G	G	G	G
Chr_Mt	203940	.	C	T	C	C	het	C	C	het	C	C	het	C	C	C	C	C	C	C	C	C	C	C	C	C	C	C	C	C	C	C	C	C	C	C	C	C	C	C	C	C	C	C	C	C	C	C	C
Chr_Mt	203951	.	G	A	G	G	G	G	G	G	G	G	G	G	G	G	G	A	A	G	G	G	G	G	G	G	G	G	G	G	A	A	G	G	G	G	G	G	G	G	G	G	G	G	G	G	G	G	G
Chr_Mt	204014	.	A	G	A	A	A	A	A	A	A	A	A	A	A	A	A	G	G	A	A	A	A	A	A	A	A	A	A	A	G	G	A	A	A	A	A	A	A	A	A	A	A	A	A	A	A	A	A
Chr_Mt	204619	.	T	TC	T	T	T	T	T	T	T	T	T	T	T	T	T	TC	TC	T	T	T	T	T	T	T	T	T	T	T	TC	TC	T	T	T	T	T	T	T	T	T	T	T	T	T	T	T	T	T
Chr_Mt	204745	.	G	A	G	G	G	G	G	G	G	G	G	G	G	G	G	A	A	G	G	G	G	G	G	G	G	G	G	G	A	A	G	G	G	G	G	G	G	G	G	G	G	G	G	G	G	G	G
Chr_Mt	204746	.	T	G	T	T	T	T	T	T	T	T	T	T	T	T	T	G	G	T	T	T	T	T	T	T	T	T	T	T	G	G	T	T	T	T	T	T	T	T	T	T	T	T	T	T	T	T	T
Chr_Mt	205116	.	A	T	A	A	A	A	A	A	A	A	A	A	A	A	A	T	T	A	A	A	A	A	A	A	A	A	A	A	T	T	A	A	A	A	A	A	A	A	A	A	A	A	A	A	A	A	A
Chr_Mt	205433	.	A	AG	A	A	A	A	A	A	A	A	A	A	A	A	A	AG	AG	A	A	A	A	A	A	A	A	A	A	A	AG	AG	A	A	A	A	A	A	A	A	A	A	A	A	A	A	A	A	A
Chr_Mt	205799	.	C	T	C	C	C	C	C	C	C	C	C	C	C	C	C	C	C	C	C	C	C	C	C	C	C	C	C	C	C	C	C	C	C	C	C	C	C	C	C	C	C	C	C	het	het	C	C
Chr_Mt	205827	.	AG	A	AG	AG	AG	AG	AG	AG	AG	AG	AG	AG	AG	AG	AG	A	A	AG	AG	AG	AG	AG	AG	AG	AG	AG	AG	AG	A	A	AG	AG	AG	AG	AG	AG	AG	AG	AG	AG	AG	AG	AG	AG	AG	AG	AG
Chr_Mt	206288	.	C	T	C	C	C	C	C	C	C	C	C	C	C	C	C	C	C	C	C	C	C	C	C	C	C	C	C	C	het	het	C	C	C	C	C	C	C	C	C	C	C	C	C	C	C	C	C
Chr_Mt	206295	.	T	C	T	T	T	T	T	T	T	T	T	T	T	T	T	C	C	T	T	T	T	T	T	T	T	T	T	T	T	T	T	T	T	T	T	T	T	T	T	T	T	T	T	T	T	T	T
Chr_Mt	206435	.	C	T	C	C	C	C	C	C	C	C	C	C	C	C	C	C	C	het	C	C	C	C	C	C	C	C	C	C	N	het	C	C	C	C	C	C	C	C	C	C	C	C	C	C	C	C	C
Chr_Mt	206436	.	G	A	G	G	G	G	G	G	G	G	G	G	G	G	G	G	G	G	G	G	G	G	G	G	G	G	G	G	N	het	G	G	G	G	G	G	G	G	G	G	G	G	G	G	G	G	G
Chr_Mt	207426	.	C	T	C	C	C	C	C	C	C	C	C	C	T	T	C	C	C	C	C	C	C	C	het	het	het	het	het	het	C	C	C	C	C	C	C	C	C	C	C	C	C	C	C	C	C	C	C
Chr_Mt	207745	.	G	C	C	C	C	C	C	C	C	C	het	C	C	C	C	N	C	C	C	C	C	C	C	C	C	C	C	C	C	C	C	C	C	C	C	C	C	C	C	C	C	C	C	C	C	C	C
Chr_Mt	207753	.	G	C	C	C	C	C	C	C	C	C	het	C	C	C	C	N	C	C	C	C	C	C	C	C	C	C	C	C	C	C	C	C	C	C	C	C	C	C	C	C	C	C	C	C	C	C	C
Chr_Mt	207787	.	T	G	G	G	T	G	T	T	T	G	T	T	G	G	G	N	G	G	G	T	T	T	G	G	G	G	G	G	G	G	T	T	G	G	G	T	T	G	G	G	G	G	G	G	G	T	T
Chr_Mt	208322	.	A	C	C	C	A	C	A	A	A	C	A	A	C	C	C	N	A	C	C	A	A	A	C	C	C	C	C	C	C	C	A	A	C	C	C	C	C	C	C	C	C	C	C	C	C	A	A
Chr_Mt	208551	.	A	G	G	G	A	G	A	A	A	G	A	A	G	G	G	N	het	G	G	A	A	A	G	G	G	G	G	G	G	G	A	A	G	G	G	A	A	G	G	G	G	G	G	G	G	A	A
Chr_Mt	208720	.	AT	A	A	A	AT	A	AT	AT	AT	A	AT	AT	A	A	AT	N	A	A	A	AT	AT	AT	A	A	A	het	het	het	AT	AT	AT	AT	het	het	het	AT	AT	het	het	AT	A	A	A	A	A	AT	AT
Chr_Mt	209324	.	T	G	T	T	T	T	T	T	T	T	T	T	T	T	G	N	T	T	T	T	T	T	T	T	T	het	het	het	G	G	T	T	T	T	T	T	T	T	T	T	T	T	T	T	T	T	T
Chr_Mt	209761	.	C	A	A	A	C	A	C	C	C	A	C	C	A	A	A	N	A	A	A	C	C	het	A	A	A	A	A	A	A	A	C	C	A	A	A	C	C	A	A	A	A	A	A	A	A	C	C
Chr_Mt	209926	.	C	T	T	T	C	T	C	C	C	T	C	C	T	T	T	N	T	T	T	C	C	C	T	T	T	T	T	T	T	T	C	C	T	T	T	C	C	T	T	T	T	T	T	T	T	C	C
Chr_Mt	209999	.	C	T	T	T	C	T	C	C	C	T	C	C	T	T	C	N	N	T	T	C	C	C	T	T	T	T	T	T	C	C	C	C	het	het	het	C	C	het	C	C	T	T	T	T	T	C	C
Chr_Mt	210421	.	C	T	T	T	C	T	C	C	C	T	C	C	C	C	C	N	C	het	T	C	C	C	C	C	C	C	C	C	C	C	C	C	C	C	C	C	C	C	C	C	T	T	C	C	C	C	C
Chr_Mt	210843	.	A	G	A	A	A	A	A	A	A	A	A	het	A	A	A	G	het	A	A	A	A	A	A	A	A	A	A	A	A	A	A	A	A	A	A	A	A	A	A	A	A	A	A	A	A	G	A
Chr_Mt	211261	.	T	TC	TC	TC	TC	TC	TC	TC	TC	TC	TC	TC	TC	TC	TC	T	T	TC	het	TC	TC	TC	TC	TC	TC	het	het	TC	het	het	TC	TC	TC	TC	TC	TC	TC	TC	TC	TC	het	TC	TC	het	TC	TC	TC
Chr_Mt	211378	.	C	CT	het	het	C	het	C	C	C	het	C	C	C	C	C	C	C	het	het	C	C	C	C	C	C	C	C	C	C	C	C	C	C	C	C	C	C	C	C	C	het	het	het	het	het	C	C
Chr_Mt	211530	.	G	T	T	T	G	T	G	G	G	T	G	G	T	T	T	T	T	T	T	G	G	G	T	T	T	T	T	T	T	T	G	G	T	T	T	G	G	T	T	T	T	T	T	T	T	G	G
Chr_Mt	211663	.	A	G	G	G	A	G	A	A	A	G	A	A	G	G	G	G	G	G	G	A	A	A	G	G	G	G	G	G	G	G	A	A	G	G	G	A	A	G	G	G	G	G	G	G	G	A	A
Chr_Mt	211813	.	G	A	G	G	G	G	G	G	G	G	G	G	G	G	G	A	A	G	G	G	G	G	G	G	G	G	G	G	A	A	G	G	G	G	G	G	G	G	G	G	G	G	G	G	G	G	G
Chr_Mt	211890	.	G	GATGACC	G	G	G	G	G	G	G	G	G	G	G	G	G	GATGACC	GATGACC	G	G	G	G	G	G	G	G	G	G	G	GATGACC	GATGACC	G	G	G	G	G	G	G	G	G	G	G	G	G	G	G	G	G
Chr_Mt	212169	.	A	G	G	G	A	G	A	A	A	G	A	A	G	G	G	N	N	G	G	A	A	A	G	G	G	G	G	G	G	G	A	A	G	G	G	A	A	G	G	G	G	G	G	G	G	A	A
Chr_Mt	212248	.	T	C	het	het	T	het	T	T	T	het	T	T	het	het	T	T	T	het	het	T	T	T	het	het	het	het	het	het	T	T	T	T	T	T	T	T	T	T	T	T	het	het	T	T	T	T	T
Chr_Mt	212331	.	A	G	G	G	G	G	G	G	G	G	G	G	G	G	G	N	G	het	G	G	G	G	het	het	het	G	G	G	G	G	G	G	G	het	G	G	G	G	G	G	G	G	G	G	het	G	G
Chr_Mt	212930	.	A	G	G	G	A	G	A	A	A	G	A	A	G	G	G	G	G	G	G	A	A	A	G	G	G	G	G	G	G	G	A	A	G	G	G	A	A	G	G	G	G	G	G	G	G	A	A
Chr_Mt	213089	.	T	C	C	C	T	C	T	T	T	C	T	T	C	C	C	C	C	C	C	T	T	T	C	C	C	C	C	C	C	C	T	T	C	C	C	T	T	C	C	C	C	C	C	C	C	T	T
Chr_Mt	213542	.	C	CT	CT	CT	C	CT	C	C	C	CT	C	C	CT	CT	CT	CT	CT	CT	CT	C	C	C	het	CT	CT	CT	CT	CT	het	het	C	C	CT	het	het	C	C	CT	CT	CT	CT	CT	CT	CT	CT	C	C
Chr_Mt	214410	.	G	A	G	G	G	G	G	G	G	G	G	G	G	G	G	A	A	G	G	G	G	G	G	G	G	G	G	G	A	A	G	G	G	G	G	G	G	G	G	G	G	G	G	G	G	G	G
Chr_Mt	214573	.	G	A	G	G	G	G	G	G	G	G	G	G	G	G	G	A	A	G	G	G	G	G	G	G	G	G	G	G	A	A	G	G	G	G	G	G	G	G	G	G	G	G	G	G	G	G	G
Chr_Mt	214881	.	C	T	C	C	C	C	C	C	C	C	C	C	C	C	C	C	C	C	C	C	C	C	C	C	C	C	C	C	C	C	C	C	C	het	C	C	C	C	C	C	C	C	C	C	C	C	C
Chr_Mt	223037	.	C	A	C	C	C	C	C	C	C	C	C	C	C	C	C	C	C	C	C	C	C	C	C	C	C	C	C	C	N	N	C	C	A	A	A	C	C	A	A	A	C	C	C	C	C	C	C
Chr_Mt	223053	.	G	GGGACAAGT	GGGACAAGT	GGGACAAGT	G	GGGACAAGT	G	G	G	GGGACAAGT	G	G	GGGACAAGT	GGGACAAGT	GGGACAAGT	GGGACAAGT	GGGACAAGT	GGGACAAGT	GGGACAAGT	G	G	G	GGGACAAGT	GGGACAAGT	GGGACAAGT	GGGACAAGT	GGGACAAGT	GGGACAAGT	N	G	G	G	GGGACAAGT	GGGACAAGT	GGGACAAGT	G	G	GGGACAAGT	GGGACAAGT	GGGACAAGT	GGGACAAGT	GGGACAAGT	GGGACAAGT	GGGACAAGT	GGGACAAGT	G	G
Chr_Mt	223095	.	T	TCAG	T	T	T	T	T	T	T	T	T	T	T	T	T	T	T	T	T	T	T	T	T	T	T	T	T	T	N	T	T	T	TCAG	TCAG	TCAG	T	T	TCAG	TCAG	TCAG	T	T	T	T	T	T	T
Chr_Mt	223096	.	T	TTCTTTCGTTCAGTCTC,TCTC	TTCTTTCGTTCAGTCTC,TCTC	TTCTTTCGTTCAGTCTC,TCTC	T	TTCTTTCGTTCAGTCTC,TCTC	T	T	T	TTCTTTCGTTCAGTCTC,TCTC	T	T	TTCTTTCGTTCAGTCTC,TCTC	TTCTTTCGTTCAGTCTC,TCTC	TTCTTTCGTTCAGTCTC,TCTC	TTCTTTCGTTCAGTCTC,TCTC	TTCTTTCGTTCAGTCTC,TCTC	TTCTTTCGTTCAGTCTC,TCTC	TTCTTTCGTTCAGTCTC,TCTC	T	T	T	TTCTTTCGTTCAGTCTC,TCTC	TTCTTTCGTTCAGTCTC,TCTC	TTCTTTCGTTCAGTCTC,TCTC	TTCTTTCGTTCAGTCTC,TCTC	TTCTTTCGTTCAGTCTC,TCTC	TTCTTTCGTTCAGTCTC,TCTC	N	T	T	T	?	?	?	T	T	?	?	?	TTCTTTCGTTCAGTCTC,TCTC	TTCTTTCGTTCAGTCTC,TCTC	TTCTTTCGTTCAGTCTC,TCTC	TTCTTTCGTTCAGTCTC,TCTC	TTCTTTCGTTCAGTCTC,TCTC	T	T
Chr_Mt	223160	.	GGCCCAGCGAA	G	GGCCCAGCGAA	GGCCCAGCGAA	GGCCCAGCGAA	GGCCCAGCGAA	GGCCCAGCGAA	GGCCCAGCGAA	GGCCCAGCGAA	GGCCCAGCGAA	GGCCCAGCGAA	GGCCCAGCGAA	GGCCCAGCGAA	GGCCCAGCGAA	GGCCCAGCGAA	GGCCCAGCGAA	GGCCCAGCGAA	GGCCCAGCGAA	GGCCCAGCGAA	GGCCCAGCGAA	GGCCCAGCGAA	GGCCCAGCGAA	GGCCCAGCGAA	GGCCCAGCGAA	GGCCCAGCGAA	GGCCCAGCGAA	GGCCCAGCGAA	GGCCCAGCGAA	N	GGCCCAGCGAA	GGCCCAGCGAA	GGCCCAGCGAA	G	G	G	GGCCCAGCGAA	GGCCCAGCGAA	G	G	G	GGCCCAGCGAA	GGCCCAGCGAA	GGCCCAGCGAA	GGCCCAGCGAA	GGCCCAGCGAA	GGCCCAGCGAA	GGCCCAGCGAA
Chr_Mt	223176	.	A	G	G	G	A	G	A	A	A	G	A	A	G	G	G	G	G	G	G	A	A	A	G	G	G	G	G	G	N	A	A	A	G	G	G	A	A	G	G	G	G	G	G	G	G	N	A
Chr_Mt	223211	.	C	A	A	A	C	A	C	C	C	A	C	C	A	A	A	het	A	A	A	C	C	C	A	A	A	A	A	A	C	C	C	C	A	A	A	C	C	A	A	A	A	A	A	A	A	N	C
Chr_Mt	223227	.	T	G	G	G	T	G	T	T	T	G	T	N	G	G	G	T	T	G	G	T	T	T	G	G	G	G	G	G	T	T	T	T	G	G	G	T	T	G	G	G	G	G	G	G	G	N	T
Chr_Mt	223262	.	AGCCGTTGC	A	AGCCGTTGC	AGCCGTTGC	AGCCGTTGC	AGCCGTTGC	AGCCGTTGC	AGCCGTTGC	AGCCGTTGC	AGCCGTTGC	AGCCGTTGC	N	AGCCGTTGC	AGCCGTTGC	AGCCGTTGC	AGCCGTTGC	AGCCGTTGC	AGCCGTTGC	AGCCGTTGC	AGCCGTTGC	AGCCGTTGC	AGCCGTTGC	AGCCGTTGC	AGCCGTTGC	AGCCGTTGC	AGCCGTTGC	AGCCGTTGC	AGCCGTTGC	AGCCGTTGC	AGCCGTTGC	AGCCGTTGC	AGCCGTTGC	AGCCGTTGC	AGCCGTTGC	AGCCGTTGC	AGCCGTTGC	AGCCGTTGC	AGCCGTTGC	AGCCGTTGC	AGCCGTTGC	AGCCGTTGC	AGCCGTTGC	AGCCGTTGC	AGCCGTTGC	AGCCGTTGC	N	AGCCGTTGC
Chr_Mt	223285	.	G	T	T	T	G	T	G	G	G	T	G	N	T	T	T	T	T	T	T	G	G	G	T	T	T	T	T	T	G	G	G	G	T	T	T	G	G	T	T	T	T	T	T	T	T	N	G
Chr_Mt	223286	.	G	C	C	C	G	C	G	G	G	C	G	N	C	C	C	C	C	C	C	G	G	G	C	C	C	C	C	C	G	G	G	G	C	C	C	G	G	C	C	C	C	C	C	C	C	N	G
Chr_Mt	223287	.	A	C	C	C	A	C	A	A	A	C	A	N	C	C	C	C	C	C	C	A	A	A	C	C	C	C	C	C	A	A	A	A	C	C	C	A	A	C	C	C	C	C	C	C	C	N	A
Chr_Mt	223312	.	T	G,A	T	T	T	T	T	T	T	T	T	T	T	T	T	T	T	T	T	T	T	T	T	T	T	T	T	T	T	N	G,A	G,A	T	T	T	G,A	G,A	T	T	T	T	T	T	T	T	T	T
Chr_Mt	223393	.	G	A	A	A	A	N	A	A	A	G	A	A	A	N	G	G	A	A	G	A	A	A	A	G	N	N	N	G	N	N	A	A	A	A	N	A	A	G	N	A	N	N	N	A	A	A	A
Chr_Mt	223729	.	T	A	T	N	T	N	T	T	T	T	T	T	T	N	T	N	T	T	T	T	T	T	T	T	N	N	N	N	T	T	T	T	T	T	N	T	T	N	N	N	T	N	N	T	T	T	T
Chr_Mt	223734	.	T	C	T	N	T	N	T	T	T	T	T	T	T	N	T	N	T	T	T	T	T	T	T	T	N	N	N	N	N	N	T	T	T	T	N	T	T	N	N	T	T	N	N	T	T	T	T
Chr_Mt	224058	.	CA	C	C	N	CA	N	CA	CA	CA	N	CA	CA	CA	N	het	N	N	CA	N	CA	CA	CA	N	N	N	CA	N	CA	C	C	CA	CA	N	N	N	CA	CA	N	N	N	CA	N	CA	CA	CA	CA	CA
Chr_Mt	224082	.	GTA	G	het	N	GTA	N	GTA	GTA	GTA	N	GTA	GTA	N	N	het	N	N	N	N	GTA	GTA	GTA	N	N	N	N	N	N	G	G	GTA	GTA	N	N	N	GTA	GTA	N	N	N	N	N	N	N	N	GTA	GTA
Chr_Mt	224146	.	GACCTT	G	N	N	GACCTT	N	GACCTT	GACCTT	GACCTT	N	GACCTT	GACCTT	N	N	G	N	N	N	N	GACCTT	GACCTT	GACCTT	N	N	N	N	N	N	G	G	GACCTT	GACCTT	N	N	N	GACCTT	GACCTT	N	N	N	N	N	N	N	N	GACCTT	GACCTT
Chr_Mt	224162	.	C	T	N	N	het	N	C	het	C	N	C	C	N	N	N	N	N	N	N	C	C	C	N	N	N	N	N	N	C	C	C	C	N	N	N	C	C	N	N	N	N	N	N	N	N	C	C
Chr_Mt	224165	.	A	T	N	N	A	N	A	A	A	N	A	A	N	N	T	A	A	N	N	A	A	A	N	N	N	N	N	N	T	T	A	A	N	N	N	A	A	N	N	N	N	N	N	N	N	A	A
Chr_Mt	224182	.	A	T	A	N	A	N	A	A	A	N	A	A	N	N	T	A	A	N	N	A	A	A	N	N	N	N	N	N	T	T	A	A	N	N	N	A	A	N	N	N	N	N	N	N	N	A	A
Chr_Mt	224183	.	A	C	A	N	A	N	A	A	A	N	A	A	N	N	C	A	A	N	N	A	A	A	N	N	N	N	N	N	C	C	A	A	N	N	N	A	A	N	N	N	N	N	N	N	N	A	A
Chr_Mt	224199	.	A	ATGAGGGTG	A	N	A	N	A	A	A	N	A	A	N	N	ATGAGGGTG	ATGAGGGTG	ATGAGGGTG	N	A	A	A	A	N	het	ATGAGGGTG	N	N	N	ATGAGGGTG	ATGAGGGTG	A	A	N	N	N	A	A	A	N	A	N	N	N	N	A	A	A
Chr_Mt	224208	.	T	G	T	N	T	N	T	T	T	N	T	T	N	N	G	T	T	N	T	T	T	T	N	N	N	N	N	N	G	G	T	T	N	N	N	T	T	T	N	T	N	N	N	N	T	T	T
Chr_Mt	224269	.	C	T	C	N	T	C	C	T	C	C	T	C	N	N	C	C	C	N	C	C	C	C	N	C	C	N	N	N	C	C	C	C	C	C	N	C	C	C	C	C	C	N	N	C	C	C	C
Chr_Mt	224298	.	C	T	C	N	C	C	C	C	C	C	het	C	N	C	C	C	C	C	C	C	C	C	N	C	C	N	N	N	C	C	C	C	C	C	N	C	C	C	C	C	C	N	N	C	C	C	C
Chr_Mt	224329	.	TGGATCG	T	N	N	het	TGGATCG	TGGATCG	TGGATCG	TGGATCG	TGGATCG	het	TGGATCG	N	TGGATCG	TGGATCG	TGGATCG	TGGATCG	TGGATCG	TGGATCG	TGGATCG	TGGATCG	TGGATCG	N	TGGATCG	TGGATCG	N	N	N	TGGATCG	TGGATCG	TGGATCG	TGGATCG	TGGATCG	TGGATCG	N	TGGATCG	TGGATCG	TGGATCG	TGGATCG	TGGATCG	TGGATCG	TGGATCG	N	TGGATCG	TGGATCG	TGGATCG	TGGATCG
Chr_Mt	224335	.	G	A,*	N	N	G	G	G	G	G	G	G	G	N	G	G	G	G	G	G	G	G	G	N	G	G	N	N	N	G	G	G	G	A,*	N	N	A,*	A,*	A,*	N	G	het	N	N	G	G	G	G
Chr_Mt	224349	.	G	A	G	N	het	G	G	het	G	G	het	G	N	G	G	G	G	G	G	G	G	G	G	G	G	N	N	G	G	G	G	G	G	N	N	G	G	G	G	G	G	G	N	G	G	G	G
Chr_Mt	224377	.	T	A	T	N	T	T	T	T	T	T	T	T	T	N	A	T	T	T	T	T	T	T	N	T	N	N	N	A	A	A	T	T	T	N	N	T	T	N	N	T	T	T	N	T	T	T	T
Chr_Mt	224410	.	G	A	N	N	het	G	G	het	G	G	het	G	N	N	G	G	G	N	G	G	G	G	N	N	N	N	N	N	G	G	G	G	N	N	N	G	G	N	N	N	G	G	N	G	G	G	G
Chr_Mt	224441	.	T	C	T	N	het	T	T	het	T	T	het	T	N	N	C	T	T	N	T	T	T	T	N	N	N	N	N	N	C	C	T	T	N	N	N	T	T	N	N	T	T	T	N	T	N	T	T
Chr_Mt	224445	.	G	T	N	N	G	G	G	G	G	G	G	G	N	N	T	G	G	N	G	G	G	G	N	N	N	N	N	N	T	T	G	G	N	N	N	G	G	N	N	G	G	G	N	G	N	G	G
Chr_Mt	224517	.	T	G	T	N	T	T	T	T	T	T	T	T	N	T	G	T	T	T	T	T	T	T	T	N	N	N	N	N	G	G	T	T	N	N	G	T	T	het	N	T	T	T	N	T	N	T	T
Chr_Mt	224523	.	A	T	A	N	A	A	A	A	A	A	A	A	N	A	T	T	T	N	het	A	A	A	N	N	N	N	N	N	T	T	A	A	N	N	T	A	A	het	N	A	A	A	N	A	N	A	A
Chr_Mt	224556	.	CT	C	CT	N	CT	CT	CT	CT	CT	CT	CT	CT	N	CT	C	CT	CT	CT	CT	CT	CT	CT	N	N	CT	N	N	N	C	C	CT	CT	CT	CT	N	CT	CT	CT	N	CT	CT	CT	N	CT	N	CT	CT
Chr_Mt	224818	.	C	A	C	C	het	C	C	het	C	C	het	C	C	C	N	C	C	C	C	C	C	C	C	C	C	C	C	C	N	N	C	C	C	C	C	C	C	C	C	C	C	C	C	C	C	C	C
Chr_Mt	224917	.	G	A	G	G	het	G	G	het	G	G	het	G	G	G	G	G	G	G	G	G	G	G	G	G	G	G	G	G	G	G	G	G	G	G	G	G	G	G	G	G	G	G	G	G	G	G	G
Chr_Mt	224919	.	A	AC	het	het	A	het	A	A	A	het	A	A	A	A	A	A	A	het	het	A	A	A	A	A	A	A	A	A	A	A	A	A	A	A	A	A	A	A	A	A	het	het	het	het	het	A	A
Chr_Mt	225001	.	G	A	het	het	G	het	G	G	G	het	G	G	het	het	A	G	G	het	het	G	G	G	het	het	het	G	het	het	N	N	G	G	G	G	G	G	G	G	G	G	het	het	het	het	het	G	G
Chr_Mt	225013	.	C	A	het	het	C	het	C	C	C	het	C	C	het	het	A	C	C	het	het	C	C	C	het	het	het	C	het	het	N	N	C	C	C	C	C	C	C	C	C	C	het	het	het	het	het	C	C
Chr_Mt	225014	.	A	G	het	het	A	het	A	A	A	het	A	A	het	het	G	A	A	het	het	A	A	A	het	het	het	A	het	het	N	N	A	A	A	A	A	A	A	A	A	A	het	het	het	het	het	A	A
Chr_Mt	225284	.	A	G	G	G	A	G	A	A	A	G	A	A	G	G	A	A	A	G	G	A	A	A	G	G	G	G	G	G	G	G	A	A	G	G	G	A	A	G	G	G	G	G	G	G	G	A	A
Chr_Mt	225335	.	A	G	G	G	A	G	A	A	A	G	A	A	G	G	A	G	G	G	G	A	A	A	G	G	G	G	G	G	G	G	A	A	G	G	G	A	A	G	G	G	G	G	G	G	G	A	A
Chr_Mt	225442	.	G	A	A	A	G	A	G	G	G	A	G	G	A	A	A	A	A	A	A	G	G	G	A	A	A	A	A	A	A	A	G	G	A	A	A	G	G	A	A	A	A	A	A	A	A	G	G
Chr_Mt	225505	.	T	C	C	C	T	C	T	T	T	C	T	T	C	C	T	T	T	C	C	T	T	T	C	C	C	C	C	C	T	T	T	T	T	T	T	T	T	T	T	T	C	C	C	C	C	T	T
Chr_Mt	225544	.	G	A	G	G	G	G	G	G	G	G	G	G	A	A	G	G	G	G	G	G	G	G	A	A	A	A	A	A	G	G	G	G	G	G	G	G	G	G	G	G	G	G	G	G	G	G	G
Chr_Mt	225583	.	T	A	A	A	T	A	T	T	T	A	T	T	A	A	A	A	A	A	A	T	T	T	A	A	A	A	A	A	A	A	T	T	A	A	A	T	T	A	A	A	A	A	A	A	A	T	T
Chr_Mt	225868	.	C	T	C	C	C	C	C	C	C	C	C	C	C	C	C	C	C	C	C	C	C	C	C	C	C	C	C	C	C	C	C	C	T	T	T	C	C	T	T	T	C	C	C	C	C	C	C
Chr_Mt	225917	.	A	C	A	A	A	A	A	A	A	A	A	A	A	A	A	C	C	A	A	A	A	A	A	A	A	A	A	A	C	C	A	A	A	A	A	A	A	A	A	A	A	A	A	A	A	A	A
Chr_Mt	225918	.	C	T	C	C	C	C	C	C	C	C	C	C	C	C	C	C	C	C	C	C	C	C	C	C	C	C	C	C	C	C	C	C	C	C	C	C	C	C	C	C	C	C	C	C	C	C	C
Chr_Mt	225921	.	C	T	C	C	C	C	C	C	C	C	C	C	C	C	T	C	C	C	C	C	C	C	C	C	C	C	C	C	C	C	C	C	C	C	C	C	C	C	C	C	C	C	C	C	C	C	C
Chr_Mt	225929	.	G	C	G	G	G	G	G	G	G	G	G	G	G	G	G	C	C	G	G	G	G	G	G	G	G	G	G	G	C	C	G	G	G	G	G	G	G	G	G	G	G	G	G	G	G	G	G
Chr_Mt	225973	.	C	T	C	C	C	C	C	C	C	C	C	C	C	C	C	T	T	C	C	C	C	C	C	C	C	C	C	C	T	T	C	C	C	C	C	C	C	C	C	C	C	C	C	C	C	C	C
Chr_Mt	225974	.	A	G	G	G	A	G	A	A	A	G	A	A	G	G	A	A	A	G	G	A	A	A	G	G	G	G	G	G	A	A	A	A	G	G	G	A	A	G	G	G	G	G	G	G	G	A	A
Chr_Mt	225979	.	A	C	C	C	A	C	A	A	A	C	A	A	C	C	A	C	C	C	C	A	A	A	C	C	het	C	C	C	C	C	A	A	het	het	het	A	A	het	C	C	C	C	C	C	C	A	A
Chr_Mt	226041	.	C	T	C	N	C	C	C	C	C	C	C	C	N	N	C	C	C	C	C	C	C	C	C	N	N	N	C	N	C	C	C	C	N	C	N	C	C	N	N	N	N	N	N	C	C	C	C
Chr_Mt	226129	.	C	T	N	N	C	N	C	C	C	N	C	C	N	N	N	C	C	N	N	T	T	T	N	N	N	N	N	N	N	N	C	C	N	N	N	T	T	N	N	N	N	N	N	N	C	C	C
Chr_Mt	226163	.	T	TCTG	T	N	T	T	T	T	TCTG	TCTG	T	T	N	N	T	T	T	N	N	T	T	T	N	N	N	N	N	N	N	N	T	T	N	N	N	T	T	N	N	N	N	N	N	T	het	T	TCTG
Chr_Mt	226174	.	CCTT	C	CCTT	CCTT	CCTT	CCTT	CCTT	CCTT	CCTT	CCTT	CCTT	CCTT	N	N	N	N	N	N	N	N	N	N	N	N	N	N	N	N	N	N	N	N	N	N	N	N	N	N	N	N	CCTT	N	N	CCTT	CCTT	CCTT	CCTT
Chr_Mt	226221	.	T	G	T	T	T	T	T	T	T	T	T	T	N	N	N	N	G	G	N	G	G	G	N	N	N	N	N	N	N	N	T	T	N	N	N	G	G	N	N	N	N	N	N	T	T	T	T
Chr_Mt	226227	.	C	A	C	C	C	C	C	C	C	C	C	C	N	N	N	N	N	A	N	A	A	A	N	N	N	N	N	N	N	N	A	A	N	N	N	A	A	N	N	N	N	N	N	C	C	C	C
Chr_Mt	226250	.	A	G,C	A	A	A	A	A	A	A	A	A	A	N	N	N	A	A	?	N	?	?	?	N	N	N	N	N	N	N	N	G,C	G,C	N	N	N	G,C	G,C	N	N	N	N	N	N	A	A	A	A
Chr_Mt	226312	.	AG	A	AG	AG	AG	AG	AG	AG	AG	N	AG	AG	AG	N	A	N	N	N	N	AG	AG	AG	AG	AG	AG	AG	AG	AG	AG	AG	A	A	N	N	N	AG	AG	N	N	N	N	N	N	N	AG	AG	AG
Chr_Mt	226322	.	A	C	A	A	A	A	A	A	A	N	A	A	A	A	A	A	A	A	N	A	A	A	A	A	A	A	A	A	A	A	C	C	N	C	C	A	A	C	A	N	N	N	N	N	A	A	A
Chr_Mt	226353	.	C	CGAAGATTTGATTGGTTTTTTCATGCCATGCGGAACAGGGAGATCAGACGGAGCTCGATTAGTT	C	C	C	C	C	C	C	N	C	C	C	C	C	N	N	C	C	C	C	C	C	C	C	C	C	C	C	C	C	C	N	N	N	C	C	N	N	N	N	N	N	C	C	C	C
Chr_Mt	226378	.	G	A	G	G	G	G	G	G	G	G	G	G	het	A	A	N	N	G	G	G	G	G	A	A	A	A	A	A	A	A	G	G	N	N	N	G	G	N	N	N	N	N	N	G	N	G	G
Chr_Mt	226413	.	GAACATTTC	G	N	GAACATTTC	GAACATTTC	N	GAACATTTC	GAACATTTC	GAACATTTC	GAACATTTC	GAACATTTC	GAACATTTC	het	G	GAACATTTC	N	N	GAACATTTC	GAACATTTC	GAACATTTC	GAACATTTC	GAACATTTC	G	G	G	G	G	G	GAACATTTC	GAACATTTC	GAACATTTC	GAACATTTC	N	N	N	GAACATTTC	GAACATTTC	N	N	N	N	N	N	N	GAACATTTC	GAACATTTC	GAACATTTC
Chr_Mt	226519	.	TCC	T	TCC	TCC	TCC	TCC	TCC	TCC	TCC	TCC	TCC	TCC	N	TCC	T	N	N	N	N	TCC	TCC	TCC	TCC	N	N	T	T	T	T	T	TCC	TCC	N	N	N	TCC	TCC	N	N	N	N	N	TCC	TCC	TCC	TCC	TCC
Chr_Mt	226524	.	A	G	N	A	A	A	A	A	A	A	A	A	N	N	G	N	N	N	N	A	A	A	N	N	N	G	G	G	G	het	A	A	N	N	N	A	A	N	A	N	N	N	N	A	N	A	A
Chr_Mt	226552	.	A	G	G	het	A	G	A	A	A	G	A	A	N	N	A	A	A	het	G	A	A	A	N	N	N	A	A	A	A	A	A	A	A	A	A	A	A	A	A	A	G	het	A	A	A	A	A
Chr_Mt	226571	.	C	A	A	A	C	A	C	C	C	het	C	C	N	C	C	C	C	A	A	C	C	C	C	C	C	C	C	C	C	C	C	C	A	A	A	C	C	A	A	C	A	A	A	het	A	C	C
Chr_Mt	226620	.	T	A	N	T	T	T	T	T	T	N	T	T	T	N	T	A	A	N	T	T	T	T	N	N	N	T	T	T	A	A	T	T	N	N	N	T	T	N	N	T	N	N	N	T	N	T	T
Chr_Mt	226666	.	C	A	C	C	C	C	C	C	C	N	C	C	C	N	A	A	A	N	C	C	C	C	N	N	N	A	A	A	A	A	C	C	C	C	N	C	C	N	C	C	C	N	N	C	C	C	C
Chr_Mt	226701	.	C	A	C	C	C	C	C	C	C	C	C	A	C	C	C	C	C	N	N	C	C	C	N	N	N	C	C	C	A	A	C	C	C	N	N	C	C	N	C	C	N	N	N	het	N	A	C
Chr_Mt	226889	.	C	T	N	C	C	N	C	C	C	C	C	C	T	T	C	C	C	C	N	C	C	C	het	het	T	C	C	C	C	C	C	C	C	N	N	C	C	N	N	N	C	N	N	C	C	C	C
Chr_Mt	226974	.	G	A	G	G	G	G	G	G	G	N	G	G	het	het	G	G	N	N	N	G	G	G	A	A	A	N	G	G	G	G	G	G	G	N	N	G	G	N	G	G	G	N	N	G	G	G	G
Chr_Mt	227024	.	G	A	het	het	G	het	G	G	G	het	G	G	G	G	G	G	N	N	N	G	G	G	G	G	G	N	N	N	G	G	G	G	A	A	A	G	G	A	het	N	N	N	N	G	G	G	G
Chr_Mt	227032	.	A	G	A	A	A	A	A	A	A	A	A	A	A	A	A	A	N	N	N	A	A	A	A	A	A	N	N	N	A	A	A	A	G	G	G	A	A	G	het	A	A	N	N	A	A	A	A
Chr_Mt	227052	.	C	T	het	het	C	het	C	C	C	het	C	C	C	C	C	N	N	N	N	C	C	C	C	C	C	N	N	N	C	C	C	C	T	T	T	C	C	T	het	N	N	N	N	N	N	C	C
Chr_Mt	227055	.	C	CCTGT	het	het	C	het	C	C	C	het	C	C	C	C	C	C	N	N	N	C	C	C	C	C	C	N	N	N	C	C	C	C	het	CCTGT	CCTGT	C	C	CCTGT	het	N	N	N	N	N	N	C	C
Chr_Mt	227123	.	C	T	N	N	C	N	C	C	C	N	C	C	T	T	C	C	N	N	C	C	C	C	T	het	T	C	C	C	het	het	C	C	N	N	N	C	C	N	C	C	N	N	N	C	C	C	C
Chr_Mt	227219	.	G	A	het	het	G	het	G	G	G	het	G	G	G	G	G	G	N	N	N	G	G	G	G	G	G	G	G	G	N	N	G	G	het	het	het	G	G	G	G	het	het	N	N	N	N	G	G
Chr_Mt	227271	.	A	G	het	het	A	het	A	A	A	het	A	A	A	A	A	A	N	N	N	A	A	A	A	A	A	A	A	A	N	N	A	A	G	G	G	A	A	het	het	het	het	N	N	N	N	A	A
Chr_Mt	227272	.	A	T	het	het	A	het	A	A	A	het	A	A	A	A	A	A	N	N	A	A	A	A	A	A	A	A	A	A	N	N	A	A	T	T	T	A	A	het	het	het	het	N	N	N	N	A	A
Chr_Mt	227295	.	C	T	T	T	C	T	C	C	C	T	C	C	C	C	C	C	N	N	C	C	C	C	C	C	C	C	C	C	N	N	C	C	T	T	T	C	C	T	T	T	T	N	N	N	N	C	C
Chr_Mt	227551	.	C	T	C	C	C	C	C	C	C	C	C	C	T	het	C	C	N	N	N	C	C	C	T	T	T	N	C	C	N	C	C	C	C	C	C	C	C	N	N	C	C	C	N	C	C	C	C
Chr_Mt	227552	.	G	A	G	G	G	G	G	G	G	G	G	G	A	het	G	N	N	N	N	G	G	G	A	A	A	N	G	G	N	G	G	G	G	G	G	G	G	N	N	G	G	G	N	G	G	G	G
Chr_Mt	227557	.	G	A	G	G	G	G	G	G	G	G	G	G	A	het	G	N	N	N	N	G	G	G	A	A	A	N	G	G	N	G	G	G	G	G	G	G	G	N	N	G	G	N	N	N	N	G	G
Chr_Mt	227568	.	T	G,A	G,A	G,A	T	G,A	T	T	T	G,A	T	T	?	?	G,A	T	N	N	N	T	T	T	?	?	?	G,A	G,A	G,A	N	N	T	T	het	G,A	G,A	T	T	N	N	G,A	het	N	N	N	N	T	T
Chr_Mt	227626	.	C	T	het	T	C	T	C	C	C	T	C	C	C	C	C	N	N	N	N	C	C	C	C	C	C	C	C	C	N	N	C	C	N	N	N	C	C	N	N	het	het	N	N	N	N	C	C
Chr_Mt	227638	.	G	A	het	A	G	A	G	G	G	A	G	G	G	G	G	N	N	N	N	G	G	G	G	G	G	G	G	G	N	N	G	G	N	N	N	G	G	N	N	het	het	N	N	N	N	G	G
Chr_Mt	227652	.	G	A	het	A	G	A	G	G	G	A	G	G	G	G	G	N	N	N	N	G	G	G	G	G	G	G	G	G	N	N	G	G	N	N	N	G	G	N	N	het	het	N	N	N	N	G	G
Chr_Mt	227735	.	C	A	A	A	C	A	C	C	C	A	C	C	A	A	A	N	N	A	A	C	C	C	A	A	A	A	A	A	N	N	C	C	het	A	A	C	C	A	het	N	het	A	A	A	A	C	C
Chr_Mt	227761	.	TCAA	T	het	het	TCAA	het	TCAA	TCAA	TCAA	het	TCAA	T	het	het	T	N	N	T	het	TCAA	TCAA	TCAA	het	het	het	het	het	het	N	N	TCAA	TCAA	het	T	T	TCAA	TCAA	T	het	N	het	T	T	T	T	T	TCAA
Chr_Mt	227969	.	TCTCA	T	TCTCA	TCTCA	TCTCA	TCTCA	TCTCA	TCTCA	TCTCA	TCTCA	TCTCA	TCTCA	het	T	TCTCA	N	N	N	TCTCA	TCTCA	TCTCA	TCTCA	T	T	T	N	N	N	N	N	TCTCA	TCTCA	N	N	N	TCTCA	TCTCA	TCTCA	TCTCA	N	TCTCA	N	N	N	N	TCTCA	TCTCA
Chr_Mt	228047	.	G	T	G	G	G	G	G	G	G	N	G	G	G	G	G	N	N	G	N	G	G	G	G	G	G	G	G	G	N	N	G	G	G	G	G	G	G	G	G	G	N	G	G	G	G	G	G
Chr_Mt	228050	.	C	T	C	C	C	C	C	C	het	C	C	C	C	C	C	N	N	C	N	C	het	het	C	C	C	C	C	C	N	N	C	C	C	C	C	C	C	C	C	C	C	C	C	C	C	C	C
Chr_Mt	228057	.	C	A	C	C	C	C	C	C	C	C	C	C	C	C	C	N	N	C	N	C	C	C	C	C	C	C	C	C	N	N	C	C	C	C	C	C	C	C	C	C	C	N	C	C	C	C	C
Chr_Mt	228094	.	C	T	C	C	C	C	C	C	C	C	C	C	C	C	C	N	N	C	N	het	het	het	C	C	C	C	C	C	N	N	C	C	C	C	C	C	C	C	C	C	C	N	C	C	C	C	C
Chr_Mt	228215	.	A	T	A	A	A	A	A	A	A	N	A	A	A	A	A	T	T	A	N	A	A	A	A	A	A	A	A	A	T	het	A	A	A	A	N	A	A	A	A	A	A	A	N	A	N	A	A
Chr_Mt	228224	.	G	A	G	G	G	G	G	G	G	G	G	G	G	G	G	A	A	G	N	G	G	G	G	G	G	G	G	G	A	het	G	G	G	G	N	G	G	G	G	G	G	G	G	G	G	G	G
Chr_Mt	228265	.	C	CTT	het	het	C	het	C	C	C	het	C	C	C	C	C	C	C	C	N	C	C	C	C	C	C	C	C	C	N	N	C	C	het	C	C	C	C	het	het	het	het	C	C	C	C	C	C
Chr_Mt	228276	.	G	A,C	?	?	G	?	G	G	G	?	G	G	G	G	G	N	N	A,C	N	G	G	G	G	G	G	G	G	G	N	N	G	G	?	G	G	G	G	?	?	?	?	G	het	A,C	A,C	G	G
Chr_Mt	228331	.	G	A	G	G	G	G	G	G	G	G	G	G	G	G	G	G	G	G	G	G	G	G	G	G	G	G	G	G	N	N	G	G	A	G	G	G	G	G	G	N	G	het	het	G	G	G	G
Chr_Mt	228353	.	C	A,T	C	C	C	C	C	C	C	C	C	C	C	C	C	C	C	?	C	C	C	C	C	C	C	C	C	C	N	N	C	C	?	N	?	C	C	?	?	N	C	?	?	?	?	C	C
Chr_Mt	228363	.	G	T	N	T	G	N	G	G	G	T	G	G	G	G	G	G	G	G	N	G	G	G	G	G	G	G	G	G	N	N	G	G	G	G	G	G	G	G	G	N	T	het	G	G	G	G	G
Chr_Mt	228431	.	G	A	N	N	G	N	G	G	G	N	G	G	G	G	G	G	G	G	N	G	G	G	G	G	G	G	G	G	N	N	G	G	G	G	G	G	G	A	A	N	N	A	het	G	G	G	G
Chr_Mt	228451	.	G	A	N	N	G	G	G	G	G	G	G	G	G	G	G	G	G	G	N	G	G	G	G	G	G	G	G	G	N	N	G	G	G	G	G	G	G	A	A	N	N	A	het	G	G	G	G
Chr_Mt	228454	.	C	T	N	N	C	N	C	C	C	N	C	C	C	C	C	C	C	C	N	C	C	C	C	C	C	C	C	C	N	N	C	C	C	C	C	C	C	T	T	N	N	T	het	C	C	C	C
Chr_Mt	228557	.	C	T	N	het	C	N	C	C	C	N	C	C	C	C	C	C	C	het	N	C	C	C	C	C	C	C	C	C	C	C	C	C	T	T	T	C	C	T	T	N	N	T	het	het	het	C	C
Chr_Mt	228618	.	A	T	A	A	A	A	A	A	A	A	A	A	A	A	A	A	A	het	A	A	A	A	A	A	A	A	A	A	N	N	A	A	T	T	T	A	A	T	T	N	A	T	het	het	het	A	A
Chr_Mt	228668	.	G	A	het	A	G	het	G	G	G	het	G	G	G	G	G	G	G	het	A	G	G	G	G	G	G	G	G	G	G	G	G	G	G	G	G	G	G	A	het	N	het	het	het	N	N	G	G
Chr_Mt	228723	.	C	T	T	T	C	T	C	C	C	T	C	C	C	C	C	C	C	N	N	C	C	C	C	C	C	C	C	C	C	C	C	C	het	het	het	C	C	het	het	N	T	C	C	C	C	C	C
Chr_Mt	228737	.	C	G	C	C	C	C	C	C	C	C	C	C	C	C	G	N	N	N	N	C	C	C	C	het	het	het	het	het	G	G	C	C	N	C	N	C	C	C	C	C	C	het	N	N	N	C	C
Chr_Mt	228799	.	A	T	A	A	A	A	A	A	A	A	A	A	A	A	T	A	A	A	A	A	A	A	A	A	A	A	het	A	T	T	A	A	N	N	N	A	A	N	N	A	A	het	A	A	A	A	A
Chr_Mt	228837	.	C	T	C	C	C	C	C	C	C	N	C	C	C	C	C	N	N	N	N	C	C	C	C	C	C	C	C	C	C	C	C	C	het	het	het	C	C	het	het	N	N	het	het	T	T	C	C
Chr_Mt	228843	.	C	G	C	C	C	C	C	C	C	N	C	C	C	C	C	N	N	N	N	C	C	C	C	C	C	C	C	C	G	G	C	C	het	het	het	C	C	het	het	N	N	het	het	C	C	C	C
Chr_Mt	228875	.	C	T	C	C	C	C	C	C	C	N	C	C	C	C	C	T	T	C	C	C	C	C	C	C	C	C	C	C	T	T	C	C	het	het	het	C	C	het	het	N	N	het	het	C	C	C	C
Chr_Mt	228881	.	A	G	A	A	A	A	A	A	A	N	A	A	A	A	A	G	G	A	A	A	A	A	A	A	A	A	A	A	G	het	A	A	het	het	het	A	A	het	het	A	N	het	het	A	A	A	A
Chr_Mt	228896	.	G	T	N	G	G	G	G	G	G	N	G	G	G	G	G	G	G	G	G	G	G	G	G	G	G	G	G	G	G	G	G	G	het	het	het	G	G	het	het	G	N	het	het	T	T	G	G
Chr_Mt	228927	.	C	G	C	C	C	C	C	C	C	C	C	C	C	C	C	G	G	N	N	C	C	C	C	C	C	C	C	C	G	G	C	C	het	het	het	C	C	C	C	C	C	het	het	C	C	C	C
Chr_Mt	229014	.	C	G	N	N	C	N	C	C	C	N	C	C	C	C	C	G	G	C	N	C	C	C	C	C	C	C	C	C	G	G	C	C	C	C	C	C	C	C	C	C	N	C	C	C	C	C	C
Chr_Mt	229019	.	C	G	N	N	C	N	C	C	C	N	C	C	C	C	C	G	G	N	N	C	C	C	C	C	C	C	C	C	G	G	C	C	C	C	C	C	C	C	C	C	N	C	C	C	C	C	C
Chr_Mt	229059	.	C	G	N	N	C	N	C	C	C	N	C	C	C	het	C	N	G	N	N	C	C	C	C	C	C	C	C	C	G	G	C	C	C	C	C	C	C	C	C	C	N	G	G	C	C	C	C
Chr_Mt	229087	.	G	A	G	G	G	G	G	G	G	G	G	G	het	A	G	G	G	N	G	G	G	G	A	A	A	G	G	G	G	G	G	G	G	G	G	G	G	G	G	G	G	G	G	G	G	G	G
Chr_Mt	229101	.	C	G	C	C	C	C	C	C	C	C	C	C	C	C	C	N	G	N	C	C	C	C	C	C	C	C	C	C	G	G	C	C	C	C	C	C	C	C	C	C	C	G	G	C	C	C	C
Chr_Mt	229135	.	C	G	C	C	C	C	C	C	C	C	C	C	N	N	C	N	N	N	C	C	C	C	C	C	C	C	C	C	G	G	C	C	C	C	C	C	C	C	C	C	C	G	G	N	N	C	C
Chr_Mt	229155	.	T	A	T	T	T	T	T	T	T	T	T	T	T	T	T	N	N	T	T	T	T	T	T	T	T	T	T	T	A	A	T	T	T	T	T	T	T	T	T	T	T	A	A	T	T	T	T
Chr_Mt	229174	.	C	G	C	C	C	C	C	C	C	C	C	C	N	N	C	N	N	N	N	C	C	C	C	C	C	C	C	C	G	G	C	C	C	C	C	C	C	C	C	C	C	G	G	N	N	C	C
Chr_Mt	229184	.	C	G	C	C	C	C	C	C	C	C	C	C	C	N	C	N	N	N	N	C	C	C	C	C	C	C	C	N	G	G	C	C	C	C	C	C	C	C	C	C	C	G	G	N	N	C	C
Chr_Mt	229193	.	A	T	A	A	A	A	A	A	A	N	A	A	A	N	A	A	A	N	N	A	A	A	T	T	het	het	het	T	A	A	A	A	A	A	A	A	A	A	A	A	A	T	T	N	N	A	A
Chr_Mt	229194	.	A	C	A	A	A	A	A	A	A	N	A	A	A	N	A	N	N	N	N	A	A	A	A	A	A	A	A	A	C	C	A	A	A	A	A	A	A	A	A	A	A	C	C	N	N	A	A
Chr_Mt	229206	.	C	G	C	C	C	C	C	C	C	N	C	C	C	N	C	N	N	N	N	C	C	C	C	C	C	C	C	C	G	G	C	C	C	C	C	C	C	C	C	C	C	G	G	N	N	C	C
Chr_Mt	229225	.	C	A	C	N	C	C	C	C	C	C	C	C	C	C	C	N	N	C	C	C	C	C	C	C	C	C	C	C	A	A	C	C	C	C	C	C	C	C	C	C	C	het	het	C	C	C	C
Chr_Mt	229273	.	T	A	T	T	T	T	T	T	T	T	T	T	T	T	T	N	N	T	T	T	T	T	T	T	T	T	T	T	A	A	T	T	T	T	T	T	T	T	T	T	T	het	het	T	T	T	T
Chr_Mt	229314	.	T	A	T	T	T	T	T	T	T	T	T	T	N	N	T	N	N	T	T	T	T	T	N	N	N	T	T	T	T	T	T	T	A	A	A	T	T	A	A	T	T	T	T	T	T	T	T
Chr_Mt	229339	.	AT	A	AT	AT	AT	AT	AT	AT	AT	AT	AT	AT	het	het	AT	N	N	het	AT	AT	AT	AT	het	het	het	het	het	het	AT	AT	AT	AT	AT	AT	AT	AT	AT	AT	AT	AT	AT	A	het	A	A	AT	AT
Chr_Mt	229370	.	C	T	T	T	C	T	C	C	C	T	C	C	het	het	C	N	N	T	T	C	C	C	C	het	het	het	het	het	C	C	C	C	C	C	C	C	C	C	C	C	T	T	het	T	T	C	C
Chr_Mt	229373	.	C	T	C	C	C	C	C	C	C	C	C	C	het	T	C	N	N	C	C	C	C	C	T	het	T	het	het	het	C	C	C	C	C	C	C	C	C	C	C	C	C	C	C	C	C	C	C
Chr_Mt	229379	.	A	T	A	A	A	A	A	A	A	A	A	A	N	het	A	N	N	A	A	A	A	A	A	het	A	A	A	A	T	T	A	A	A	A	A	A	A	A	A	A	A	A	het	A	A	A	A
Chr_Mt	229432	.	G	A	het	A	G	het	G	G	G	A	G	G	G	G	G	N	G	N	N	G	G	G	G	G	G	G	G	G	G	G	G	G	G	G	G	G	G	G	G	G	het	G	G	N	N	G	G
Chr_Mt	229454	.	A	G	A	A	A	A	A	A	A	A	A	A	N	N	A	N	N	N	N	A	A	A	N	N	N	A	A	A	G	G	A	A	A	A	A	A	A	A	A	A	A	G	G	A	N	A	A
Chr_Mt	229460	.	C	G	C	C	C	C	C	C	C	C	C	C	N	N	C	N	N	N	N	C	C	C	N	N	N	C	C	C	G	G	C	C	C	C	C	C	C	C	C	C	C	G	G	N	N	C	C
Chr_Mt	229479	.	T	C	T	T	T	T	T	T	T	T	T	T	T	T	T	N	T	N	N	T	T	T	C	C	C	het	het	het	T	T	T	T	T	T	T	T	T	T	T	T	N	N	T	N	N	T	T
Chr_Mt	229504	.	G	A	G	G	G	G	G	G	G	G	G	G	N	N	G	N	N	N	N	G	G	G	N	N	N	G	G	G	A	A	G	G	G	G	G	G	G	G	G	G	G	A	A	N	N	G	G
Chr_Mt	229533	.	A	G	N	N	A	N	A	A	A	N	A	A	A	A	A	N	A	N	N	A	A	A	G	G	G	het	het	het	A	A	A	A	A	A	A	A	A	A	A	A	N	A	A	N	N	A	A
Chr_Mt	229626	.	G	A	N	N	G	G	G	G	G	G	G	G	N	N	G	N	N	N	N	G	G	G	A	A	A	het	het	het	G	G	G	G	G	G	G	G	G	G	G	G	N	G	G	N	N	G	G
Chr_Mt	229674	.	T	A,C	N	N	T	T	T	T	T	het	T	T	N	N	T	N	N	N	N	T	T	T	?	?	?	?	?	?	A,C	A,C	T	T	T	T	T	T	T	T	T	T	N	A,C	A,C	N	N	T	T
Chr_Mt	229702	.	C	G	N	N	C	N	C	C	C	N	C	C	N	N	C	N	N	N	N	C	C	C	C	C	C	N	N	C	G	G	C	C	C	C	C	C	C	C	C	C	N	G	G	N	N	C	C
Chr_Mt	229708	.	G	A	N	N	G	N	G	G	G	N	G	G	N	N	G	N	N	N	N	G	G	G	G	G	N	G	G	G	A	A	G	G	G	G	G	G	G	G	G	G	N	A	A	G	N	G	G
Chr_Mt	229735	.	G	A	G	G	G	G	G	G	G	G	G	G	N	G	G	N	G	N	N	G	G	G	A	A	A	A	het	het	G	G	G	G	G	G	G	G	G	G	G	G	G	G	N	N	N	G	G
Chr_Mt	229744	.	G	A	G	G	G	G	G	G	G	G	G	G	N	N	G	N	N	N	N	G	G	G	A	A	A	A	het	het	G	G	G	G	G	G	G	G	G	G	G	G	G	G	N	N	N	G	G
Chr_Mt	229766	.	G	T	het	N	G	het	G	G	G	T	G	G	N	N	T	N	G	G	N	G	G	G	T	T	T	T	T	T	T	T	G	G	T	T	T	G	G	T	T	T	het	T	T	G	G	G	G
Chr_Mt	229767	.	A	C	het	N	A	het	A	A	A	C	A	A	N	N	C	N	A	N	N	A	A	A	C	C	C	C	C	C	C	C	A	A	C	C	C	A	A	C	C	C	het	C	C	A	N	A	A
Chr_Mt	229892	.	C	T	C	N	C	N	C	C	C	N	C	C	T	het	C	N	C	C	N	C	C	C	het	het	het	het	het	het	C	C	C	C	C	C	C	C	C	C	C	C	N	N	N	C	C	C	C
Chr_Mt	229965	.	T	A	T	T	T	T	T	T	T	T	T	T	het	het	A	N	N	T	N	T	T	T	A	A	A	A	A	A	A	A	A	A	T	T	T	T	T	T	T	T	T	T	N	T	T	T	T
Chr_Mt	230025	.	G	C	G	G	G	G	G	G	G	N	G	G	N	N	C	N	G	N	het	G	G	G	C	C	C	C	C	C	G	G	G	G	C	C	C	G	G	C	C	C	N	G	N	G	G	G	G
Chr_Mt	230035	.	C	T	N	N	C	C	C	C	C	C	C	C	N	N	T	N	C	N	het	C	C	C	T	T	T	T	T	T	C	C	C	C	T	T	T	C	C	T	T	T	N	C	N	C	C	C	C
Chr_Mt	230062	.	G	A	N	N	G	G	G	G	G	N	G	G	N	N	G	N	G	N	het	G	G	G	A	A	A	A	A	A	G	G	G	G	G	G	G	G	G	G	G	G	N	N	N	G	G	G	G
Chr_Mt	230123	.	A	T	T	T	A	het	A	A	A	T	A	A	N	A	A	N	A	N	A	A	A	A	A	A	A	A	A	A	A	A	A	A	A	A	A	A	A	A	A	A	T	N	N	A	N	A	A
Chr_Mt	230205	.	AG	A	het	het	AG	het	AG	AG	AG	het	AG	AG	N	AG	AG	N	AG	AG	AG	AG	AG	AG	AG	AG	AG	AG	AG	AG	A	A	AG	AG	AG	AG	AG	AG	AG	AG	AG	AG	AG	AG	N	AG	AG	AG	AG
Chr_Mt	230212	.	C	T	C	C	C	C	C	C	C	C	C	C	N	C	C	N	C	C	C	C	C	C	T	T	T	het	het	het	C	C	C	C	C	C	C	C	C	C	C	C	C	C	N	C	C	C	C
Chr_Mt	230271	.	T	C	T	T	T	N	T	T	T	T	T	T	N	N	T	N	N	N	N	T	T	T	C	C	C	het	het	het	T	T	T	T	T	T	T	T	T	T	T	T	N	N	N	N	N	T	T
Chr_Mt	230366	.	C	G	het	het	C	het	C	C	C	het	C	C	C	C	C	C	N	N	N	C	C	C	C	C	C	C	C	C	C	C	C	C	G	G	G	C	C	G	G	G	het	G	N	N	N	C	C
Chr_Mt	230461	.	C	T	T	T	C	T	C	C	C	T	C	C	het	het	C	C	N	het	T	C	C	C	het	het	het	het	het	het	C	C	C	C	C	C	C	C	C	C	C	het	T	T	het	het	het	C	C
Chr_Mt	230468	.	CTAGGGAT	C	het	het	CTAGGGAT	het	CTAGGGAT	CTAGGGAT	CTAGGGAT	het	CTAGGGAT	CTAGGGAT	het	het	CTAGGGAT	CTAGGGAT	N	het	het	CTAGGGAT	CTAGGGAT	CTAGGGAT	het	het	het	het	het	het	CTAGGGAT	CTAGGGAT	CTAGGGAT	CTAGGGAT	CTAGGGAT	CTAGGGAT	CTAGGGAT	CTAGGGAT	CTAGGGAT	CTAGGGAT	CTAGGGAT	CTAGGGAT	het	C	het	het	het	CTAGGGAT	CTAGGGAT
Chr_Mt	231013	.	A	G	G	G	A	G	A	A	A	G	A	A	G	G	G	het	het	G	G	A	A	A	G	G	G	G	G	G	G	A	A	A	het	het	het	A	A	G	G	G	G	G	G	G	G	A	A
Chr_Mt	231125	.	CTTAGCG	C	CTTAGCG	CTTAGCG	CTTAGCG	CTTAGCG	CTTAGCG	CTTAGCG	CTTAGCG	CTTAGCG	CTTAGCG	CTTAGCG	C	C	CTTAGCG	CTTAGCG	CTTAGCG	CTTAGCG	CTTAGCG	CTTAGCG	CTTAGCG	CTTAGCG	C	C	C	het	het	het	N	CTTAGCG	CTTAGCG	CTTAGCG	CTTAGCG	CTTAGCG	CTTAGCG	CTTAGCG	CTTAGCG	CTTAGCG	CTTAGCG	CTTAGCG	CTTAGCG	CTTAGCG	CTTAGCG	CTTAGCG	CTTAGCG	CTTAGCG	CTTAGCG
Chr_Mt	231314	.	C	A	A	A	C	A	C	C	C	A	C	C	C	C	C	C	C	het	het	C	C	C	C	C	C	het	het	het	C	C	C	C	N	N	N	C	C	N	N	N	A	A	C	C	C	C	C
Chr_Mt	231377	.	G	A	G	G	G	G	G	G	G	G	G	G	G	G	G	G	G	G	G	G	G	G	G	G	G	G	G	G	G	G	G	G	het	het	het	G	G	het	het	N	G	G	G	G	G	G	G
Chr_Mt	231426	.	C	A	C	C	C	C	C	C	C	C	C	C	C	C	C	het	het	het	het	C	C	C	C	C	C	C	C	C	C	C	C	C	C	C	C	C	C	C	C	C	C	het	C	C	C	C	C
Chr_Mt	231712	.	A	T	A	A	A	A	A	A	A	A	A	A	A	A	A	T	T	A	A	A	A	A	A	A	A	A	A	A	T	T	A	A	A	A	A	A	A	A	A	A	A	A	A	A	A	A	A
Chr_Mt	231869	.	A	G	G	G	A	G	A	A	A	G	A	A	G	G	A	A	A	G	G	A	A	A	G	G	G	G	G	G	A	A	A	A	A	A	het	A	A	het	A	A	G	G	G	G	G	A	A
Chr_Mt	232158	.	T	C	T	T	T	T	T	T	T	T	T	T	T	T	T	T	T	T	T	T	T	T	T	T	T	T	T	T	T	T	T	T	het	het	het	T	T	C	C	C	T	T	T	T	T	T	T
Chr_Mt	232408	.	A	G	G	G	A	G	A	A	A	G	A	A	G	G	G	G	G	G	G	A	A	A	G	G	G	G	G	G	G	G	A	A	G	G	G	A	A	G	G	G	G	G	G	G	G	A	A
Chr_Mt	233371	.	T	TCTAGGTAG	TCTAGGTAG	TCTAGGTAG	T	TCTAGGTAG	T	T	T	TCTAGGTAG	T	T	TCTAGGTAG	TCTAGGTAG	TCTAGGTAG	TCTAGGTAG	TCTAGGTAG	TCTAGGTAG	TCTAGGTAG	T	T	T	TCTAGGTAG	TCTAGGTAG	TCTAGGTAG	het	het	TCTAGGTAG	TCTAGGTAG	TCTAGGTAG	T	T	TCTAGGTAG	TCTAGGTAG	TCTAGGTAG	T	T	TCTAGGTAG	TCTAGGTAG	TCTAGGTAG	TCTAGGTAG	TCTAGGTAG	TCTAGGTAG	TCTAGGTAG	TCTAGGTAG	T	T
Chr_Mt	233484	.	A	G	G	G	A	G	A	A	A	G	A	A	G	G	G	G	G	G	G	A	A	A	G	G	G	G	G	G	G	G	A	A	G	G	G	A	A	G	G	G	G	G	G	G	G	A	A
Chr_Mt	233907	.	C	T	C	C	C	C	C	C	C	C	C	C	C	C	C	C	C	C	C	C	C	C	C	C	C	het	het	C	C	C	C	C	C	C	C	C	C	C	C	C	C	C	C	C	C	C	C
Chr_Mt	233919	.	G	A	G	G	G	G	G	G	G	G	G	G	G	G	G	G	G	G	G	G	G	G	G	G	G	G	G	G	G	G	G	G	A	A	A	G	G	A	A	A	G	G	G	G	G	G	G
Chr_Mt	234032	.	C	T	T	T	C	T	C	C	C	T	C	C	T	T	T	T	T	T	T	C	C	C	T	T	T	T	T	T	T	T	C	C	T	T	T	C	C	T	T	T	T	T	T	T	T	C	C
Chr_Mt	234301	.	C	G	C	C	C	C	C	C	C	C	C	C	C	C	C	C	C	C	C	C	het	C	C	C	C	C	C	C	C	C	C	C	C	C	C	C	C	C	C	C	C	C	C	C	C	C	C
Chr_Mt	234308	.	T	A	T	T	T	T	T	T	T	T	T	T	T	T	T	T	T	T	T	T	T	T	T	T	T	T	T	T	T	T	T	T	T	T	T	T	T	T	T	T	T	T	T	T	T	T	T
Chr_Mt	234563	.	C	T	C	C	C	C	C	C	C	C	C	C	C	C	C	N	N	C	C	C	C	C	C	C	C	C	C	C	C	C	C	C	C	C	C	C	C	C	C	C	C	C	C	C	C	C	C
Chr_Mt	234600	.	A	C	C	C	A	C	A	A	A	C	A	A	C	C	C	C	A	C	C	het	het	het	C	C	C	C	C	C	C	C	het	het	het	het	het	A	A	A	A	A	C	C	C	C	C	het	A
Chr_Mt	234766	.	T	C	C	C	T	C	T	T	het	C	T	T	C	C	C	C	N	C	C	T	T	T	C	C	C	C	C	C	C	C	het	het	C	C	C	het	het	C	C	C	C	C	C	C	C	het	het
Chr_Mt	234782	.	GAGAGAA	G	GAGAGAA	GAGAGAA	GAGAGAA	GAGAGAA	GAGAGAA	GAGAGAA	GAGAGAA	GAGAGAA	GAGAGAA	GAGAGAA	GAGAGAA	GAGAGAA	GAGAGAA	GAGAGAA	N	GAGAGAA	GAGAGAA	GAGAGAA	GAGAGAA	GAGAGAA	GAGAGAA	GAGAGAA	GAGAGAA	GAGAGAA	GAGAGAA	GAGAGAA	GAGAGAA	GAGAGAA	GAGAGAA	GAGAGAA	GAGAGAA	GAGAGAA	GAGAGAA	GAGAGAA	GAGAGAA	GAGAGAA	GAGAGAA	GAGAGAA	GAGAGAA	GAGAGAA	GAGAGAA	GAGAGAA	GAGAGAA	GAGAGAA	GAGAGAA
Chr_Mt	234789	.	A	C	A	A	A	A	A	A	A	A	A	A	A	A	A	A	N	A	A	A	A	A	A	A	A	A	A	A	A	A	A	A	A	A	A	A	A	A	A	A	A	A	A	A	A	A	A
Chr_Mt	234791	.	A	C	A	A	A	A	A	A	A	A	A	A	A	A	A	A	N	A	A	A	A	A	A	A	A	A	A	A	A	A	A	A	A	A	A	A	A	A	A	A	A	A	A	A	A	A	A
Chr_Mt	234792	.	A	ATCT	A	A	A	A	A	A	A	A	A	A	A	A	A	A	N	A	A	A	A	A	A	A	A	A	A	A	A	A	A	A	A	A	A	A	A	A	A	A	A	A	A	A	A	A	A
Chr_Mt	234795	.	G	GA	G	G	G	G	G	G	G	G	G	G	G	G	G	G	N	G	G	G	G	G	G	G	G	G	G	G	G	G	G	G	G	G	G	het	het	G	G	G	G	G	G	G	G	het	het
Chr_Mt	234796	.	AAAAAGAGTGTCCTTTTAT	A	AAAAAGAGTGTCCTTTTAT	AAAAAGAGTGTCCTTTTAT	AAAAAGAGTGTCCTTTTAT	AAAAAGAGTGTCCTTTTAT	AAAAAGAGTGTCCTTTTAT	AAAAAGAGTGTCCTTTTAT	AAAAAGAGTGTCCTTTTAT	AAAAAGAGTGTCCTTTTAT	AAAAAGAGTGTCCTTTTAT	AAAAAGAGTGTCCTTTTAT	AAAAAGAGTGTCCTTTTAT	AAAAAGAGTGTCCTTTTAT	AAAAAGAGTGTCCTTTTAT	AAAAAGAGTGTCCTTTTAT	N	AAAAAGAGTGTCCTTTTAT	AAAAAGAGTGTCCTTTTAT	AAAAAGAGTGTCCTTTTAT	AAAAAGAGTGTCCTTTTAT	AAAAAGAGTGTCCTTTTAT	AAAAAGAGTGTCCTTTTAT	AAAAAGAGTGTCCTTTTAT	AAAAAGAGTGTCCTTTTAT	AAAAAGAGTGTCCTTTTAT	AAAAAGAGTGTCCTTTTAT	AAAAAGAGTGTCCTTTTAT	AAAAAGAGTGTCCTTTTAT	AAAAAGAGTGTCCTTTTAT	AAAAAGAGTGTCCTTTTAT	AAAAAGAGTGTCCTTTTAT	AAAAAGAGTGTCCTTTTAT	AAAAAGAGTGTCCTTTTAT	AAAAAGAGTGTCCTTTTAT	AAAAAGAGTGTCCTTTTAT	AAAAAGAGTGTCCTTTTAT	AAAAAGAGTGTCCTTTTAT	AAAAAGAGTGTCCTTTTAT	AAAAAGAGTGTCCTTTTAT	AAAAAGAGTGTCCTTTTAT	AAAAAGAGTGTCCTTTTAT	AAAAAGAGTGTCCTTTTAT	AAAAAGAGTGTCCTTTTAT	AAAAAGAGTGTCCTTTTAT	AAAAAGAGTGTCCTTTTAT	AAAAAGAGTGTCCTTTTAT
Chr_Mt	234802	.	A	*,T	A	A	A	A	A	A	A	A	A	A	A	A	A	N	N	A	A	A	A	A	A	A	A	A	A	A	A	A	A	A	A	A	A	A	A	A	A	A	A	A	A	A	A	A	A
Chr_Mt	234817	.	TCCCAAAAAA	T	TCCCAAAAAA	TCCCAAAAAA	TCCCAAAAAA	TCCCAAAAAA	TCCCAAAAAA	TCCCAAAAAA	TCCCAAAAAA	TCCCAAAAAA	TCCCAAAAAA	TCCCAAAAAA	TCCCAAAAAA	TCCCAAAAAA	TCCCAAAAAA	N	N	TCCCAAAAAA	TCCCAAAAAA	TCCCAAAAAA	TCCCAAAAAA	TCCCAAAAAA	TCCCAAAAAA	TCCCAAAAAA	TCCCAAAAAA	TCCCAAAAAA	TCCCAAAAAA	TCCCAAAAAA	TCCCAAAAAA	TCCCAAAAAA	TCCCAAAAAA	TCCCAAAAAA	TCCCAAAAAA	TCCCAAAAAA	TCCCAAAAAA	TCCCAAAAAA	TCCCAAAAAA	TCCCAAAAAA	TCCCAAAAAA	TCCCAAAAAA	TCCCAAAAAA	TCCCAAAAAA	TCCCAAAAAA	TCCCAAAAAA	TCCCAAAAAA	TCCCAAAAAA	TCCCAAAAAA
Chr_Mt	234824	.	A	C,*	A	A	A	A	A	A	A	A	A	A	A	A	A	N	N	A	A	A	A	A	A	A	A	A	A	A	A	A	A	A	A	A	A	het	A	A	A	A	A	A	A	A	A	A	A
Chr_Mt	234827	.	GGCGA	G	GGCGA	GGCGA	GGCGA	GGCGA	GGCGA	GGCGA	GGCGA	GGCGA	GGCGA	GGCGA	GGCGA	GGCGA	GGCGA	N	N	GGCGA	GGCGA	GGCGA	GGCGA	GGCGA	GGCGA	GGCGA	GGCGA	GGCGA	GGCGA	GGCGA	N	N	GGCGA	GGCGA	GGCGA	GGCGA	GGCGA	GGCGA	GGCGA	GGCGA	GGCGA	GGCGA	GGCGA	GGCGA	GGCGA	GGCGA	GGCGA	GGCGA	GGCGA
Chr_Mt	234836	.	G	T	G	G	G	G	G	G	G	G	G	G	G	G	G	G	N	G	G	G	G	G	G	G	G	G	G	G	N	N	G	G	G	G	G	G	G	G	G	G	G	G	G	G	G	G	G
Chr_Mt	234838	.	T	A	T	T	T	T	T	T	T	T	T	T	T	T	T	T	N	T	T	T	T	T	T	T	T	T	T	T	N	N	T	T	T	T	T	T	T	T	T	T	T	T	T	T	T	T	T
Chr_Mt	234840	.	GAGAAGGAGATAGATAAGTTCC	G	GAGAAGGAGATAGATAAGTTCC	GAGAAGGAGATAGATAAGTTCC	GAGAAGGAGATAGATAAGTTCC	GAGAAGGAGATAGATAAGTTCC	GAGAAGGAGATAGATAAGTTCC	GAGAAGGAGATAGATAAGTTCC	GAGAAGGAGATAGATAAGTTCC	GAGAAGGAGATAGATAAGTTCC	GAGAAGGAGATAGATAAGTTCC	GAGAAGGAGATAGATAAGTTCC	GAGAAGGAGATAGATAAGTTCC	GAGAAGGAGATAGATAAGTTCC	GAGAAGGAGATAGATAAGTTCC	GAGAAGGAGATAGATAAGTTCC	N	GAGAAGGAGATAGATAAGTTCC	GAGAAGGAGATAGATAAGTTCC	GAGAAGGAGATAGATAAGTTCC	GAGAAGGAGATAGATAAGTTCC	GAGAAGGAGATAGATAAGTTCC	GAGAAGGAGATAGATAAGTTCC	GAGAAGGAGATAGATAAGTTCC	GAGAAGGAGATAGATAAGTTCC	GAGAAGGAGATAGATAAGTTCC	GAGAAGGAGATAGATAAGTTCC	GAGAAGGAGATAGATAAGTTCC	N	N	GAGAAGGAGATAGATAAGTTCC	GAGAAGGAGATAGATAAGTTCC	GAGAAGGAGATAGATAAGTTCC	GAGAAGGAGATAGATAAGTTCC	GAGAAGGAGATAGATAAGTTCC	GAGAAGGAGATAGATAAGTTCC	GAGAAGGAGATAGATAAGTTCC	GAGAAGGAGATAGATAAGTTCC	GAGAAGGAGATAGATAAGTTCC	GAGAAGGAGATAGATAAGTTCC	GAGAAGGAGATAGATAAGTTCC	GAGAAGGAGATAGATAAGTTCC	GAGAAGGAGATAGATAAGTTCC	GAGAAGGAGATAGATAAGTTCC	GAGAAGGAGATAGATAAGTTCC	GAGAAGGAGATAGATAAGTTCC	GAGAAGGAGATAGATAAGTTCC
Chr_Mt	234854	.	T	G,*	T	T	T	T	T	T	T	T	T	T	T	T	T	T	T	T	T	T	T	T	T	T	T	T	T	T	N	het	T	T	het	het	het	T	T	G,*	G,*	G,*	T	T	T	T	T	T	T
Chr_Mt	234870	.	A	G	A	A	A	A	A	A	A	A	A	A	A	A	A	N	N	A	A	A	A	A	A	A	A	A	A	A	N	N	A	A	A	A	A	A	A	A	A	A	A	A	A	A	A	A	A
Chr_Mt	234871	.	A	G	A	A	A	A	A	A	A	A	A	A	A	A	A	A	N	A	A	A	A	A	A	A	A	A	A	A	N	N	A	A	A	A	A	A	A	A	A	A	A	A	A	A	A	A	A
Chr_Mt	234873	.	GC	G	GC	GC	GC	GC	GC	GC	GC	GC	GC	GC	GC	GC	GC	N	N	GC	GC	GC	GC	GC	GC	GC	GC	GC	GC	GC	N	N	GC	GC	GC	GC	GC	GC	GC	GC	GC	GC	GC	GC	GC	GC	GC	GC	GC
Chr_Mt	234884	.	C	CA	C	C	C	C	C	C	C	C	C	C	C	C	C	N	N	C	C	C	C	C	C	C	C	C	C	C	N	N	C	C	C	C	C	C	C	C	C	C	C	C	C	C	C	C	C
Chr_Mt	235095	.	A	C	C	C	A	C	A	A	A	C	A	A	A	A	A	A	A	C	C	A	A	A	A	A	A	A	A	A	N	N	A	A	A	A	A	A	A	A	A	A	C	C	C	C	C	A	A
Chr_Mt	235375	.	T	G	T	T	T	T	T	T	T	T	T	T	T	T	T	T	T	T	T	T	T	T	T	T	T	T	T	T	T	T	T	T	T	T	T	T	T	T	T	T	T	T	T	T	T	T	T
Chr_Mt	235392	.	C	T	C	C	C	C	C	C	C	C	C	C	C	C	C	N	C	C	C	C	C	C	C	C	C	C	C	C	N	N	C	C	C	C	C	C	C	C	C	C	C	C	C	C	C	C	C
Chr_Mt	235395	.	C	T	C	C	C	C	C	C	C	C	C	C	C	C	C	N	C	C	C	C	C	C	C	C	C	C	C	C	N	N	C	C	C	C	C	C	C	C	C	C	C	C	C	C	C	C	C
Chr_Mt	235398	.	G	T	G	G	G	G	G	G	G	G	G	G	G	G	G	G	G	G	G	G	G	G	G	G	G	G	G	G	N	N	G	G	G	G	G	G	G	G	G	G	G	G	G	G	G	G	G
Chr_Mt	235421	.	G	A	G	G	G	G	G	G	G	G	G	G	G	G	G	G	G	G	G	G	G	G	G	G	G	G	G	G	N	N	G	G	G	G	G	G	G	G	G	G	G	G	G	G	G	G	G
Chr_Mt	235427	.	G	A	G	G	G	G	G	G	G	G	G	G	G	G	G	G	G	G	G	G	G	G	G	G	G	G	G	G	N	N	G	G	G	G	G	G	G	G	G	G	G	G	G	G	G	G	G
Chr_Mt	235607	.	C	T	C	C	C	C	C	C	C	C	C	C	C	C	C	N	N	C	C	C	C	C	C	C	C	C	C	C	C	N	C	C	C	C	C	C	C	C	C	C	C	C	C	C	C	C	C
Chr_Mt	235618	.	G	A	G	G	G	G	G	G	G	G	G	G	G	G	G	N	N	G	G	G	G	G	G	G	G	G	G	G	G	N	G	G	G	G	G	G	G	G	G	G	G	G	G	G	G	G	G
Chr_Mt	236441	.	AC	A	AC	AC	AC	AC	AC	AC	AC	AC	AC	AC	AC	AC	AC	N	N	AC	AC	AC	AC	AC	AC	AC	AC	AC	AC	AC	AC	N	AC	AC	AC	AC	AC	AC	AC	AC	AC	AC	AC	AC	AC	AC	AC	AC	AC
Chr_Mt	236789	.	C	T	T	T	C	T	C	C	C	T	C	C	T	T	C	C	C	T	T	C	C	C	T	T	T	T	T	T	N	C	C	C	C	C	C	C	C	C	C	C	T	T	T	T	T	C	C
Chr_Mt	236841	.	T	G	T	T	T	T	T	T	T	T	T	T	T	T	T	T	T	T	T	T	T	T	T	T	T	T	T	T	T	het	T	T	G	G	G	T	T	G	G	T	T	T	T	T	T	T	T
Chr_Mt	237195	.	G	A	A	A	G	A	G	G	G	A	G	G	A	A	A	N	A	A	A	G	G	G	A	A	A	A	A	A	het	A	G	G	A	A	A	G	G	A	A	A	A	A	A	A	A	G	G
Chr_Mt	237811	.	C	T	C	C	C	C	C	C	C	C	C	C	C	C	C	C	N	C	C	C	C	C	C	C	C	C	C	C	het	het	C	C	C	C	C	C	C	C	C	C	C	C	C	C	C	C	C
Chr_Mt	238095	.	T	G	G	G	T	G	T	T	T	G	T	T	G	G	T	N	N	G	G	T	T	T	G	G	G	G	G	G	T	T	T	T	T	T	T	T	T	T	T	T	G	G	G	G	G	T	T
Chr_Mt	238160	.	G	T	G	G	T	G	T	T	G	G	T	G	G	G	G	G	G	G	G	G	G	G	G	G	G	G	G	G	G	G	G	G	G	G	G	G	G	G	G	G	G	G	G	G	G	G	G
Chr_Mt	238169	.	G	T	T	T	G	T	G	G	G	T	G	G	T	T	G	N	G	T	T	G	G	G	T	T	T	T	T	T	het	T	G	G	G	het	G	G	G	G	G	G	T	T	T	T	T	G	G
Chr_Mt	238170	.	G	T	T	T	G	T	G	G	G	T	G	G	T	T	G	N	G	T	T	G	G	G	T	T	T	T	T	T	het	T	G	G	G	G	G	G	G	G	G	G	T	T	T	T	T	G	G
Chr_Mt	238194	.	T	G,C	G,C	G,C	T	G,C	T	T	T	G,C	T	T	G,C	G,C	T	N	T	G,C	G,C	T	T	T	G,C	G,C	G,C	G,C	G,C	G,C	T	?	T	T	?	?	?	T	T	?	?	?	G,C	G,C	G,C	G,C	G,C	T	T
Chr_Mt	238195	.	T	C	T	T	T	T	T	T	T	T	T	T	T	T	T	T	T	T	T	T	T	T	T	T	T	T	T	T	T	het	T	T	C	het	het	T	T	C	C	C	T	T	T	T	T	T	T
Chr_Mt	238321	.	A	T	A	A	T	A	T	T	A	A	T	A	A	A	A	A	N	A	A	A	A	A	A	A	A	A	A	A	A	A	A	A	A	A	A	A	A	A	A	A	A	A	A	A	A	A	A
Chr_Mt	238370	.	A	T	A	A	A	A	A	A	A	A	A	A	A	A	A	A	A	A	A	het	het	het	A	A	A	A	A	A	A	A	A	A	A	A	A	A	A	A	A	A	A	A	A	A	A	A	A
Chr_Mt	238380	.	A	G	A	A	A	A	A	A	A	A	A	A	A	A	A	A	A	A	A	A	A	A	A	A	A	A	A	A	A	A	A	A	A	A	A	A	A	A	A	A	A	A	A	A	A	A	A
Chr_Mt	238381	.	A	C	A	A	A	A	A	A	A	A	A	A	A	A	A	A	A	A	A	A	A	A	A	A	A	A	A	A	A	A	A	A	A	A	A	A	A	A	A	A	A	A	A	A	A	A	A
Chr_Mt	238390	.	A	T	A	A	A	A	A	A	A	A	A	A	A	A	A	A	A	A	A	A	A	A	A	A	A	A	A	A	A	A	A	A	A	A	A	A	A	A	A	A	A	A	A	A	A	A	A
Chr_Mt	238539	.	T	C	C	C	C	C	C	C	C	C	C	C	C	C	C	N	N	C	C	C	C	C	C	C	C	C	C	C	C	C	C	C	C	C	C	C	C	C	C	C	C	C	C	C	C	C	C
Chr_Mt	238674	.	T	C	C	C	T	C	T	T	T	C	T	T	C	C	C	C	C	C	C	T	T	T	C	C	C	C	C	C	C	C	T	T	C	C	C	T	T	C	C	C	C	C	C	C	C	T	T
Chr_Mt	239005	.	G	A	A	A	G	A	G	G	G	A	G	G	A	A	het	het	het	A	A	G	G	G	A	A	A	A	A	het	A	A	G	G	A	A	A	G	G	A	A	A	A	A	A	A	A	G	G
Chr_Mt	239450	.	T	C	C	C	T	C	T	T	T	C	T	T	C	C	C	C	C	C	C	T	T	T	C	C	C	C	C	C	C	C	T	T	C	C	C	T	T	C	C	C	C	C	C	C	C	T	T
Chr_Mt	239537	.	A	T,*	T,*	T,*	A	T,*	A	A	A	T,*	A	A	het	T,*	het	?	?	T,*	T,*	A	A	A	T,*	T,*	T,*	T,*	T,*	T,*	?	?	A	A	A	A	A	A	A	A	A	A	T,*	T,*	T,*	T,*	T,*	A	A
Chr_Mt	239549	.	G	GGGGATT	G	G	G	G	G	G	G	G	G	G	G	G	G	GGGGATT	GGGGATT	G	G	G	G	G	G	G	G	G	G	G	GGGGATT	GGGGATT	G	G	G	G	G	G	G	G	G	G	G	G	G	G	G	G	G
Chr_Mt	239775	.	T	C	T	T	T	T	T	T	T	T	T	T	T	T	het	T	T	T	T	T	T	T	T	T	T	T	T	T	T	T	T	T	C	C	C	T	T	C	C	C	T	T	T	T	T	T	T
Chr_Mt	239970	.	A	G	het	het	A	het	A	A	het	het	A	het	het	het	A	G	G	het	het	A	A	A	het	het	het	het	het	het	G	G	A	A	A	A	A	A	A	A	A	A	het	het	A	A	A	het	het
Chr_Mt	240358	.	C	T	T	T	C	T	C	C	C	T	C	C	C	C	C	C	C	T	het	C	C	C	C	C	C	C	C	C	C	C	C	C	C	C	C	C	C	C	C	C	T	het	C	C	C	C	C
Chr_Mt	240505	.	G	GAGTGC	G	G	G	G	G	G	G	G	G	G	G	G	G	GAGTGC	GAGTGC	G	G	G	G	G	G	G	G	G	G	G	GAGTGC	GAGTGC	G	G	G	G	G	G	G	G	G	G	G	G	G	G	G	G	G
Chr_Mt	240745	.	C	CT	CT	CT	CT	CT	CT	CT	CT	CT	CT	CT	CT	CT	CT	C	C	CT	CT	CT	CT	CT	CT	CT	CT	CT	CT	CT	CT	CT	CT	CT	C	C	C	CT	CT	C	C	C	CT	CT	CT	CT	CT	CT	CT
Chr_Mt	240761	.	G	A	G	G	G	G	G	G	G	G	G	G	A	A	G	G	G	G	G	G	G	G	A	A	A	A	het	het	G	G	G	G	G	G	G	G	G	G	G	G	G	G	G	G	G	G	G
Chr_Mt	241071	.	C	T	C	C	C	C	C	C	C	C	C	C	T	T	C	C	C	C	C	C	C	C	T	T	T	T	het	T	C	C	C	C	C	C	C	C	C	C	C	C	C	C	C	C	C	C	C
Chr_Mt	241127	.	G	T	G	G	G	G	G	G	G	G	G	G	G	G	G	G	G	G	G	G	G	G	G	G	G	G	G	G	G	G	G	G	G	G	G	G	G	G	G	G	G	G	G	G	G	G	G
Chr_Mt	241197	.	A	G	G	G	G	G	G	G	G	G	G	G	G	G	G	A	A	G	G	G	G	G	G	G	G	G	G	G	A	A	G	G	G	G	G	G	G	G	G	G	G	G	G	G	G	G	G
Chr_Mt	241199	.	C	G	G	G	G	G	G	G	G	G	G	G	G	G	G	C	C	G	G	G	G	G	G	G	G	G	G	G	C	C	G	G	G	G	G	G	G	G	G	G	G	G	G	G	G	G	G
Chr_Mt	241794	.	TCCCTCCTGA	T	TCCCTCCTGA	TCCCTCCTGA	TCCCTCCTGA	TCCCTCCTGA	TCCCTCCTGA	TCCCTCCTGA	TCCCTCCTGA	TCCCTCCTGA	TCCCTCCTGA	TCCCTCCTGA	TCCCTCCTGA	TCCCTCCTGA	TCCCTCCTGA	TCCCTCCTGA	TCCCTCCTGA	TCCCTCCTGA	TCCCTCCTGA	TCCCTCCTGA	TCCCTCCTGA	TCCCTCCTGA	TCCCTCCTGA	TCCCTCCTGA	TCCCTCCTGA	TCCCTCCTGA	TCCCTCCTGA	TCCCTCCTGA	TCCCTCCTGA	TCCCTCCTGA	TCCCTCCTGA	TCCCTCCTGA	TCCCTCCTGA	TCCCTCCTGA	TCCCTCCTGA	TCCCTCCTGA	TCCCTCCTGA	TCCCTCCTGA	TCCCTCCTGA	TCCCTCCTGA	TCCCTCCTGA	TCCCTCCTGA	TCCCTCCTGA	TCCCTCCTGA	TCCCTCCTGA	TCCCTCCTGA	TCCCTCCTGA
Chr_Mt	241909	.	C	CTCATCCTCA	C	C	C	C	C	C	C	C	C	C	C	C	CTCATCCTCA	CTCATCCTCA	CTCATCCTCA	C	C	C	C	C	C	C	C	C	C	C	CTCATCCTCA	CTCATCCTCA	C	C	C	C	C	C	C	C	C	C	C	C	C	C	C	C	C
Chr_Mt	241938	.	G	A	G	G	G	G	G	G	G	G	G	G	G	G	het	A	A	G	G	G	G	G	G	G	G	G	G	G	A	A	G	G	G	G	G	G	G	G	G	G	G	G	G	G	G	G	G
Chr_Mt	242083	.	C	T	C	C	C	C	C	C	C	C	C	C	C	C	C	C	C	C	C	C	C	C	C	C	C	C	C	C	het	het	C	C	C	C	C	C	C	C	C	C	C	C	C	C	C	C	C
Chr_Mt	242237	.	TGAAGCCGTCAGAGGCA	T	TGAAGCCGTCAGAGGCA	TGAAGCCGTCAGAGGCA	TGAAGCCGTCAGAGGCA	TGAAGCCGTCAGAGGCA	TGAAGCCGTCAGAGGCA	TGAAGCCGTCAGAGGCA	TGAAGCCGTCAGAGGCA	TGAAGCCGTCAGAGGCA	TGAAGCCGTCAGAGGCA	TGAAGCCGTCAGAGGCA	TGAAGCCGTCAGAGGCA	TGAAGCCGTCAGAGGCA	TGAAGCCGTCAGAGGCA	TGAAGCCGTCAGAGGCA	TGAAGCCGTCAGAGGCA	TGAAGCCGTCAGAGGCA	TGAAGCCGTCAGAGGCA	TGAAGCCGTCAGAGGCA	TGAAGCCGTCAGAGGCA	TGAAGCCGTCAGAGGCA	TGAAGCCGTCAGAGGCA	TGAAGCCGTCAGAGGCA	TGAAGCCGTCAGAGGCA	TGAAGCCGTCAGAGGCA	TGAAGCCGTCAGAGGCA	TGAAGCCGTCAGAGGCA	TGAAGCCGTCAGAGGCA	TGAAGCCGTCAGAGGCA	TGAAGCCGTCAGAGGCA	TGAAGCCGTCAGAGGCA	TGAAGCCGTCAGAGGCA	TGAAGCCGTCAGAGGCA	TGAAGCCGTCAGAGGCA	TGAAGCCGTCAGAGGCA	TGAAGCCGTCAGAGGCA	TGAAGCCGTCAGAGGCA	TGAAGCCGTCAGAGGCA	TGAAGCCGTCAGAGGCA	TGAAGCCGTCAGAGGCA	TGAAGCCGTCAGAGGCA	TGAAGCCGTCAGAGGCA	TGAAGCCGTCAGAGGCA	TGAAGCCGTCAGAGGCA	TGAAGCCGTCAGAGGCA	TGAAGCCGTCAGAGGCA
Chr_Mt	242356	.	G	GTT	G	G	G	G	G	G	G	G	G	G	G	G	G	G	G	G	G	G	G	G	G	G	G	G	G	G	G	G	G	G	G	G	G	G	G	G	G	G	G	G	G	G	G	G	G
Chr_Mt	243181	.	C	T	het	het	C	het	C	C	C	het	C	C	C	C	C	N	N	het	T	C	C	C	C	C	C	C	C	C	C	C	C	C	C	C	C	C	C	C	C	C	het	N	N	T	N	C	C
Chr_Mt	243219	.	AACTACGGAACTAGATAATCCTTTCTGAATGTTCTATAAACAATATCCTCTGGAAATGCAACTACTCTACCTACTCTATACGAGAATCTCCATTCC	A	AACTACGGAACTAGATAATCCTTTCTGAATGTTCTATAAACAATATCCTCTGGAAATGCAACTACTCTACCTACTCTATACGAGAATCTCCATTCC	AACTACGGAACTAGATAATCCTTTCTGAATGTTCTATAAACAATATCCTCTGGAAATGCAACTACTCTACCTACTCTATACGAGAATCTCCATTCC	AACTACGGAACTAGATAATCCTTTCTGAATGTTCTATAAACAATATCCTCTGGAAATGCAACTACTCTACCTACTCTATACGAGAATCTCCATTCC	AACTACGGAACTAGATAATCCTTTCTGAATGTTCTATAAACAATATCCTCTGGAAATGCAACTACTCTACCTACTCTATACGAGAATCTCCATTCC	AACTACGGAACTAGATAATCCTTTCTGAATGTTCTATAAACAATATCCTCTGGAAATGCAACTACTCTACCTACTCTATACGAGAATCTCCATTCC	AACTACGGAACTAGATAATCCTTTCTGAATGTTCTATAAACAATATCCTCTGGAAATGCAACTACTCTACCTACTCTATACGAGAATCTCCATTCC	AACTACGGAACTAGATAATCCTTTCTGAATGTTCTATAAACAATATCCTCTGGAAATGCAACTACTCTACCTACTCTATACGAGAATCTCCATTCC	AACTACGGAACTAGATAATCCTTTCTGAATGTTCTATAAACAATATCCTCTGGAAATGCAACTACTCTACCTACTCTATACGAGAATCTCCATTCC	AACTACGGAACTAGATAATCCTTTCTGAATGTTCTATAAACAATATCCTCTGGAAATGCAACTACTCTACCTACTCTATACGAGAATCTCCATTCC	AACTACGGAACTAGATAATCCTTTCTGAATGTTCTATAAACAATATCCTCTGGAAATGCAACTACTCTACCTACTCTATACGAGAATCTCCATTCC	het	A	AACTACGGAACTAGATAATCCTTTCTGAATGTTCTATAAACAATATCCTCTGGAAATGCAACTACTCTACCTACTCTATACGAGAATCTCCATTCC	N	AACTACGGAACTAGATAATCCTTTCTGAATGTTCTATAAACAATATCCTCTGGAAATGCAACTACTCTACCTACTCTATACGAGAATCTCCATTCC	AACTACGGAACTAGATAATCCTTTCTGAATGTTCTATAAACAATATCCTCTGGAAATGCAACTACTCTACCTACTCTATACGAGAATCTCCATTCC	AACTACGGAACTAGATAATCCTTTCTGAATGTTCTATAAACAATATCCTCTGGAAATGCAACTACTCTACCTACTCTATACGAGAATCTCCATTCC	AACTACGGAACTAGATAATCCTTTCTGAATGTTCTATAAACAATATCCTCTGGAAATGCAACTACTCTACCTACTCTATACGAGAATCTCCATTCC	AACTACGGAACTAGATAATCCTTTCTGAATGTTCTATAAACAATATCCTCTGGAAATGCAACTACTCTACCTACTCTATACGAGAATCTCCATTCC	AACTACGGAACTAGATAATCCTTTCTGAATGTTCTATAAACAATATCCTCTGGAAATGCAACTACTCTACCTACTCTATACGAGAATCTCCATTCC	het	het	het	het	het	het	AACTACGGAACTAGATAATCCTTTCTGAATGTTCTATAAACAATATCCTCTGGAAATGCAACTACTCTACCTACTCTATACGAGAATCTCCATTCC	AACTACGGAACTAGATAATCCTTTCTGAATGTTCTATAAACAATATCCTCTGGAAATGCAACTACTCTACCTACTCTATACGAGAATCTCCATTCC	AACTACGGAACTAGATAATCCTTTCTGAATGTTCTATAAACAATATCCTCTGGAAATGCAACTACTCTACCTACTCTATACGAGAATCTCCATTCC	AACTACGGAACTAGATAATCCTTTCTGAATGTTCTATAAACAATATCCTCTGGAAATGCAACTACTCTACCTACTCTATACGAGAATCTCCATTCC	AACTACGGAACTAGATAATCCTTTCTGAATGTTCTATAAACAATATCCTCTGGAAATGCAACTACTCTACCTACTCTATACGAGAATCTCCATTCC	AACTACGGAACTAGATAATCCTTTCTGAATGTTCTATAAACAATATCCTCTGGAAATGCAACTACTCTACCTACTCTATACGAGAATCTCCATTCC	AACTACGGAACTAGATAATCCTTTCTGAATGTTCTATAAACAATATCCTCTGGAAATGCAACTACTCTACCTACTCTATACGAGAATCTCCATTCC	AACTACGGAACTAGATAATCCTTTCTGAATGTTCTATAAACAATATCCTCTGGAAATGCAACTACTCTACCTACTCTATACGAGAATCTCCATTCC	AACTACGGAACTAGATAATCCTTTCTGAATGTTCTATAAACAATATCCTCTGGAAATGCAACTACTCTACCTACTCTATACGAGAATCTCCATTCC	AACTACGGAACTAGATAATCCTTTCTGAATGTTCTATAAACAATATCCTCTGGAAATGCAACTACTCTACCTACTCTATACGAGAATCTCCATTCC	AACTACGGAACTAGATAATCCTTTCTGAATGTTCTATAAACAATATCCTCTGGAAATGCAACTACTCTACCTACTCTATACGAGAATCTCCATTCC	AACTACGGAACTAGATAATCCTTTCTGAATGTTCTATAAACAATATCCTCTGGAAATGCAACTACTCTACCTACTCTATACGAGAATCTCCATTCC	AACTACGGAACTAGATAATCCTTTCTGAATGTTCTATAAACAATATCCTCTGGAAATGCAACTACTCTACCTACTCTATACGAGAATCTCCATTCC	AACTACGGAACTAGATAATCCTTTCTGAATGTTCTATAAACAATATCCTCTGGAAATGCAACTACTCTACCTACTCTATACGAGAATCTCCATTCC	AACTACGGAACTAGATAATCCTTTCTGAATGTTCTATAAACAATATCCTCTGGAAATGCAACTACTCTACCTACTCTATACGAGAATCTCCATTCC	AACTACGGAACTAGATAATCCTTTCTGAATGTTCTATAAACAATATCCTCTGGAAATGCAACTACTCTACCTACTCTATACGAGAATCTCCATTCC	AACTACGGAACTAGATAATCCTTTCTGAATGTTCTATAAACAATATCCTCTGGAAATGCAACTACTCTACCTACTCTATACGAGAATCTCCATTCC	AACTACGGAACTAGATAATCCTTTCTGAATGTTCTATAAACAATATCCTCTGGAAATGCAACTACTCTACCTACTCTATACGAGAATCTCCATTCC	AACTACGGAACTAGATAATCCTTTCTGAATGTTCTATAAACAATATCCTCTGGAAATGCAACTACTCTACCTACTCTATACGAGAATCTCCATTCC
Chr_Mt	243227	.	A	*,T	A	A	A	A	A	A	A	A	A	A	het	*,T	A	N	A	A	A	A	A	A	het	het	het	het	het	het	N	N	A	A	A	A	A	A	A	A	A	A	A	A	A	A	A	A	A
Chr_Mt	243277	.	C	*,T	C	C	C	N	C	C	C	N	C	C	het	*,T	C	N	N	C	C	C	C	C	het	het	het	het	het	het	N	N	C	C	C	C	C	C	C	C	C	C	C	C	C	C	C	C	C
Chr_Mt	243301	.	A	*,G	A	A	A	A	A	A	A	A	A	A	het	*,G	A	N	N	A	A	A	A	A	het	het	het	het	het	het	N	N	A	A	A	A	A	A	A	A	A	A	A	A	A	A	A	A	A
Chr_Mt	243319	.	C	T	C	C	C	C	C	C	C	C	C	C	C	C	C	N	N	C	C	C	C	C	C	C	C	C	C	C	N	C	C	C	C	C	C	C	C	C	C	C	C	C	C	C	C	C	C
Chr_Mt	243348	.	T	C	het	het	T	het	T	T	T	het	T	T	C	C	T	N	N	N	het	T	T	T	C	C	C	C	C	C	N	T	T	T	T	T	T	T	T	T	T	T	het	T	N	N	het	T	T
Chr_Mt	243406	.	TCA	T	het	het	TCA	het	TCA	TCA	TCA	het	TCA	TCA	TCA	TCA	TCA	N	TCA	T	T	TCA	TCA	TCA	TCA	TCA	TCA	TCA	TCA	TCA	TCA	N	TCA	TCA	TCA	TCA	TCA	TCA	TCA	TCA	TCA	TCA	het	TCA	N	N	N	TCA	TCA
Chr_Mt	243420	.	T	C	het	het	T	het	T	T	T	het	T	T	T	T	T	T	T	C	C	T	T	T	T	T	T	T	T	T	T	N	T	T	T	T	T	T	T	T	T	T	C	C	C	N	N	T	T
Chr_Mt	243432	.	C	T	het	het	C	het	C	C	C	het	C	C	C	C	C	N	C	T	T	C	C	C	C	C	C	C	C	C	C	N	C	C	C	C	C	C	C	C	C	C	T	T	T	N	N	C	C
Chr_Mt	243436	.	C	T	het	het	C	het	C	C	C	het	C	C	C	C	C	N	N	T	T	C	C	C	C	C	C	C	C	C	C	N	C	C	C	C	C	C	C	C	C	C	T	T	T	N	N	C	C
Chr_Mt	243477	.	C	A	het	het	C	het	C	C	C	het	C	C	C	C	C	N	N	het	het	C	C	C	C	C	C	C	C	C	N	N	C	C	C	C	C	C	C	C	C	C	het	het	het	N	C	C	C
Chr_Mt	243491	.	C	T	C	C	C	C	C	C	C	C	C	C	C	C	C	N	C	C	C	C	C	C	C	C	C	C	C	C	N	N	C	C	C	C	C	C	C	C	C	C	C	C	C	N	C	C	C
Chr_Mt	243492	.	T	G,A	het	het	T	het	T	T	T	het	T	T	T	T	T	N	T	het	het	T	T	T	T	T	T	T	T	T	N	N	T	T	T	T	T	T	T	T	T	T	het	het	het	N	T	T	T
Chr_Mt	243499	.	A	T	A	A	A	A	A	A	A	A	A	A	A	A	A	A	A	A	A	A	A	A	A	A	A	A	A	A	A	A	A	A	A	A	A	A	A	A	A	A	A	A	A	N	A	A	A
Chr_Mt	243508	.	T	C	het	het	T	het	T	T	T	het	T	T	T	T	T	N	N	het	het	T	T	T	T	T	T	T	T	T	T	N	T	T	T	T	T	T	T	T	T	T	het	N	het	T	T	T	T
Chr_Mt	243544	.	C	T	het	het	C	het	C	C	C	het	C	C	C	C	C	N	N	het	het	C	C	C	C	C	C	C	C	C	C	N	C	C	C	C	C	C	C	C	C	C	het	het	het	N	C	C	C
Chr_Mt	243556	.	TA	T	het	het	TA	het	TA	TA	TA	het	TA	TA	TA	TA	TA	TA	TA	het	het	TA	TA	TA	TA	TA	TA	TA	TA	TA	TA	N	TA	TA	TA	TA	TA	TA	TA	TA	TA	TA	het	het	het	N	TA	TA	TA
Chr_Mt	243587	.	T	TA	het	het	T	het	T	T	T	het	T	T	T	T	T	T	N	het	het	T	T	T	T	T	T	T	T	T	T	T	T	T	T	T	T	T	T	T	T	T	het	het	het	N	T	T	T
Chr_Mt	243595	.	C	T	het	het	C	het	C	C	C	het	C	C	C	C	C	N	C	het	het	C	C	C	C	C	C	C	C	C	N	N	C	C	C	C	C	C	C	C	C	C	het	het	het	N	C	C	C
Chr_Mt	243631	.	T	A	het	het	T	het	T	T	T	het	T	T	T	T	T	N	N	het	het	T	T	T	T	T	T	T	T	T	N	N	T	T	T	T	T	T	T	T	T	T	T	het	het	N	T	T	T
Chr_Mt	243646	.	C	T	het	het	C	het	C	C	C	het	C	C	C	C	C	N	N	het	het	C	C	C	C	C	C	C	C	C	N	N	C	C	C	C	C	C	C	C	C	C	het	het	N	N	het	C	C
Chr_Mt	243659	.	A	G	het	het	A	het	A	A	A	het	A	A	A	A	A	N	N	het	het	A	A	A	A	A	A	A	A	A	A	N	A	A	A	A	A	A	A	A	A	A	het	het	A	N	het	A	A
Chr_Mt	243672	.	C	T	het	het	C	het	C	C	C	het	C	C	C	C	C	N	N	het	het	C	C	C	C	C	C	C	C	C	N	N	C	C	C	C	C	C	C	C	C	C	T	T	N	N	het	C	C
Chr_Mt	243680	.	T	A	het	het	T	het	T	T	T	het	T	T	T	T	T	N	N	het	het	T	T	T	T	T	T	T	T	T	N	N	T	T	T	T	T	T	T	T	T	T	A	A	N	N	het	T	T
Chr_Mt	243684	.	C	T	N	N	C	N	C	C	C	N	C	het	C	C	C	N	N	C	N	C	C	C	C	C	C	C	C	C	N	N	C	C	C	C	C	C	C	C	C	C	N	N	N	C	C	C	C
Chr_Mt	243691	.	C	A	het	A	C	het	C	C	C	het	C	C	C	C	C	N	N	het	het	C	C	C	C	C	C	C	C	C	N	N	C	C	C	C	C	C	C	C	C	C	A	A	N	N	het	C	C
Chr_Mt	243692	.	A	G	A	A	A	A	A	A	A	N	A	het	A	A	A	N	N	A	A	A	A	A	A	A	A	A	A	A	N	N	A	A	A	A	A	A	A	A	A	A	N	A	A	A	A	A	A
Chr_Mt	243694	.	T	C	het	C	T	het	T	T	T	het	T	T	T	T	T	N	N	het	het	T	T	T	T	T	T	T	T	T	N	N	T	T	T	T	T	T	T	T	T	T	C	C	N	N	het	T	T
Chr_Mt	243696	.	G	A	het	A	G	het	G	G	G	het	G	G	G	G	G	N	G	het	het	G	G	G	G	G	G	G	G	G	N	N	G	G	G	G	G	G	G	G	G	G	A	A	N	N	het	G	G
Chr_Mt	243718	.	G	A	G	G	G	N	G	G	G	N	G	G	G	G	G	N	G	G	N	G	G	G	G	G	G	G	G	G	N	N	G	G	G	G	G	G	G	G	G	G	N	G	N	G	G	G	G
Chr_Mt	243745	.	C	A	A	het	C	het	C	C	C	het	C	C	C	C	C	N	C	het	N	C	C	C	C	C	C	C	C	C	C	C	C	C	C	C	C	C	C	C	C	C	N	het	A	N	A	C	C
Chr_Mt	243750	.	T	TCTA	TCTA	het	T	het	T	T	T	het	T	T	T	T	T	N	T	het	N	T	T	T	T	T	T	T	T	T	N	N	T	T	T	T	T	T	T	T	T	T	N	het	TCTA	N	TCTA	T	T
Chr_Mt	243769	.	A	C	A	A	A	A	A	A	A	A	A	A	A	A	A	N	A	A	A	A	A	A	A	A	A	A	A	A	A	A	A	A	A	A	A	A	A	A	A	A	A	A	A	A	A	A	A
Chr_Mt	243780	.	C	CAT	het	het	C	het	C	C	C	het	C	C	C	C	C	N	C	het	C	C	C	C	C	C	C	C	C	C	C	C	C	C	C	C	C	C	C	C	C	C	C	C	het	C	het	C	C
Chr_Mt	243787	.	T	TTA	T	T	T	T	T	T	T	T	T	T	T	T	T	N	N	T	T	T	T	T	T	T	T	T	T	T	T	T	T	T	T	T	T	T	T	T	T	T	T	T	T	T	T	T	T
Chr_Mt	243796	.	A	T	T	het	A	het	A	A	A	het	A	A	A	A	A	N	N	het	A	A	A	A	A	A	A	A	A	A	A	A	A	A	A	A	A	A	A	A	A	A	A	het	het	A	het	A	A
Chr_Mt	243805	.	G	T	het	het	G	T	G	G	G	het	G	G	G	G	G	N	N	het	G	G	G	G	G	G	G	G	G	G	G	G	G	G	G	G	G	G	G	G	G	G	G	het	het	G	het	G	G
Chr_Mt	243806	.	A	T	A	A	A	A	A	A	A	A	A	A	A	A	A	N	N	A	A	A	A	A	A	A	A	A	A	A	A	A	A	A	A	A	A	A	A	A	A	A	A	A	A	A	A	A	A
Chr_Mt	243826	.	T	C	het	het	T	C	T	T	T	het	T	T	T	T	T	N	N	het	T	T	T	T	T	T	T	T	T	T	T	T	T	T	T	T	T	T	T	T	T	T	T	het	het	T	het	T	T
Chr_Mt	243829	.	A	G	het	het	A	G	A	A	A	het	A	A	A	A	A	N	N	het	A	A	A	A	A	A	A	A	A	A	A	A	A	A	A	A	A	A	A	A	A	A	A	het	het	A	het	A	A
Chr_Mt	243838	.	A	G	A	A	A	A	A	A	A	A	A	A	A	A	A	N	N	het	A	A	A	A	A	A	A	A	A	A	A	A	A	A	A	A	A	A	A	A	A	A	A	A	A	A	het	A	A
Chr_Mt	243856	.	C	T	het	het	C	het	C	C	C	het	C	C	C	C	C	N	N	het	C	C	C	C	C	C	C	C	C	C	C	C	C	C	C	C	C	C	C	C	C	C	C	het	het	C	het	C	C
Chr_Mt	243904	.	A	T	A	A	A	A	A	A	A	A	A	het	A	A	A	A	A	A	A	A	A	A	A	A	A	A	A	A	A	A	A	A	A	A	A	A	A	A	A	A	A	A	N	A	A	A	A
Chr_Mt	243928	.	G	A	N	N	G	N	G	G	G	N	G	het	G	G	G	G	G	N	G	G	G	G	G	G	G	G	G	G	G	G	G	G	G	G	G	G	G	G	G	G	N	N	N	N	N	G	G
Chr_Mt	243978	.	A	T	N	N	A	N	A	A	A	N	A	A	A	A	A	A	A	N	A	A	A	A	A	A	A	A	A	A	A	A	A	A	A	A	A	A	A	A	A	A	N	N	N	N	N	A	A
Chr_Mt	243979	.	G	A	N	N	G	N	G	G	G	N	G	G	G	G	G	G	G	N	G	G	G	G	G	G	G	G	G	G	G	G	G	G	G	G	G	G	G	G	G	G	N	N	N	N	N	G	G
Chr_Mt	243986	.	C	T	N	N	C	N	C	C	C	N	C	C	C	C	C	C	C	N	C	C	C	C	C	C	C	C	C	C	C	C	C	C	C	C	C	C	C	C	C	C	N	N	N	N	N	C	C
Chr_Mt	243990	.	C	T	N	N	C	N	C	C	C	N	C	C	C	C	C	C	C	N	C	C	C	C	C	C	C	C	C	C	N	N	C	C	C	C	C	C	C	C	C	C	N	N	N	N	N	C	C
Chr_Mt	244014	.	A	ATAGGGACTGG	N	N	A	N	A	A	A	N	A	A	ATAGGGACTGG	ATAGGGACTGG	ATAGGGACTGG	ATAGGGACTGG	ATAGGGACTGG	N	N	A	A	A	ATAGGGACTGG	ATAGGGACTGG	ATAGGGACTGG	ATAGGGACTGG	ATAGGGACTGG	ATAGGGACTGG	N	N	A	A	ATAGGGACTGG	ATAGGGACTGG	ATAGGGACTGG	A	A	ATAGGGACTGG	ATAGGGACTGG	ATAGGGACTGG	N	N	N	N	N	A	A
Chr_Mt	244025	.	CAGG	C	CAGG	CAGG	CAGG	CAGG	CAGG	CAGG	CAGG	CAGG	CAGG	CAGG	CAGG	CAGG	CAGG	CAGG	CAGG	N	CAGG	CAGG	CAGG	CAGG	CAGG	CAGG	CAGG	CAGG	CAGG	CAGG	N	N	CAGG	CAGG	CAGG	CAGG	CAGG	CAGG	CAGG	CAGG	CAGG	CAGG	CAGG	CAGG	N	CAGG	CAGG	CAGG	CAGG
Chr_Mt	244042	.	CCATACAGCGCCGATTAGACATA	C	CCATACAGCGCCGATTAGACATA	CCATACAGCGCCGATTAGACATA	CCATACAGCGCCGATTAGACATA	CCATACAGCGCCGATTAGACATA	CCATACAGCGCCGATTAGACATA	CCATACAGCGCCGATTAGACATA	CCATACAGCGCCGATTAGACATA	CCATACAGCGCCGATTAGACATA	CCATACAGCGCCGATTAGACATA	CCATACAGCGCCGATTAGACATA	CCATACAGCGCCGATTAGACATA	CCATACAGCGCCGATTAGACATA	CCATACAGCGCCGATTAGACATA	CCATACAGCGCCGATTAGACATA	CCATACAGCGCCGATTAGACATA	N	CCATACAGCGCCGATTAGACATA	CCATACAGCGCCGATTAGACATA	CCATACAGCGCCGATTAGACATA	CCATACAGCGCCGATTAGACATA	CCATACAGCGCCGATTAGACATA	CCATACAGCGCCGATTAGACATA	CCATACAGCGCCGATTAGACATA	CCATACAGCGCCGATTAGACATA	CCATACAGCGCCGATTAGACATA	CCATACAGCGCCGATTAGACATA	N	N	CCATACAGCGCCGATTAGACATA	CCATACAGCGCCGATTAGACATA	CCATACAGCGCCGATTAGACATA	CCATACAGCGCCGATTAGACATA	CCATACAGCGCCGATTAGACATA	CCATACAGCGCCGATTAGACATA	CCATACAGCGCCGATTAGACATA	CCATACAGCGCCGATTAGACATA	CCATACAGCGCCGATTAGACATA	CCATACAGCGCCGATTAGACATA	CCATACAGCGCCGATTAGACATA	CCATACAGCGCCGATTAGACATA	CCATACAGCGCCGATTAGACATA	CCATACAGCGCCGATTAGACATA	CCATACAGCGCCGATTAGACATA	CCATACAGCGCCGATTAGACATA	CCATACAGCGCCGATTAGACATA
Chr_Mt	244083	.	A	T,*	N	N	A	N	A	A	A	N	A	het	A	A	A	A	A	N	N	A	A	A	A	A	A	A	A	A	N	N	A	A	A	A	A	A	A	A	A	A	N	N	N	N	N	A	A
Chr_Mt	244104	.	T	C	N	N	T	N	T	T	T	N	T	het	T	T	T	T	T	N	N	T	T	T	T	T	T	T	T	T	N	N	T	T	T	T	T	T	T	T	T	T	N	N	T	N	N	T	T
Chr_Mt	244106	.	A	ATAT	N	N	A	N	A	A	A	N	A	A	A	A	A	A	A	N	N	A	A	A	A	A	A	A	A	A	N	N	A	A	A	A	A	A	A	A	A	A	N	het	N	N	N	A	A
Chr_Mt	244113	.	C	T	N	N	C	N	C	C	C	N	C	het	C	C	C	C	C	N	N	C	C	C	C	C	C	C	C	C	N	N	C	C	C	C	C	C	C	C	C	C	N	N	N	N	N	C	C
Chr_Mt	244117	.	GA	G	N	N	GA	N	GA	GA	GA	N	GA	GA	GA	GA	GA	GA	GA	N	N	GA	GA	GA	GA	GA	GA	GA	GA	GA	N	N	GA	GA	GA	GA	GA	GA	GA	GA	GA	GA	N	GA	N	N	N	GA	GA
Chr_Mt	244129	.	T	A	T	T	T	T	T	T	T	T	T	T	T	T	T	T	T	T	T	T	T	T	T	T	T	T	T	T	T	T	T	T	A	A	A	T	T	A	A	A	het	T	T	T	T	T	T
Chr_Mt	244136	.	A	C	A	A	A	N	A	A	A	A	A	A	A	A	A	A	A	A	A	A	A	A	A	A	A	A	A	A	A	A	A	A	A	A	A	A	A	A	A	A	A	A	A	A	A	A	A
Chr_Mt	244139	.	C	T	C	C	C	C	C	C	C	C	C	C	C	C	C	C	C	C	C	C	C	C	C	C	C	C	C	C	N	N	C	C	C	C	C	C	C	C	C	C	C	C	C	C	C	C	C
Chr_Mt	244142	.	T	A	T	T	T	T	T	T	T	T	T	T	T	T	T	T	T	T	T	T	T	T	T	T	T	T	T	T	N	N	T	T	T	T	T	T	T	T	T	T	T	T	T	T	T	T	T
Chr_Mt	244171	.	CAACGT	C	N	N	CAACGT	N	CAACGT	CAACGT	CAACGT	N	CAACGT	CAACGT	C	C	C	C	C	het	C	CAACGT	CAACGT	CAACGT	C	C	C	C	C	C	N	N	CAACGT	CAACGT	CAACGT	CAACGT	CAACGT	CAACGT	CAACGT	CAACGT	CAACGT	CAACGT	N	het	C	C	het	CAACGT	CAACGT
Chr_Mt	244176	.	TAAC	T,*	het	het	TAAC	het	TAAC	TAAC	TAAC	het	TAAC	TAAC	?	?	?	?	?	het	?	TAAC	TAAC	TAAC	?	?	?	?	?	?	N	N	TAAC	TAAC	TAAC	TAAC	TAAC	TAAC	TAAC	TAAC	TAAC	TAAC	het	het	?	?	?	TAAC	TAAC
Chr_Mt	244200	.	C	A	het	het	C	A	C	C	C	het	C	C	C	C	C	C	C	het	A	C	C	C	C	C	C	C	C	C	C	C	C	C	C	C	C	C	C	C	C	C	het	het	A	A	het	C	C
Chr_Mt	244221	.	C	A	het	het	C	het	C	C	C	het	C	C	C	C	C	C	C	A	A	C	C	C	C	C	C	C	C	C	C	C	C	C	C	C	C	C	C	C	C	C	het	A	A	A	A	C	C
Chr_Mt	244235	.	C	T	C	C	C	C	C	C	C	C	C	het	C	C	C	C	C	C	C	C	C	C	C	C	C	C	C	C	N	N	C	C	C	C	C	C	C	C	C	C	C	C	C	C	C	C	C
Chr_Mt	244238	.	C	T	C	C	C	C	C	C	C	C	C	het	C	C	C	C	C	C	C	C	C	C	C	C	C	C	C	C	N	C	C	C	C	C	C	C	C	C	C	C	C	C	C	C	C	C	C
Chr_Mt	244245	.	A	G	G	G	A	N	A	A	A	het	A	A	A	A	A	A	A	G	G	A	A	A	A	A	A	A	A	A	N	A	A	A	A	A	A	A	A	A	A	A	N	G	G	G	G	A	A
Chr_Mt	244249	.	C	T	C	C	C	N	C	C	C	C	C	C	C	C	C	C	C	C	C	C	C	C	C	C	C	C	C	C	C	C	C	C	C	C	C	C	C	C	C	C	N	het	het	C	C	C	C
Chr_Mt	244269	.	A	G	A	A	A	A	A	A	A	A	A	A	A	A	A	A	A	A	A	A	A	A	A	A	A	A	A	A	N	N	A	A	A	A	A	A	A	A	A	A	A	A	A	A	A	A	A
Chr_Mt	244283	.	G	A	het	het	G	het	G	G	G	het	G	G	G	G	G	G	G	het	A	G	G	G	G	G	G	G	G	G	N	N	G	G	G	G	G	G	G	G	G	G	het	A	A	A	A	G	G
Chr_Mt	244317	.	C	T	het	het	C	het	C	C	C	het	C	C	C	C	C	C	C	het	C	C	het	het	C	C	C	C	C	C	N	N	C	C	C	C	C	C	C	C	C	C	het	het	C	C	C	C	C
Chr_Mt	244320	.	C	T	C	C	C	C	C	C	C	C	C	het	C	C	C	C	C	C	C	C	C	C	C	C	C	C	C	C	C	N	C	C	C	C	C	C	C	C	C	C	C	C	C	C	C	C	C
Chr_Mt	244327	.	C	T	C	het	C	het	C	C	C	het	C	het	C	C	C	C	C	C	C	C	C	C	C	C	C	C	C	C	N	C	C	C	C	C	C	C	C	C	C	C	het	C	C	C	C	C	C
Chr_Mt	244381	.	T	TTTAA	N	T	T	T	T	T	T	T	T	T	T	T	T	T	T	T	T	T	T	T	T	T	T	T	T	T	het	N	T	T	T	T	T	T	T	T	T	T	N	T	T	T	T	T	T
Chr_Mt	244402	.	T	G	N	het	T	het	T	T	T	het	T	T	T	T	T	T	T	G	G	T	T	T	T	T	T	T	T	T	N	N	T	T	T	T	T	T	T	T	T	T	het	G	G	het	G	T	T
Chr_Mt	244421	.	T	C	N	het	T	het	T	T	T	het	T	T	T	T	T	T	T	C	C	T	T	T	T	T	T	T	T	T	N	N	T	T	T	T	T	T	T	T	T	T	het	C	C	het	C	T	T
Chr_Mt	244447	.	T	C	T	T	T	T	T	T	T	T	T	het	T	T	T	T	T	T	T	T	T	T	T	T	T	T	T	T	N	N	T	T	T	T	T	T	T	T	T	T	T	T	T	T	T	T	T
Chr_Mt	244451	.	A	C	N	het	A	het	A	A	A	het	A	A	A	A	A	A	A	C	C	A	A	A	A	A	A	A	A	A	A	N	A	A	A	A	A	A	A	A	A	A	het	C	C	C	C	A	A
Chr_Mt	244456	.	C	T	C	C	C	C	C	C	C	C	C	het	C	C	C	C	C	C	C	C	C	C	C	C	C	C	C	C	N	N	C	C	C	C	C	C	C	C	C	C	C	C	C	C	C	C	C
Chr_Mt	244624	.	C	A	A	A	C	het	C	C	C	A	C	C	C	C	C	C	C	C	C	C	C	C	C	C	C	C	C	C	N	N	C	C	C	C	C	C	C	C	C	C	het	N	N	C	C	C	C
Chr_Mt	244822	.	T	A	T	T	T	T	T	het	T	T	T	het	T	T	T	T	T	T	T	het	het	het	T	T	T	T	T	T	N	N	T	T	T	T	T	T	T	T	T	T	T	T	T	T	T	T	T
Chr_Mt	244940	.	C	T	het	het	C	het	C	C	C	het	C	C	C	C	C	C	C	het	T	C	C	C	C	C	C	C	C	C	N	N	C	C	C	C	C	C	C	C	C	C	het	het	het	T	T	C	C
Chr_Mt	245015	.	A	G	A	A	A	A	A	A	A	A	A	A	A	A	A	A	A	het	A	A	A	A	A	A	A	A	A	A	A	A	A	het	A	A	A	A	A	het	A	A	A	het	G	het	het	A	A
Chr_Mt	245062	.	T	G	het	het	T	het	T	T	T	het	T	T	T	T	T	T	T	T	T	T	T	T	T	T	T	T	T	T	T	T	T	T	het	het	het	T	T	N	het	G	het	T	T	T	T	T	T
Chr_Mt	245126	.	C	T	het	T	C	T	C	C	C	T	C	C	C	C	C	C	C	het	T	C	C	C	C	C	C	C	C	C	C	C	C	C	N	N	N	C	C	N	N	N	N	het	C	C	C	C	C
Chr_Mt	245230	.	A	T	N	N	A	het	A	A	A	het	A	A	A	A	A	A	A	N	het	A	A	A	A	A	A	A	A	A	N	A	A	A	T	het	N	A	A	T	het	het	T	het	T	het	T	A	A
Chr_Mt	245243	.	G	GTGTAT	N	N	G	het	G	G	G	het	G	G	G	G	G	N	N	N	het	G	G	G	G	G	G	G	G	G	N	N	G	G	GTGTAT	het	GTGTAT	G	G	GTGTAT	het	het	GTGTAT	N	GTGTAT	het	GTGTAT	G	G
Chr_Mt	245264	.	C	CAATTAAATCAACTGAGT	N	N	C	CAATTAAATCAACTGAGT	C	C	C	CAATTAAATCAACTGAGT	C	C	C	C	C	C	C	N	CAATTAAATCAACTGAGT	C	C	C	C	C	C	C	C	C	N	N	C	C	CAATTAAATCAACTGAGT	CAATTAAATCAACTGAGT	CAATTAAATCAACTGAGT	C	C	CAATTAAATCAACTGAGT	het	CAATTAAATCAACTGAGT	CAATTAAATCAACTGAGT	N	CAATTAAATCAACTGAGT	CAATTAAATCAACTGAGT	CAATTAAATCAACTGAGT	C	C
Chr_Mt	245297	.	C	A	N	N	C	het	C	C	C	het	C	C	C	C	C	C	C	N	het	C	C	C	C	C	C	C	C	C	C	C	C	C	het	het	het	C	C	het	het	A	het	C	het	A	A	C	C
Chr_Mt	245303	.	C	G	N	N	C	het	C	C	C	het	C	C	C	C	C	C	C	N	het	C	C	C	C	C	C	C	C	C	C	C	C	C	het	het	het	C	C	het	het	G	het	C	het	G	G	C	C
Chr_Mt	245315	.	G	T	G	G	G	het	G	G	G	het	G	G	G	G	G	G	G	N	het	G	G	G	G	G	G	G	G	G	N	G	G	G	het	het	het	G	G	het	het	G	het	het	het	N	N	G	G
Chr_Mt	245324	.	C	A	C	N	C	het	C	C	C	het	C	C	C	C	C	C	C	C	het	C	C	C	C	C	C	C	C	C	C	C	C	C	het	het	het	C	C	het	het	A	het	C	het	het	A	C	C
Chr_Mt	245334	.	A	G	A	A	A	het	A	A	A	het	A	A	A	A	A	A	A	A	het	A	A	A	A	A	A	A	A	A	A	A	A	A	A	A	A	A	A	het	het	A	het	A	het	het	G	A	A
Chr_Mt	245398	.	G	T	het	T	G	het	G	G	G	het	G	G	G	G	G	G	G	het	T	G	G	G	G	G	G	G	G	G	G	G	G	G	T	het	T	G	G	T	T	N	T	het	T	G	N	G	G
Chr_Mt	245421	.	T	G	het	G	T	het	T	T	T	het	T	T	T	T	T	T	N	G	G	T	T	T	T	T	T	T	T	T	N	T	T	T	G	het	G	T	T	G	G	N	G	het	G	T	T	T	T
Chr_Mt	245452	.	G	A	G	G	G	G	G	G	G	G	G	G	G	G	G	N	N	G	G	G	G	G	G	G	G	G	G	G	N	N	G	G	A	het	A	G	G	A	A	N	G	het	A	G	G	G	G
Chr_Mt	245475	.	G	A	A	A	G	A	G	G	G	het	G	G	G	G	G	N	N	A	G	G	G	G	G	G	G	G	G	G	N	N	G	G	G	G	G	G	G	G	G	G	A	G	G	G	N	G	G
Chr_Mt	245564	.	A	G	N	N	A	N	A	A	A	N	A	A	G	G	G	N	A	N	N	A	A	A	G	G	G	G	G	G	N	N	A	A	N	N	N	A	A	N	N	A	N	G	N	A	N	A	A
Chr_Mt	245740	.	C	T	C	C	C	C	C	C	C	C	C	het	C	C	C	N	N	T	het	C	C	C	C	C	C	C	C	C	T	het	C	C	het	het	het	C	C	C	C	C	C	C	T	het	het	C	C
Chr_Mt	245742	.	T	A	A	A	T	A	T	T	T	A	T	T	T	T	T	N	N	T	T	T	T	T	T	T	T	T	T	T	T	T	T	T	T	T	T	T	T	T	T	T	A	A	T	T	T	T	T
Chr_Mt	245745	.	C	T	C	C	C	C	C	C	C	C	C	C	C	C	C	N	N	C	C	C	C	C	C	C	C	C	C	C	T	het	C	C	C	C	C	C	C	C	C	C	C	C	C	C	C	C	C
Chr_Mt	245753	.	C	T	C	C	C	C	C	C	C	C	C	C	C	C	C	N	N	T	T	C	C	C	C	C	C	C	C	C	T	het	C	C	het	het	het	C	C	C	C	C	C	C	T	het	het	C	C
Chr_Mt	245755	.	G	A	G	G	G	G	G	G	G	G	G	G	G	G	G	N	N	A	A	G	G	G	G	G	G	G	G	G	G	G	G	G	het	het	het	G	G	G	G	G	G	G	A	het	A	G	G
Chr_Mt	245763	.	T	G	T	T	T	T	T	T	T	T	T	T	T	T	T	N	N	T	T	T	T	T	T	T	T	T	T	T	T	T	T	T	T	T	T	T	T	T	T	T	T	T	T	T	T	T	T
Chr_Mt	245799	.	C	T	C	C	C	C	C	C	C	C	C	C	C	C	C	N	N	het	C	C	C	C	C	C	C	C	C	C	N	N	C	C	C	C	C	C	C	C	C	C	C	C	T	het	T	C	C
Chr_Mt	245809	.	G	A	G	G	G	G	G	G	G	G	G	G	G	G	G	G	G	A	A	G	G	G	G	G	G	G	G	G	A	A	G	G	G	G	G	G	G	G	G	G	G	G	A	het	A	G	G
Chr_Mt	246188	.	G	A	G	G	G	G	G	G	G	G	G	G	G	G	G	G	G	het	G	G	G	G	G	G	G	G	G	G	G	N	G	G	G	G	G	G	G	G	G	G	G	G	A	A	A	G	G
Chr_Mt	246285	.	C	T	C	C	C	C	C	C	C	C	C	C	C	C	C	C	C	C	C	C	C	C	C	C	C	C	C	C	C	N	C	C	C	C	C	C	C	C	C	C	C	C	C	C	C	C	C
Chr_Mt	246310	.	C	T	C	C	C	C	C	C	C	C	C	C	C	C	C	C	C	C	C	C	C	C	C	C	C	C	C	C	C	N	C	C	C	C	C	C	C	C	C	C	C	C	N	N	N	C	C
Chr_Mt	246423	.	G	A	G	G	G	G	G	G	G	G	G	G	G	G	G	G	G	G	G	G	G	G	G	G	G	G	G	G	N	N	G	G	G	G	G	G	G	G	G	G	G	G	G	G	N	G	G
Chr_Mt	246479	.	A	C	C	C	A	C	A	A	A	C	A	A	N	N	C	C	C	N	N	A	A	A	N	N	N	C	C	C	N	N	A	A	C	C	C	A	A	C	C	C	C	C	N	A	N	A	A
Chr_Mt	246529	.	G	T	T	T	G	T	G	het	G	T	G	G	N	N	T	T	T	T	T	het	het	het	N	T	T	T	T	T	N	N	T	T	T	T	T	G	G	T	T	T	T	T	T	N	N	G	G
Chr_Mt	246540	.	T	G	G	het	T	G	T	het	T	G	T	T	N	N	G	G	G	G	G	het	het	het	N	G	G	G	G	G	N	N	G	G	G	G	G	T	T	G	G	G	G	G	G	N	N	T	T
Chr_Mt	246582	.	AGAT	A	het	het	AGAT	het	AGAT	AGAT	AGAT	het	AGAT	AGAT	het	het	AGAT	AGAT	AGAT	A	A	AGAT	AGAT	AGAT	het	het	het	het	het	het	N	N	AGAT	AGAT	AGAT	AGAT	AGAT	AGAT	AGAT	AGAT	AGAT	AGAT	het	het	A	A	A	AGAT	AGAT
Chr_Mt	246596	.	C	T	N	N	C	N	C	C	C	N	C	C	N	N	C	C	C	C	C	C	C	C	N	N	het	C	N	C	N	N	C	C	C	C	C	C	C	C	C	C	N	het	C	C	C	C	C
Chr_Mt	246608	.	A	G	N	N	A	N	A	A	A	N	A	A	N	N	A	A	A	A	A	A	A	A	N	N	N	A	A	A	N	A	A	A	A	A	A	A	A	A	A	A	N	N	A	A	A	A	A
Chr_Mt	246612	.	A	G	N	N	A	N	A	A	A	N	A	A	N	N	A	A	A	A	A	A	A	A	N	N	N	A	A	A	N	N	A	A	A	A	A	A	A	A	A	A	N	N	A	A	A	A	A
Chr_Mt	246650	.	G	T	het	het	G	het	G	G	G	het	G	G	G	G	G	G	G	T	T	G	G	G	G	G	G	G	G	G	N	N	G	G	G	G	G	G	G	G	G	G	het	het	T	het	T	G	G
Chr_Mt	246654	.	C	A	C	C	C	C	C	C	C	C	C	C	het	het	C	C	C	C	C	C	C	C	het	A	A	het	het	het	N	N	C	C	C	C	C	C	C	C	C	C	C	C	C	C	C	C	C
Chr_Mt	246655	.	C	T	het	het	C	het	C	C	C	het	C	C	het	het	C	C	C	T	T	C	C	C	het	T	T	het	het	het	N	N	C	C	C	C	C	C	C	C	C	C	het	het	T	het	T	C	C
Chr_Mt	246684	.	C	A	het	het	C	het	C	C	C	het	C	C	C	C	C	C	C	C	C	C	C	C	C	C	C	C	C	C	N	N	C	C	A	A	A	C	C	A	A	A	het	C	C	C	C	C	C
Chr_Mt	246797	.	G	A	het	het	G	het	G	G	G	het	G	G	het	het	G	G	G	het	het	G	G	G	het	het	het	het	G	het	N	N	G	G	G	G	G	G	G	G	G	G	het	het	het	het	het	G	G
Chr_Mt	246841	.	A	G	het	het	A	het	A	A	A	het	A	A	A	A	A	A	A	het	het	A	A	A	A	A	A	A	A	A	A	N	A	A	A	A	A	A	A	A	A	A	het	het	het	het	het	A	A
Chr_Mt	246847	.	G	A	het	het	G	het	G	G	G	het	G	G	G	G	G	G	G	het	het	G	G	G	G	G	G	G	G	G	G	N	G	G	G	G	G	G	G	G	G	G	het	het	het	het	het	G	G
Chr_Mt	246880	.	G	T	het	het	G	het	G	G	G	het	G	G	G	G	G	G	G	het	het	G	G	G	G	G	G	het	G	G	G	N	G	G	G	G	G	G	G	G	G	G	het	het	het	het	T	G	G
Chr_Mt	246921	.	G	A	het	het	G	het	G	G	G	het	G	G	G	G	G	G	G	het	G	G	G	G	G	G	G	G	G	G	G	N	G	G	G	G	G	G	G	G	G	G	het	G	het	het	A	G	G
Chr_Mt	246953	.	A	G	A	A	A	A	A	A	A	A	A	het	A	A	A	A	A	A	A	A	A	A	A	A	A	A	A	A	N	N	A	A	A	A	A	A	A	A	A	A	A	het	A	A	A	A	A
Chr_Mt	246988	.	G	GATTAC	GATTAC	GATTAC	G	GATTAC	G	G	G	GATTAC	G	het	GATTAC	GATTAC	GATTAC	N	N	het	het	G	G	G	GATTAC	GATTAC	GATTAC	GATTAC	GATTAC	GATTAC	N	N	G	G	GATTAC	GATTAC	GATTAC	G	G	GATTAC	GATTAC	GATTAC	GATTAC	GATTAC	het	het	het	G	G
Chr_Mt	246996	.	G	A	het	het	G	het	G	G	G	het	G	het	G	G	G	G	G	het	het	G	G	G	G	G	G	G	G	G	G	N	G	G	G	G	G	G	G	G	G	G	het	het	het	het	het	G	G
Chr_Mt	247000	.	G	A	het	het	G	het	G	G	G	het	G	G	G	G	G	G	G	het	het	G	G	G	G	G	G	G	G	G	G	N	G	G	G	G	G	G	G	G	G	G	het	het	G	G	G	G	G
Chr_Mt	247048	.	GA	G	het	het	GA	het	GA	GA	GA	het	GA	GA	GA	GA	GA	N	N	het	het	GA	GA	GA	GA	GA	GA	GA	GA	GA	GA	N	GA	GA	GA	GA	GA	GA	GA	GA	GA	GA	het	het	het	het	het	GA	GA
Chr_Mt	247085	.	G	A	het	het	G	het	G	G	G	het	G	G	G	G	G	N	N	het	A	G	G	G	G	G	G	G	G	G	N	N	G	G	G	G	G	G	G	G	G	G	het	het	G	G	G	G	G
Chr_Mt	247137	.	AG	A	AG	AG	AG	AG	AG	AG	AG	AG	AG	het	AG	AG	AG	AG	AG	AG	AG	AG	AG	AG	AG	AG	AG	AG	AG	AG	N	N	AG	AG	AG	AG	AG	AG	AG	AG	AG	AG	AG	AG	AG	AG	AG	AG	AG
Chr_Mt	247139	.	G	A	G	G	G	G	G	G	G	G	G	het	G	G	G	G	G	G	G	G	G	G	G	G	G	G	G	G	N	N	G	G	G	G	G	G	G	G	G	G	G	G	G	G	G	G	G
Chr_Mt	247683	.	G	A	G	G	G	G	G	G	G	G	G	G	G	G	G	N	N	G	G	G	G	G	G	G	G	G	G	G	G	G	G	G	G	G	G	G	G	G	G	G	G	G	G	G	G	G	G
Chr_Mt	247688	.	AG	A	AG	AG	AG	AG	AG	AG	AG	AG	AG	AG	AG	AG	AG	N	N	AG	AG	AG	AG	AG	AG	AG	AG	AG	AG	AG	AG	AG	AG	AG	AG	AG	AG	AG	AG	AG	AG	AG	AG	AG	AG	AG	AG	AG	AG
Chr_Mt	247721	.	T	A	A	A	T	A	T	T	T	A	T	T	A	A	A	N	T	A	A	T	T	T	A	A	A	A	A	A	T	A	T	T	A	A	A	T	T	A	A	A	A	A	A	A	A	T	T
Chr_Mt	247730	.	A	T	A	A	A	A	A	A	A	A	A	het	A	A	A	N	N	A	A	A	A	A	A	A	A	A	A	A	A	A	A	A	A	A	A	A	A	A	A	A	A	A	A	A	A	het	A
Chr_Mt	247950	.	A	C	C	C	A	C	A	A	A	het	A	A	C	C	A	N	het	C	C	A	A	A	C	C	C	C	C	C	C	N	A	A	het	het	het	A	A	het	A	A	C	C	C	C	C	A	A
Chr_Mt	247968	.	G	T	T	T	G	T	G	G	G	T	G	G	T	T	T	N	het	T	T	G	G	G	T	T	T	T	T	T	T	N	G	G	T	T	T	G	G	T	T	T	T	T	T	T	T	G	G
Chr_Mt	248037	.	G	A	G	G	G	G	G	G	G	G	G	G	het	het	G	G	G	G	G	G	G	G	het	het	het	het	het	het	het	N	G	G	G	G	G	G	G	G	G	G	G	G	G	G	G	G	G
Chr_Mt	248082	.	C	A	het	het	C	het	C	C	C	het	C	C	C	C	A	C	C	het	het	C	C	C	C	C	C	C	C	C	C	N	C	C	C	C	C	C	C	C	C	C	het	het	C	C	C	C	C
Chr_Mt	248090	.	T	A	A	A	T	A	T	het	T	A	T	T	A	A	A	N	T	A	A	het	het	T	A	A	A	A	A	A	A	N	T	T	A	A	A	T	T	A	A	A	A	A	A	A	A	T	T
Chr_Mt	248091	.	T	G	G	G	T	G	T	het	T	G	T	T	G	G	G	N	T	G	G	het	het	T	G	G	G	G	G	G	G	N	T	T	G	G	G	T	T	G	G	G	G	G	G	G	G	T	T
Chr_Mt	248213	.	A	G	A	A	A	A	A	A	A	A	A	A	A	A	A	N	N	A	A	A	A	A	A	A	A	A	A	A	N	N	A	A	A	A	A	A	A	A	A	A	A	A	A	A	A	A	A
Chr_Mt	248438	.	T	TTTTCCATATA,TTTTTCCATA	TTTTCCATATA,TTTTTCCATA	TTTTCCATATA,TTTTTCCATA	T	TTTTCCATATA,TTTTTCCATA	T	T	T	TTTTCCATATA,TTTTTCCATA	T	T	TTTTCCATATA,TTTTTCCATA	TTTTCCATATA,TTTTTCCATA	TTTTCCATATA,TTTTTCCATA	?	?	TTTTCCATATA,TTTTTCCATA	TTTTCCATATA,TTTTTCCATA	T	T	T	TTTTCCATATA,TTTTTCCATA	TTTTCCATATA,TTTTTCCATA	TTTTCCATATA,TTTTTCCATA	TTTTCCATATA,TTTTTCCATA	TTTTCCATATA,TTTTTCCATA	TTTTCCATATA,TTTTTCCATA	?	?	T	T	T	T	T	T	T	T	T	T	TTTTCCATATA,TTTTTCCATA	TTTTCCATATA,TTTTTCCATA	TTTTCCATATA,TTTTTCCATA	TTTTCCATATA,TTTTTCCATA	TTTTCCATATA,TTTTTCCATA	T	T
Chr_Mt	248508	.	A	T	T	T	A	T	A	A	A	T	A	A	T	T	T	T	T	T	T	A	A	A	T	T	T	T	T	T	A	A	A	A	T	T	T	A	A	T	T	T	T	T	T	T	T	A	A
Chr_Mt	248887	.	CT	C	CT	CT	CT	CT	CT	CT	CT	CT	CT	CT	CT	CT	CT	CT	CT	CT	CT	CT	CT	CT	CT	CT	CT	CT	CT	CT	CT	CT	CT	CT	CT	CT	CT	CT	CT	CT	CT	CT	CT	CT	CT	CT	CT	CT	CT
Chr_Mt	248895	.	TAAG	T	TAAG	TAAG	TAAG	TAAG	TAAG	TAAG	TAAG	TAAG	TAAG	TAAG	TAAG	TAAG	TAAG	TAAG	TAAG	TAAG	TAAG	TAAG	TAAG	TAAG	TAAG	TAAG	TAAG	TAAG	TAAG	TAAG	TAAG	TAAG	TAAG	TAAG	TAAG	TAAG	TAAG	TAAG	TAAG	TAAG	TAAG	TAAG	TAAG	TAAG	TAAG	TAAG	TAAG	TAAG	TAAG
Chr_Mt	248904	.	G	C	G	G	G	G	G	G	G	G	G	G	G	G	G	G	G	G	G	G	G	G	G	G	G	G	G	G	G	G	G	G	G	G	G	G	G	G	G	G	G	G	G	G	G	G	G
Chr_Mt	249000	.	T	G	T	T	T	T	T	T	T	T	T	T	T	T	T	G	G	T	T	T	T	T	T	T	T	T	T	T	G	G	T	T	T	T	T	T	T	T	T	T	T	T	T	T	T	T	T
Chr_Mt	249067	.	A	C	C	C	A	C	A	A	A	C	A	A	C	C	C	C	C	C	C	A	A	A	C	C	C	C	C	C	C	C	A	A	C	C	C	A	A	C	C	C	C	C	C	C	C	A	A
Chr_Mt	249109	.	T	C	T	T	T	T	T	T	T	T	T	T	T	T	T	C	C	T	T	T	T	T	T	T	T	T	T	T	C	C	T	T	T	T	T	T	T	T	T	T	T	T	T	T	T	T	T
Chr_Mt	249124	.	A	C	A	A	A	A	A	A	A	A	A	A	A	A	A	C	C	A	A	A	A	A	A	A	A	A	A	A	C	C	A	A	A	A	A	A	A	A	A	A	A	A	A	A	A	A	A
Chr_Mt	249628	.	AATGCAGGC	A	AATGCAGGC	AATGCAGGC	AATGCAGGC	AATGCAGGC	AATGCAGGC	AATGCAGGC	AATGCAGGC	AATGCAGGC	AATGCAGGC	AATGCAGGC	AATGCAGGC	AATGCAGGC	AATGCAGGC	A	A	AATGCAGGC	AATGCAGGC	AATGCAGGC	AATGCAGGC	AATGCAGGC	AATGCAGGC	AATGCAGGC	AATGCAGGC	AATGCAGGC	AATGCAGGC	AATGCAGGC	A	A	AATGCAGGC	AATGCAGGC	AATGCAGGC	AATGCAGGC	AATGCAGGC	AATGCAGGC	AATGCAGGC	AATGCAGGC	AATGCAGGC	AATGCAGGC	AATGCAGGC	AATGCAGGC	AATGCAGGC	AATGCAGGC	AATGCAGGC	AATGCAGGC	AATGCAGGC
Chr_Mt	250003	.	G	C	G	G	G	G	G	G	G	G	G	G	C	C	G	N	het	G	G	G	G	G	C	C	C	C	C	C	G	G	G	G	G	G	G	G	G	G	G	G	G	G	G	G	G	G	G
Chr_Mt	250163	.	T	A	T	T	T	T	T	T	T	T	T	T	T	T	T	A	het	T	T	T	T	T	T	T	T	T	T	T	T	T	T	T	T	T	T	T	T	T	T	T	T	T	T	T	T	T	T
Chr_Mt	250167	.	T	C	T	T	T	T	T	T	T	T	T	T	T	T	T	C	het	T	T	T	T	T	T	T	T	T	T	T	T	T	T	T	T	T	T	T	T	T	T	T	T	T	T	T	T	T	T
Chr_Mt	250170	.	T	C	T	T	T	T	T	T	T	T	T	T	T	T	T	C	het	T	T	T	T	T	T	T	T	T	T	T	T	T	T	T	T	T	T	T	T	T	T	T	T	T	T	T	T	T	T
Chr_Mt	250183	.	T	C	T	T	T	T	T	T	T	T	T	T	T	T	T	C	het	T	T	T	T	T	T	T	T	T	T	T	T	T	T	T	T	T	T	T	T	T	T	T	T	T	T	T	T	T	T
Chr_Mt	250237	.	T	C	T	T	T	T	T	T	T	T	T	T	T	T	T	C	het	T	T	T	T	T	T	T	T	T	T	T	T	T	T	T	T	T	T	T	T	T	T	T	T	T	T	T	T	T	T
Chr_Mt	250240	.	C	A	C	C	C	C	C	C	C	C	C	C	C	C	C	A	het	C	C	C	C	C	C	C	C	C	C	C	C	C	C	C	C	C	C	C	C	C	C	C	C	C	C	C	C	C	C
Chr_Mt	250242	.	G	T	G	G	G	G	G	G	G	G	G	G	G	G	G	T	het	G	G	G	G	G	G	G	G	G	G	G	G	G	G	G	G	G	G	G	G	G	G	G	G	G	G	G	G	G	G
Chr_Mt	250294	.	T	C	T	T	T	T	T	T	het	T	T	T	T	T	T	C	het	T	T	T	T	T	T	T	T	T	T	T	T	T	T	T	T	T	T	T	T	T	T	T	T	T	T	T	T	het	het
Chr_Mt	250300	.	G	A	G	G	G	G	G	G	G	G	G	G	G	G	G	A	het	G	G	G	G	G	G	G	G	G	G	G	G	G	G	G	G	G	G	G	G	G	G	G	G	G	G	G	G	G	G
Chr_Mt	250302	.	A	C	A	A	A	A	A	A	het	A	A	A	A	A	A	C	het	A	A	A	A	A	A	A	A	A	A	A	A	A	A	A	A	A	A	A	A	A	A	A	A	A	A	A	A	het	het
Chr_Mt	250318	.	C	T	C	C	C	C	C	C	het	C	C	C	C	C	C	C	C	C	C	C	C	C	C	C	C	C	C	C	C	C	C	C	C	C	C	C	C	C	C	C	C	C	C	C	C	het	het
Chr_Mt	250381	.	T	A	T	T	T	T	T	T	T	T	T	T	T	T	T	N	N	T	T	T	T	T	T	T	T	T	T	T	T	T	T	T	het	het	het	T	T	het	A	A	T	T	T	T	T	T	T
Chr_Mt	250626	.	G	T	G	G	G	G	G	G	G	G	G	G	G	G	G	G	G	G	G	G	G	G	G	G	G	G	G	G	G	G	G	G	T	het	T	G	G	T	T	T	G	G	G	G	G	G	G
Chr_Mt	250627	.	A	AT	A	A	A	A	A	A	A	A	A	A	A	A	A	AT	AT	A	A	A	A	A	A	A	A	A	A	A	AT	AT	A	A	A	A	A	A	A	A	A	A	A	A	A	A	A	A	A
Chr_Mt	250637	.	GCAT	G	GCAT	GCAT	GCAT	GCAT	GCAT	GCAT	GCAT	GCAT	GCAT	GCAT	GCAT	GCAT	GCAT	G	G	GCAT	GCAT	GCAT	GCAT	GCAT	GCAT	GCAT	GCAT	GCAT	GCAT	GCAT	G	G	GCAT	GCAT	GCAT	GCAT	GCAT	GCAT	GCAT	GCAT	GCAT	GCAT	GCAT	GCAT	GCAT	GCAT	GCAT	GCAT	GCAT
Chr_Mt	250767	.	T	G	T	T	T	T	T	T	T	T	T	T	T	T	T	G	G	T	T	T	T	T	T	T	T	T	T	T	G	G	T	T	T	T	T	T	T	T	T	T	T	T	T	T	T	T	T
Chr_Mt	250880	.	A	G	A	A	A	A	A	A	A	A	A	A	A	A	A	G	G	A	A	A	A	A	A	A	A	A	A	A	G	G	A	A	A	A	A	A	A	A	A	A	A	A	A	A	A	A	A
Chr_Mt	250950	.	G	A	G	G	G	G	G	G	G	G	G	G	G	G	het	A	A	G	G	G	het	G	G	G	G	G	G	G	A	A	G	G	G	G	G	G	G	G	G	G	G	G	G	G	G	G	G
Chr_Mt	251055	.	G	GGAGCAA	G	G	G	G	G	G	G	G	G	G	G	G	G	GGAGCAA	GGAGCAA	G	G	G	G	G	G	G	G	G	G	G	GGAGCAA	GGAGCAA	G	G	G	G	G	G	G	G	G	G	G	G	G	G	G	G	G
Chr_Mt	251082	.	C	T	C	C	C	C	C	C	C	C	C	C	C	C	C	C	C	C	C	C	C	C	C	C	C	C	C	C	C	C	C	C	T	T	T	C	C	T	T	T	C	C	C	C	C	C	C
Chr_Mt	251583	.	TGCCAAACCAAATTC	T	N	N	TGCCAAACCAAATTC	N	TGCCAAACCAAATTC	TGCCAAACCAAATTC	TGCCAAACCAAATTC	N	TGCCAAACCAAATTC	TGCCAAACCAAATTC	T	TGCCAAACCAAATTC	TGCCAAACCAAATTC	TGCCAAACCAAATTC	TGCCAAACCAAATTC	T	T	TGCCAAACCAAATTC	TGCCAAACCAAATTC	TGCCAAACCAAATTC	N	TGCCAAACCAAATTC	T	T	TGCCAAACCAAATTC	T	TGCCAAACCAAATTC	TGCCAAACCAAATTC	TGCCAAACCAAATTC	TGCCAAACCAAATTC	N	N	N	TGCCAAACCAAATTC	TGCCAAACCAAATTC	N	N	N	N	N	TGCCAAACCAAATTC	TGCCAAACCAAATTC	TGCCAAACCAAATTC	TGCCAAACCAAATTC	TGCCAAACCAAATTC
Chr_Mt	251584	.	G	*,A	N	N	G	N	G	G	G	N	G	G	*,A	N	G	G	G	*,A	*,A	G	G	G	N	N	*,A	*,A	N	*,A	G	G	G	G	N	N	N	G	G	N	N	N	N	N	N	N	N	G	G
Chr_Mt	251599	.	T	TAAA	N	N	T	N	T	T	T	N	T	T	TAAA	N	N	T	T	TAAA	TAAA	T	T	T	N	N	TAAA	TAAA	N	TAAA	N	N	T	T	N	N	N	T	T	N	N	N	N	N	N	N	N	T	T
Chr_Mt	251671	.	CTTGGG	C	C	C	CTTGGG	C	CTTGGG	CTTGGG	CTTGGG	C	CTTGGG	CTTGGG	N	N	N	CTTGGG	CTTGGG	C	N	CTTGGG	CTTGGG	CTTGGG	N	N	N	N	N	N	N	N	CTTGGG	CTTGGG	N	het	N	CTTGGG	CTTGGG	N	N	N	C	C	C	het	C	CTTGGG	CTTGGG
Chr_Mt	251688	.	CAAGAA	C	C	C	CAAGAA	C	CAAGAA	CAAGAA	CAAGAA	C	CAAGAA	CAAGAA	N	N	N	CAAGAA	CAAGAA	C	N	CAAGAA	CAAGAA	CAAGAA	N	N	N	N	N	N	N	N	CAAGAA	CAAGAA	N	het	N	CAAGAA	CAAGAA	N	N	N	C	C	C	het	C	CAAGAA	CAAGAA
Chr_Mt	251781	.	C	G	G	G	C	G	C	C	C	G	C	C	N	N	N	C	C	G	N	C	C	C	N	N	N	N	N	G	N	C	C	C	G	C	N	C	C	N	N	N	G	G	G	N	N	C	C
Chr_Mt	251862	.	TTAAA	T	T	T	TTAAA	T	TTAAA	TTAAA	TTAAA	T	TTAAA	TTAAA	N	het	N	TTAAA	TTAAA	het	N	TTAAA	TTAAA	TTAAA	N	N	TTAAA	N	N	T	N	N	TTAAA	TTAAA	het	N	N	TTAAA	TTAAA	TTAAA	N	N	T	T	T	N	N	TTAAA	TTAAA
Chr_Mt	251933	.	AACGACT	A	A	A	AACGACT	A	AACGACT	AACGACT	AACGACT	A	AACGACT	AACGACT	AACGACT	AACGACT	N	AACGACT	AACGACT	A	A	AACGACT	AACGACT	AACGACT	AACGACT	N	N	N	A	N	AACGACT	N	AACGACT	AACGACT	het	AACGACT	N	AACGACT	AACGACT	N	N	AACGACT	A	A	A	A	A	AACGACT	AACGACT
Chr_Mt	251949	.	T	A	A	A	T	A	T	T	T	A	T	T	T	N	N	T	T	A	A	T	T	T	T	N	N	N	A	N	T	N	T	T	het	N	N	T	T	N	N	N	A	A	A	A	A	T	T
Chr_Mt	251992	.	T	A	A	A	T	A	T	T	T	A	T	T	N	T	N	T	T	A	A	T	T	T	N	N	N	N	N	N	T	N	T	T	A	T	N	T	T	N	N	N	A	A	A	A	A	T	T
Chr_Mt	252055	.	A	T	T	T	A	T	A	A	A	T	A	A	N	A	A	N	T	T	T	A	A	A	N	N	N	N	N	N	A	A	A	A	A	A	A	A	A	A	A	A	T	T	T	T	T	A	A
Chr_Mt	252091	.	A	C	C	C	A	C	A	A	A	C	A	A	A	A	A	N	C	C	C	A	A	A	A	A	N	N	A	A	A	A	A	A	C	C	C	A	A	C	C	C	C	C	C	C	C	A	A
Chr_Mt	252097	.	T	G	G	G	T	G	T	T	T	G	T	T	T	T	T	N	G	G	G	T	T	T	N	T	N	N	N	T	T	T	T	T	G	G	G	T	T	G	G	G	G	G	G	G	G	T	T
Chr_Mt	252127	.	T	A	A	A	T	A	T	T	T	A	T	T	N	N	N	N	A	A	A	T	T	T	N	het	N	N	N	N	N	N	T	T	T	T	T	T	T	T	T	T	A	A	A	A	A	T	T
Chr_Mt	252329	.	G	A	G	G	G	G	G	G	G	N	G	G	N	N	N	N	N	N	G	G	G	G	N	N	N	N	N	N	N	N	G	G	A	A	A	G	G	A	A	A	het	N	N	N	N	G	G
Chr_Mt	252401	.	A	C	A	A	A	A	A	A	A	N	A	A	N	N	A	N	A	N	A	het	het	het	N	N	N	N	N	N	N	N	C	C	C	C	C	het	A	A	A	C	C	N	N	N	N	A	A
Chr_Mt	252612	.	A	G	A	A	A	A	A	A	A	het	A	A	G	G	N	N	N	G	G	A	A	A	G	G	G	G	G	G	N	N	A	A	G	G	G	het	A	G	G	G	N	N	N	N	N	A	A
Chr_Mt	252749	.	G	C	G	G	G	G	G	G	G	G	G	G	C	C	N	C	C	C	C	G	G	G	C	C	C	C	C	C	N	G	G	G	G	G	G	G	G	G	G	G	N	N	N	C	C	G	G
Chr_Mt	252878	.	T	C	T	T	T	T	T	T	T	N	T	T	C	C	N	N	N	C	N	T	T	T	C	C	C	C	C	C	N	T	T	T	T	T	T	T	T	T	T	T	T	T	N	N	N	T	T
Chr_Mt	252891	.	T	A	T	T	T	T	T	T	T	T	T	T	T	T	N	N	N	T	N	T	T	T	T	T	T	T	T	T	T	T	T	T	A	A	A	T	T	A	A	A	T	N	N	T	N	T	T
Chr_Mt	253666	.	C	T	N	N	C	N	C	C	C	N	C	C	C	C	N	N	C	N	N	C	C	C	C	C	C	C	C	C	C	C	C	C	C	C	C	C	C	C	C	C	N	N	N	N	N	C	C
Chr_Mt	254404	.	A	C	A	A	A	A	A	A	A	N	A	A	N	N	A	C	C	A	A	A	A	A	N	N	N	A	N	N	C	C	A	A	A	A	N	A	A	N	het	N	A	N	N	A	A	A	A
Chr_Mt	254476	.	T	G	T	T	T	T	T	T	T	N	T	T	N	N	N	G	G	N	N	T	T	T	N	N	N	N	N	N	G	G	T	T	T	N	N	T	T	N	N	N	T	N	N	N	N	T	T
Chr_Mt	254921	.	G	GT	het	het	G	het	G	G	G	het	G	G	N	N	G	G	G	G	N	G	G	G	N	N	N	N	N	N	G	N	G	G	het	het	GT	G	G	GT	het	GT	het	N	N	G	N	G	G
Chr_Mt	254952	.	TCTC	T	het	het	TCTC	T	TCTC	TCTC	TCTC	het	TCTC	TCTC	N	TCTC	TCTC	TCTC	TCTC	TCTC	N	TCTC	TCTC	TCTC	N	TCTC	TCTC	TCTC	TCTC	TCTC	N	N	TCTC	TCTC	het	T	T	TCTC	TCTC	T	het	T	het	N	TCTC	TCTC	TCTC	TCTC	TCTC
Chr_Mt	255212	.	ACGCTTGACT	A	ACGCTTGACT	ACGCTTGACT	ACGCTTGACT	ACGCTTGACT	ACGCTTGACT	ACGCTTGACT	ACGCTTGACT	ACGCTTGACT	ACGCTTGACT	A	ACGCTTGACT	A	N	N	N	N	N	ACGCTTGACT	ACGCTTGACT	ACGCTTGACT	N	N	N	N	N	ACGCTTGACT	ACGCTTGACT	N	ACGCTTGACT	ACGCTTGACT	ACGCTTGACT	ACGCTTGACT	ACGCTTGACT	ACGCTTGACT	ACGCTTGACT	ACGCTTGACT	ACGCTTGACT	ACGCTTGACT	ACGCTTGACT	N	N	ACGCTTGACT	N	A	ACGCTTGACT
Chr_Mt	255292	.	G	T	T	T	G	T	G	G	G	T	G	G	G	G	N	G	G	N	N	G	G	G	N	N	N	N	N	G	G	G	G	G	T	T	T	G	G	T	T	T	T	N	N	G	G	G	G
Chr_Mt	256261	.	A	G	G	G	A	het	A	A	A	G	A	A	A	N	N	A	A	N	A	A	A	A	N	A	N	N	N	N	N	N	A	A	A	A	A	A	A	A	A	het	G	N	N	A	N	A	A
Chr_Mt	258073	.	A	ACTGAGCTACAAGT	A	A	A	A	het	het	het	N	het	het	N	A	N	N	N	N	N	het	het	het	N	A	N	N	N	N	N	N	ACTGAGCTACAAGT	ACTGAGCTACAAGT	N	N	N	A	A	N	N	het	N	N	N	N	N	het	het
Chr_Mt	258732	.	G	A	G	G	G	N	G	G	G	G	G	G	G	N	G	N	N	N	N	het	het	het	G	G	N	N	N	N	N	N	G	G	G	G	N	G	G	G	N	N	G	N	N	G	G	G	G
Chr_Mt	259217	.	G	T	G	G	G	G	G	G	G	G	het	het	N	N	N	N	G	G	N	G	G	G	N	G	N	N	N	N	G	G	G	G	T	N	N	T	T	N	N	N	G	N	N	het	G	het	G
Chr_Mt	259748	.	C	CT	C	C	C	C	C	C	C	N	C	C	C	C	C	N	N	CT	C	C	C	C	C	N	N	N	N	N	N	N	C	C	C	N	N	C	C	N	C	C	C	N	CT	CT	CT	C	C
Chr_Mt	259793	.	A	C	A	A	A	A	A	A	A	A	A	A	A	A	N	N	N	C	A	A	A	A	A	N	N	N	N	A	N	N	A	A	A	A	N	A	A	N	A	A	A	N	C	C	C	A	A
Chr_Mt	259799	.	T	C	T	T	T	N	T	T	T	T	T	T	T	T	N	N	N	C	T	T	T	T	T	N	N	N	N	T	N	N	T	T	T	N	N	T	T	N	T	T	T	N	C	C	C	T	T
Chr_Mt	259800	.	C	G	C	C	C	N	C	C	C	C	C	C	C	C	N	N	N	G	C	C	C	C	C	N	N	N	N	C	N	N	C	C	C	N	N	C	C	N	C	C	C	N	G	G	G	C	C
Chr_Mt	259808	.	A	C	A	A	A	N	A	A	A	A	A	A	A	A	N	N	N	C	A	A	A	A	A	N	N	N	N	N	N	N	A	A	A	N	N	A	A	N	A	A	A	N	C	C	C	A	A
Chr_Mt	259813	.	C	T	C	C	C	N	C	C	C	C	C	C	N	C	N	N	N	T	C	C	C	C	C	N	N	N	N	N	N	N	C	C	C	C	N	C	C	N	C	C	C	N	T	T	T	C	C
Chr_Mt	260034	.	G	T	G	G	G	G	G	G	G	N	G	G	G	N	G	N	G	G	N	G	G	G	N	N	N	N	N	N	N	N	het	het	G	N	N	G	G	N	G	T	T	N	N	G	G	G	G
Chr_Mt	260768	.	C	T,*	?	?	C	?	C	C	C	?	C	C	?	?	C	C	C	?	?	C	C	C	?	?	?	?	?	?	C	C	C	het	C	C	C	C	C	C	C	C	?	?	?	?	?	het	C
Chr_Mt	260804	.	C	CTCTGAT	C	C	C	C	C	C	C	C	C	C	C	C	C	CTCTGAT	CTCTGAT	C	C	C	C	C	C	C	C	C	C	C	CTCTGAT	CTCTGAT	C	C	C	C	C	C	C	C	C	C	C	C	C	C	C	C	C
Chr_Mt	260841	.	A	AGGTGTGTGT	A	A	A	A	A	A	A	A	A	A	A	A	AGGTGTGTGT	AGGTGTGTGT	AGGTGTGTGT	A	A	A	A	A	A	A	A	A	A	A	AGGTGTGTGT	AGGTGTGTGT	A	A	A	A	A	A	A	A	A	A	A	A	A	A	A	A	A
Chr_Mt	260880	.	A	T	A	A	A	A	A	A	A	A	A	A	A	A	T	T	T	A	A	A	A	A	A	A	A	A	A	A	T	T	A	A	A	A	A	A	A	A	A	A	A	A	A	A	A	A	A
Chr_Mt	260974	.	TCCTAAGTA	T	T	T	TCCTAAGTA	T	TCCTAAGTA	TCCTAAGTA	TCCTAAGTA	T	TCCTAAGTA	TCCTAAGTA	TCCTAAGTA	TCCTAAGTA	TCCTAAGTA	TCCTAAGTA	TCCTAAGTA	T	T	TCCTAAGTA	TCCTAAGTA	TCCTAAGTA	TCCTAAGTA	TCCTAAGTA	TCCTAAGTA	TCCTAAGTA	TCCTAAGTA	TCCTAAGTA	TCCTAAGTA	TCCTAAGTA	TCCTAAGTA	TCCTAAGTA	T	T	T	TCCTAAGTA	TCCTAAGTA	T	T	T	T	T	T	T	T	TCCTAAGTA	TCCTAAGTA
Chr_Mt	260986	.	A	AAGT	A	A	A	A	A	A	A	A	A	A	A	A	A	AAGT	AAGT	N	A	A	A	A	A	A	A	A	A	A	AAGT	AAGT	A	A	A	A	A	A	A	A	A	A	A	A	N	N	N	A	A
Chr_Mt	261454	.	GAAAGAA	G,*	GAAAGAA	GAAAGAA	GAAAGAA	GAAAGAA	GAAAGAA	GAAAGAA	GAAAGAA	GAAAGAA	GAAAGAA	GAAAGAA	GAAAGAA	GAAAGAA	GAAAGAA	G,*	G,*	GAAAGAA	GAAAGAA	GAAAGAA	GAAAGAA	GAAAGAA	GAAAGAA	GAAAGAA	GAAAGAA	GAAAGAA	GAAAGAA	GAAAGAA	G,*	G,*	GAAAGAA	GAAAGAA	GAAAGAA	GAAAGAA	GAAAGAA	GAAAGAA	GAAAGAA	GAAAGAA	GAAAGAA	GAAAGAA	GAAAGAA	GAAAGAA	GAAAGAA	GAAAGAA	GAAAGAA	GAAAGAA	GAAAGAA
Chr_Mt	261525	.	C	T	C	C	C	C	C	C	C	C	C	C	C	C	C	C	C	C	C	C	C	C	C	C	C	C	C	C	C	C	C	C	C	C	C	C	C	C	C	C	C	C	C	C	C	C	C
Chr_Mt	261540	.	A	G	A	A	A	A	A	A	A	A	A	A	A	A	A	G	G	A	A	A	A	A	A	A	A	A	A	A	G	G	A	A	A	A	A	A	A	A	A	A	A	A	A	A	A	A	A
Chr_Mt	261588	.	C	T	C	C	C	C	C	C	C	C	C	C	C	C	C	T	T	C	C	C	C	C	C	C	C	C	C	C	T	T	C	C	C	C	C	C	C	C	C	C	C	C	C	C	C	C	C
Chr_Mt	261777	.	T	TGGAATG	T	T	T	T	T	T	T	T	T	T	T	T	T	TGGAATG	TGGAATG	T	T	T	T	T	T	T	T	T	T	T	TGGAATG	TGGAATG	T	T	T	T	T	T	T	T	T	T	T	T	T	T	T	T	T
Chr_Mt	261785	.	GGT	G	GGT	GGT	GGT	GGT	GGT	GGT	GGT	GGT	GGT	GGT	GGT	GGT	GGT	GGT	GGT	GGT	GGT	GGT	GGT	GGT	GGT	GGT	GGT	GGT	GGT	GGT	GGT	GGT	GGT	GGT	G	G	het	GGT	GGT	G	G	G	GGT	GGT	GGT	GGT	GGT	GGT	GGT
Chr_Mt	261860	.	A	G	G	G	A	G	A	A	A	het	A	A	A	A	A	A	A	G	G	A	A	A	A	A	A	A	A	A	A	A	A	A	A	A	A	A	A	A	A	A	G	G	G	G	G	A	A
Chr_Mt	262268	.	T	TAAAC	TAAAC	TAAAC	T	TAAAC	T	T	T	TAAAC	T	T	T	T	N	N	N	het	TAAAC	T	T	T	T	T	T	T	T	T	T	T	T	T	T	T	T	T	T	T	T	T	TAAAC	het	het	het	het	T	T
Chr_Mt	262425	.	C	T	C	C	C	C	C	C	C	C	C	C	C	C	C	T	T	C	C	C	C	C	C	C	C	C	C	C	T	T	C	C	C	C	C	C	C	C	C	C	C	C	C	C	C	C	C
Chr_Mt	262946	.	T	A	T	T	T	T	T	T	T	T	T	T	T	T	T	N	N	T	T	T	T	T	T	T	T	T	T	T	T	T	T	T	A	A	A	T	T	A	A	A	T	T	T	T	T	T	T
Chr_Mt	263087	.	AAAGAG	A	AAAGAG	AAAGAG	AAAGAG	AAAGAG	AAAGAG	AAAGAG	AAAGAG	AAAGAG	AAAGAG	AAAGAG	AAAGAG	AAAGAG	AAAGAG	AAAGAG	AAAGAG	AAAGAG	AAAGAG	AAAGAG	AAAGAG	AAAGAG	AAAGAG	AAAGAG	AAAGAG	AAAGAG	AAAGAG	AAAGAG	A	A	AAAGAG	AAAGAG	AAAGAG	AAAGAG	AAAGAG	AAAGAG	AAAGAG	AAAGAG	AAAGAG	AAAGAG	AAAGAG	AAAGAG	A	A	A	AAAGAG	AAAGAG
Chr_Mt	263111	.	ACG	A	ACG	ACG	ACG	ACG	ACG	ACG	ACG	ACG	ACG	ACG	ACG	ACG	ACG	A	A	ACG	ACG	ACG	ACG	ACG	ACG	ACG	ACG	ACG	ACG	ACG	A	A	ACG	ACG	ACG	ACG	ACG	ACG	ACG	ACG	ACG	ACG	ACG	ACG	ACG	ACG	ACG	ACG	ACG
Chr_Mt	263115	.	G	A	G	G	G	G	G	G	G	G	G	G	G	G	G	A	A	G	G	G	G	G	G	G	G	G	G	G	A	A	G	G	G	G	G	G	G	G	G	G	G	G	G	G	G	G	G
Chr_Mt	263194	.	G	C	C	C	G	C	G	G	G	C	G	G	C	C	C	C	C	C	C	G	G	G	C	C	C	C	C	C	C	C	G	G	C	C	C	G	G	C	C	C	C	C	C	C	C	G	G
Chr_Mt	263274	.	T	C	C	C	T	C	T	T	T	C	T	T	C	C	C	het	het	C	C	T	T	T	C	C	C	C	C	C	het	het	T	T	T	T	T	T	T	T	T	T	C	C	C	C	C	T	T
Chr_Mt	263322	.	T	C	C	C	T	C	T	T	T	C	T	T	C	C	C	T	T	C	C	T	T	T	C	C	C	C	C	C	C	C	T	T	T	T	T	T	T	T	T	T	C	C	C	C	C	T	T
Chr_Mt	263459	.	A	T	A	A	A	A	A	A	het	A	A	A	A	A	A	A	N	A	A	A	A	A	A	A	A	A	A	A	A	A	A	A	A	A	A	het	het	A	A	A	A	A	A	A	A	A	A
Chr_Mt	263461	.	C	T	C	C	C	C	C	C	het	C	C	C	C	C	C	C	N	C	C	C	C	C	C	C	C	C	C	C	C	C	C	C	C	C	C	het	het	C	C	C	C	C	C	C	C	C	C
Chr_Mt	263570	.	C	T	C	C	C	C	C	C	C	C	C	C	C	C	C	T	T	C	C	C	C	C	C	C	C	C	C	C	C	C	C	C	C	C	C	C	C	C	C	C	C	C	C	C	C	C	C
Chr_Mt	263582	.	T	C	T	T	T	T	T	T	T	T	T	T	T	T	T	T	T	T	T	T	T	T	T	T	T	T	T	T	T	T	T	T	het	het	C	T	T	C	het	C	T	T	T	T	T	T	T
Chr_Mt	263708	.	T	C	C	C	T	C	T	T	T	C	T	T	C	C	N	T	T	C	C	T	T	T	C	het	C	het	C	C	N	N	T	T	C	T	N	T	T	N	N	N	C	C	C	C	C	T	T
Chr_Mt	263976	.	C	T	T	T	C	T	C	C	C	T	C	C	T	T	C	C	C	T	T	C	C	C	T	het	T	het	het	het	C	C	C	C	C	C	C	C	C	C	C	C	T	T	T	T	T	C	C
Chr_Mt	264090	.	A	T	T	T	A	T	A	A	A	T	A	A	T	T	T	T	T	T	T	A	A	A	T	T	T	T	T	T	T	T	A	A	het	het	T	A	A	T	het	T	T	T	T	T	T	A	A
Chr_Mt	264161	.	C	T	C	C	C	C	C	C	C	C	C	C	C	C	C	C	C	C	C	C	C	C	C	C	C	C	C	C	C	C	C	C	het	het	het	C	C	het	het	T	C	C	C	C	C	C	C
Chr_Mt	264447	.	C	T	C	C	C	C	C	C	C	C	C	C	C	C	C	C	C	C	C	C	C	C	C	C	C	het	het	C	C	C	C	C	het	het	T	C	C	het	T	T	C	C	C	C	C	C	C
Chr_Mt	264542	.	GC	G	GC	GC	GC	GC	GC	GC	GC	GC	GC	GC	GC	GC	GC	GC	GC	GC	GC	GC	GC	GC	GC	GC	GC	GC	GC	GC	GC	GC	GC	GC	het	G	het	GC	GC	G	G	het	GC	GC	GC	GC	GC	GC	GC
Chr_Mt	264566	.	G	A	G	G	G	G	G	G	G	G	G	G	G	G	G	G	G	G	G	G	G	G	G	G	G	G	G	G	G	het	G	G	A	het	A	G	G	A	A	het	G	G	G	G	G	G	G
Chr_Mt	264591	.	G	A	G	G	G	G	G	G	G	G	G	G	G	G	N	G	G	G	G	G	G	G	G	G	G	G	G	G	G	G	G	G	A	A	A	G	G	A	A	het	G	G	G	G	G	G	G
Chr_Mt	264681	.	A	T	A	A	A	A	A	A	A	A	A	A	A	A	A	A	A	A	A	A	A	A	A	A	A	A	A	A	A	A	A	A	T	T	T	A	A	T	T	T	A	A	A	A	A	A	A
Chr_Mt	264723	.	G	GT	G	G	G	G	G	G	G	G	G	G	G	G	G	G	G	G	G	G	G	G	G	G	G	G	G	G	G	G	G	G	GT	GT	GT	G	G	GT	GT	G	G	G	G	G	G	G	G
Chr_Mt	264737	.	G	A	G	G	G	G	G	G	G	G	G	G	G	G	G	G	G	G	G	G	G	G	G	G	G	G	G	G	G	G	G	G	A	A	A	G	G	A	A	A	G	G	G	G	G	G	G
Chr_Mt	264864	.	G	A	G	G	G	G	G	G	G	G	G	G	G	G	G	G	G	G	G	G	G	G	G	G	G	G	G	G	G	G	G	G	het	A	A	G	G	A	het	A	G	G	G	G	G	G	G
Chr_Mt	264874	.	C	G	C	C	C	C	C	C	C	C	C	C	C	C	C	C	C	C	C	C	C	C	C	C	C	C	C	C	C	C	C	C	het	G	G	C	C	G	het	G	C	C	C	C	C	C	C
Chr_Mt	264881	.	A	G	A	A	A	A	A	A	A	A	A	A	A	A	A	A	A	A	A	A	A	A	A	A	A	A	A	A	A	A	A	A	het	G	G	A	A	G	het	G	A	A	A	A	A	A	A
Chr_Mt	265074	.	C	T	C	C	C	C	C	C	C	C	C	C	C	C	C	C	C	C	C	C	C	C	C	C	C	C	C	C	C	C	C	C	het	het	het	C	C	het	het	het	C	C	C	C	C	C	C
Chr_Mt	265199	.	G	A	G	G	G	G	G	G	G	G	G	G	G	G	N	N	G	G	G	G	G	G	G	G	G	G	G	G	A	A	G	G	het	het	het	G	G	het	het	het	G	G	G	G	G	G	G
Chr_Mt	265230	.	T	C	C	C	T	C	T	T	T	C	T	T	C	C	N	T	T	C	C	T	T	T	C	C	C	C	C	C	C	C	T	T	het	het	het	T	T	het	het	het	C	C	C	C	C	T	T
Chr_Mt	265245	.	C	T	C	C	C	C	C	C	C	het	C	C	C	C	N	N	N	C	C	C	C	C	C	C	C	C	C	C	het	C	C	C	het	het	het	C	C	het	het	het	het	C	C	C	C	C	C
Chr_Mt	265386	.	G	A	G	G	G	G	G	G	G	G	G	G	G	G	G	G	G	G	G	G	G	G	G	G	G	G	G	G	G	G	G	G	het	A	het	G	G	A	het	het	G	G	G	G	G	G	G
Chr_Mt	265443	.	G	A	G	G	G	G	G	G	G	G	G	G	G	G	G	G	G	G	G	G	G	G	G	G	G	G	G	G	G	G	G	G	het	het	A	G	G	A	A	A	G	G	G	G	G	G	G
Chr_Mt	265537	.	AAAGAATG	A	AAAGAATG	AAAGAATG	AAAGAATG	AAAGAATG	AAAGAATG	AAAGAATG	AAAGAATG	AAAGAATG	AAAGAATG	AAAGAATG	AAAGAATG	AAAGAATG	AAAGAATG	AAAGAATG	AAAGAATG	AAAGAATG	AAAGAATG	AAAGAATG	AAAGAATG	AAAGAATG	AAAGAATG	AAAGAATG	AAAGAATG	AAAGAATG	AAAGAATG	AAAGAATG	AAAGAATG	AAAGAATG	AAAGAATG	AAAGAATG	het	A	A	AAAGAATG	AAAGAATG	A	het	het	AAAGAATG	AAAGAATG	AAAGAATG	AAAGAATG	AAAGAATG	AAAGAATG	AAAGAATG
Chr_Mt	265604	.	G	A	G	G	G	G	G	G	G	G	G	G	G	G	G	G	G	G	G	G	G	G	G	G	G	G	G	G	G	G	G	G	het	A	A	G	G	A	A	het	G	G	G	G	G	G	G
Chr_Mt	265609	.	A	AGG	A	A	A	A	A	A	A	A	A	A	A	A	A	A	A	A	A	A	A	A	A	A	A	A	A	A	A	A	A	A	het	AGG	AGG	A	A	AGG	AGG	het	A	A	A	A	A	A	A
Chr_Mt	265668	.	A	C	A	A	A	A	A	A	A	A	het	C	A	A	A	A	A	A	A	A	A	A	A	A	A	A	A	A	A	A	A	A	N	N	N	A	A	N	N	N	A	A	A	A	A	C	A
Chr_Mt	265685	.	T	A	T	T	T	T	T	T	T	T	T	T	T	T	T	A	A	T	T	T	T	T	T	T	T	T	T	T	A	A	T	T	N	N	N	T	T	N	N	N	T	T	T	T	T	T	T
Chr_Mt	265720	.	C	A	C	C	C	C	C	C	C	C	C	C	C	C	N	C	C	C	C	C	C	C	C	C	C	C	C	C	C	C	C	C	A	A	A	C	C	A	A	N	C	C	C	C	C	C	C
Chr_Mt	265757	.	T	TGG	T	T	T	T	T	T	T	T	T	T	T	T	T	TGG	TGG	T	T	T	T	T	T	T	T	T	T	T	TGG	TGG	T	T	T	T	T	T	T	T	T	N	T	T	T	T	T	T	T
Chr_Mt	265759	.	TAC	T	TAC	TAC	TAC	TAC	TAC	TAC	TAC	TAC	TAC	TAC	TAC	TAC	TAC	T	T	TAC	TAC	TAC	TAC	TAC	TAC	TAC	TAC	TAC	TAC	TAC	T	T	TAC	TAC	TAC	TAC	TAC	TAC	TAC	TAC	TAC	N	TAC	TAC	TAC	TAC	TAC	TAC	TAC
Chr_Mt	265773	.	T	A	T	T	T	T	T	T	T	T	T	T	T	T	T	A	A	T	T	T	T	T	T	T	T	T	T	T	A	A	T	T	T	T	T	T	T	T	T	N	T	T	T	T	T	T	T
Chr_Mt	265774	.	G	A	G	G	G	G	G	G	G	G	G	G	G	G	G	G	G	G	G	G	G	G	G	G	G	G	G	G	G	G	G	G	A	A	A	G	G	A	A	N	G	G	G	G	G	G	G
Chr_Mt	265797	.	C	T	C	C	C	C	C	C	C	C	C	C	C	C	C	T	T	C	C	C	C	C	C	C	C	C	C	C	T	T	C	C	C	C	C	C	C	C	C	N	C	C	C	C	C	C	C
Chr_Mt	265833	.	T	G	T	T	T	T	T	T	T	T	T	T	T	T	T	G	G	T	T	T	T	T	T	T	T	T	T	T	G	G	T	T	T	T	T	T	T	T	T	N	T	T	T	T	T	T	T
Chr_Mt	265890	.	A	T	A	A	A	A	A	A	A	A	A	A	A	A	N	T	T	A	A	A	A	A	A	A	A	A	A	A	T	T	A	A	A	A	A	A	A	A	A	A	A	A	A	A	A	A	A
Chr_Mt	265898	.	C	T	C	C	C	C	C	C	C	C	C	C	C	C	C	C	C	C	C	C	C	C	C	C	C	C	C	C	C	C	C	C	het	het	het	C	C	C	C	C	C	C	C	C	C	C	C
Chr_Mt	265947	.	C	T	C	C	C	C	C	C	C	C	C	C	C	C	N	T	T	C	C	C	C	C	C	C	C	C	C	C	T	T	C	C	het	het	het	C	C	het	het	C	C	C	C	C	C	C	C
Chr_Mt	265948	.	A	G	A	A	A	A	A	A	A	A	A	A	A	A	N	G	G	A	A	A	A	A	A	A	A	A	A	A	G	G	A	A	A	A	A	A	A	A	A	A	A	A	A	A	A	A	A
Chr_Mt	265962	.	A	C	A	A	A	A	A	A	A	A	A	A	A	A	N	C	C	A	A	A	A	A	A	A	A	A	A	A	C	C	A	A	A	A	A	A	A	A	A	A	A	A	A	A	A	A	A
Chr_Mt	265969	.	A	T	A	A	A	A	A	A	A	A	A	A	A	A	A	T	T	A	A	A	A	A	A	A	A	A	A	A	T	T	A	A	A	A	A	A	A	A	A	A	A	A	A	A	A	A	A
Chr_Mt	266156	.	CT	C	CT	CT	CT	CT	CT	CT	CT	CT	CT	CT	CT	CT	CT	C	C	CT	CT	CT	CT	CT	CT	CT	CT	CT	CT	CT	C	C	CT	CT	CT	CT	CT	CT	CT	CT	N	N	CT	CT	CT	CT	CT	CT	CT
Chr_Mt	266478	.	GAGGACCTT	G	GAGGACCTT	GAGGACCTT	GAGGACCTT	GAGGACCTT	GAGGACCTT	GAGGACCTT	GAGGACCTT	GAGGACCTT	GAGGACCTT	GAGGACCTT	GAGGACCTT	GAGGACCTT	GAGGACCTT	GAGGACCTT	GAGGACCTT	GAGGACCTT	GAGGACCTT	GAGGACCTT	GAGGACCTT	GAGGACCTT	GAGGACCTT	GAGGACCTT	GAGGACCTT	GAGGACCTT	GAGGACCTT	GAGGACCTT	het	het	GAGGACCTT	GAGGACCTT	GAGGACCTT	GAGGACCTT	GAGGACCTT	GAGGACCTT	GAGGACCTT	GAGGACCTT	GAGGACCTT	GAGGACCTT	GAGGACCTT	GAGGACCTT	G	G	G	GAGGACCTT	GAGGACCTT
Chr_Mt	266517	.	C	T	C	C	C	C	C	C	C	C	C	C	C	C	C	C	C	C	C	C	C	C	C	C	C	C	C	C	C	C	C	C	het	het	het	C	C	het	het	T	C	C	C	C	C	C	C
Chr_Mt	266539	.	G	A	G	G	G	G	G	G	G	G	G	G	G	G	G	G	G	G	G	G	G	G	G	G	G	G	G	G	G	G	G	G	het	het	het	G	G	het	het	G	G	G	G	G	G	G	G
Chr_Mt	266563	.	G	A	G	G	G	G	G	G	G	G	G	G	G	G	G	G	G	G	G	G	G	G	G	G	G	G	G	G	G	G	G	G	G	G	het	G	G	G	G	N	G	G	G	G	G	G	G
Chr_Mt	266571	.	T	C	T	T	T	T	T	T	T	T	T	T	T	T	T	T	T	T	T	T	T	T	T	T	T	T	T	T	T	T	T	T	T	T	het	T	T	T	T	N	T	T	T	T	T	T	T
Chr_Mt	266747	.	C	A	C	C	C	C	C	C	C	C	C	C	C	C	C	C	C	C	C	het	het	het	C	C	C	C	C	C	A	A	het	C	C	C	C	het	C	C	C	C	C	C	C	C	C	het	C
Chr_Mt	266764	.	C	A	C	C	C	C	C	C	C	C	C	C	C	C	C	C	C	C	C	het	het	het	C	C	C	C	C	C	C	C	C	C	het	het	het	C	C	A	A	C	C	C	C	C	C	C	C
Chr_Mt	266964	.	G	GTCTGTT	G	G	G	G	G	G	G	G	G	G	G	G	G	GTCTGTT	GTCTGTT	G	G	G	G	G	G	G	G	G	G	G	GTCTGTT	GTCTGTT	G	G	N	N	N	G	G	N	N	G	G	G	G	G	G	G	G
Chr_Mt	267279	.	GAACAGCCC	G	G	G	GAACAGCCC	G	GAACAGCCC	GAACAGCCC	GAACAGCCC	G	GAACAGCCC	GAACAGCCC	G	G	GAACAGCCC	GAACAGCCC	GAACAGCCC	G	G	GAACAGCCC	GAACAGCCC	GAACAGCCC	G	G	het	G	G	G	GAACAGCCC	GAACAGCCC	GAACAGCCC	GAACAGCCC	N	het	N	GAACAGCCC	GAACAGCCC	N	het	N	G	G	G	G	G	GAACAGCCC	GAACAGCCC
Chr_Mt	267608	.	C	T	C	C	C	C	C	C	C	C	C	C	C	N	C	C	C	C	C	C	C	C	N	C	N	N	N	N	C	C	C	C	C	C	N	C	C	C	C	C	C	N	C	C	C	C	C
Chr_Mt	267629	.	C	T	het	het	C	het	C	C	C	het	C	C	C	N	C	C	C	C	N	C	C	C	N	C	N	N	C	N	C	C	C	C	het	het	N	C	C	het	N	het	het	N	C	C	C	C	C
Chr_Mt	267638	.	C	T	het	het	C	het	C	C	C	het	C	C	N	N	N	C	C	N	N	C	C	C	N	N	N	N	N	N	C	C	C	C	het	het	N	C	C	het	N	het	het	N	N	N	N	C	C
Chr_Mt	267663	.	T	G	T	N	T	N	T	T	T	N	T	T	N	N	N	G	G	N	N	T	T	T	N	N	N	N	N	N	T	T	T	T	T	T	T	T	T	T	T	T	T	N	N	N	N	T	T
Chr_Mt	267685	.	G	A	het	het	G	het	G	G	G	het	G	G	N	G	N	G	G	G	N	G	G	G	G	G	N	N	N	N	N	N	G	G	N	N	N	G	G	N	N	A	het	N	G	G	G	G	G
Chr_Mt	267758	.	A	T	N	N	A	N	A	A	A	N	A	A	N	A	A	T	T	N	N	A	A	A	T	T	N	N	N	A	A	A	A	A	A	A	A	A	A	A	A	A	N	A	A	A	N	A	A
Chr_Mt	267874	.	C	T	C	C	C	C	C	C	C	C	het	het	C	N	N	C	C	N	C	C	C	C	C	C	N	N	N	N	T	T	C	C	C	C	C	C	C	C	C	C	C	N	C	C	C	C	C
Chr_Mt	267889	.	G	C	G	G	G	G	G	G	G	N	G	G	G	N	G	C	C	N	N	G	G	G	C	het	N	N	N	N	C	C	G	G	G	G	G	G	G	G	G	G	G	N	G	G	G	G	G
Chr_Mt	268194	.	G	A	N	N	G	N	G	G	G	N	G	G	het	A	het	G	G	G	N	G	G	G	het	het	het	A	A	A	G	G	G	G	G	G	G	G	G	G	G	G	N	N	N	G	N	G	G
Chr_Mt	268199	.	C	A	N	N	C	N	C	C	C	N	C	C	het	A	het	C	C	C	N	C	C	C	het	het	het	A	A	A	C	C	C	C	C	C	C	C	C	C	C	C	N	N	N	C	N	C	C
Chr_Mt	268204	.	T	G	N	N	T	N	T	T	T	N	T	T	T	N	T	T	T	T	N	T	T	T	T	T	T	N	N	N	T	T	T	T	T	T	T	T	T	T	T	T	N	N	N	T	N	G	T
Chr_Mt	268207	.	C	CT	N	N	C	N	C	C	C	N	C	C	het	CT	C	C	C	C	N	C	C	C	CT	het	het	CT	CT	CT	C	C	C	C	C	C	C	C	C	C	C	C	N	N	N	C	C	C	C
Chr_Mt	268416	.	T	A	het	N	T	T	T	T	T	T	T	T	het	N	N	het	het	A	N	T	T	T	T	N	het	A	A	A	het	het	T	T	N	N	N	T	T	T	N	N	het	N	N	T	A	A	T
Chr_Mt	268442	.	A	G	A	A	A	A	A	A	A	A	A	A	A	het	A	A	A	G	A	A	A	A	A	het	A	A	A	A	A	A	A	A	A	A	A	A	A	A	A	N	A	G	het	A	G	A	A
Chr_Mt	268507	.	TAATCTAA	T	N	N	TAATCTAA	N	TAATCTAA	TAATCTAA	TAATCTAA	N	TAATCTAA	TAATCTAA	het	N	T	TAATCTAA	TAATCTAA	N	het	TAATCTAA	TAATCTAA	TAATCTAA	N	N	het	het	het	het	TAATCTAA	TAATCTAA	TAATCTAA	TAATCTAA	N	N	N	TAATCTAA	TAATCTAA	het	N	N	het	N	N	N	N	N	TAATCTAA
Chr_Mt	268649	.	A	T	A	het	A	N	A	A	A	A	A	A	N	N	T	T	T	N	het	A	A	A	T	A	T	N	T	het	A	A	A	A	N	N	T	A	A	N	N	A	A	N	N	N	N	A	A
Chr_Mt	268703	.	A	G	G	G	A	G	A	A	A	G	A	A	N	N	A	A	A	N	N	A	A	A	N	N	N	N	N	N	A	A	A	A	N	N	N	A	A	A	N	G	G	N	N	N	N	A	A
Chr_Mt	268745	.	A	AGCAGCAATAACGGAAGCT	A	A	A	A	A	A	A	A	A	A	A	N	N	AGCAGCAATAACGGAAGCT	AGCAGCAATAACGGAAGCT	N	N	A	A	A	N	N	N	N	N	N	AGCAGCAATAACGGAAGCT	AGCAGCAATAACGGAAGCT	A	A	N	N	N	A	A	N	N	A	A	N	N	N	N	A	A
Chr_Mt	268780	.	G	A	A	A	G	A	G	G	G	A	G	G	G	G	G	G	G	G	G	G	G	G	N	N	G	N	N	N	G	G	G	G	N	N	N	G	G	N	N	A	A	N	N	G	G	G	G
Chr_Mt	268827	.	T	C	T	T	T	T	T	T	T	T	T	T	T	T	N	T	T	T	T	T	T	T	T	T	T	C	C	C	T	T	T	T	T	T	T	T	T	T	T	T	T	T	het	C	C	T	T
Chr_Mt	268856	.	C	T	het	het	C	T	C	C	C	T	C	C	C	N	N	C	C	N	N	C	C	C	C	N	N	N	N	N	C	C	C	C	C	N	C	C	C	C	C	T	T	N	C	C	C	C	C
Chr_Mt	268857	.	G	A	het	het	G	G	G	G	het	G	G	G	A	N	G	G	G	N	N	G	G	G	A	N	N	N	N	N	G	G	G	G	G	N	G	G	G	G	G	G	G	N	A	A	A	G	G
Chr_Mt	268889	.	C	T	T	T	C	T	C	C	C	T	C	C	C	C	C	C	C	C	C	C	C	C	C	C	C	C	C	C	C	C	C	C	C	C	C	C	C	C	N	T	T	C	C	C	C	C	C
Chr_Mt	268974	.	G	A	A	A	G	het	G	G	G	A	G	G	G	G	G	G	G	G	G	G	G	G	G	G	G	G	G	G	G	G	G	G	G	G	G	G	G	G	G	A	A	G	G	G	G	G	G
Chr_Mt	269056	.	GAAGA	G,GTTTACCAAGA	het	het	GAAGA	het	GAAGA	GAAGA	GAAGA	het	GAAGA	GAAGA	G,GTTTACCAAGA	G,GTTTACCAAGA	N	GAAGA	GAAGA	G,GTTTACCAAGA	G,GTTTACCAAGA	GAAGA	GAAGA	GAAGA	G,GTTTACCAAGA	G,GTTTACCAAGA	G,GTTTACCAAGA	G,GTTTACCAAGA	G,GTTTACCAAGA	G,GTTTACCAAGA	N	?	GAAGA	GAAGA	?	?	?	GAAGA	GAAGA	?	?	?	het	G,GTTTACCAAGA	G,GTTTACCAAGA	G,GTTTACCAAGA	G,GTTTACCAAGA	GAAGA	GAAGA
Chr_Mt	269062	.	T	TTACCAAACGTCTCG,TCTCGTCTCG	het	het	T	het	T	T	T	het	T	T	TTACCAAACGTCTCG,TCTCGTCTCG	TTACCAAACGTCTCG,TCTCGTCTCG	?	N	?	TTACCAAACGTCTCG,TCTCGTCTCG	TTACCAAACGTCTCG,TCTCGTCTCG	T	T	T	TTACCAAACGTCTCG,TCTCGTCTCG	TTACCAAACGTCTCG,TCTCGTCTCG	TTACCAAACGTCTCG,TCTCGTCTCG	TTACCAAACGTCTCG,TCTCGTCTCG	TTACCAAACGTCTCG,TCTCGTCTCG	TTACCAAACGTCTCG,TCTCGTCTCG	N	?	T	T	?	?	?	T	T	?	?	?	het	TTACCAAACGTCTCG,TCTCGTCTCG	TTACCAAACGTCTCG,TCTCGTCTCG	TTACCAAACGTCTCG,TCTCGTCTCG	TTACCAAACGTCTCG,TCTCGTCTCG	T	T
Chr_Mt	269067	.	A	ACTTGCATTTT	het	het	A	het	A	A	A	het	A	A	ACTTGCATTTT	ACTTGCATTTT	A	N	het	ACTTGCATTTT	ACTTGCATTTT	A	A	A	ACTTGCATTTT	ACTTGCATTTT	ACTTGCATTTT	ACTTGCATTTT	ACTTGCATTTT	ACTTGCATTTT	N	N	A	A	A	A	A	A	A	A	A	A	het	ACTTGCATTTT	ACTTGCATTTT	het	ACTTGCATTTT	A	A
Chr_Mt	269157	.	C	T	T	het	C	het	C	C	C	het	C	C	N	C	N	C	N	N	N	C	C	C	N	C	C	C	C	N	C	N	C	C	N	C	N	C	C	N	N	T	het	C	N	N	C	C	C
Chr_Mt	269159	.	G	A	A	het	G	het	G	G	G	het	G	G	N	G	N	G	N	N	N	G	G	G	N	N	N	N	N	N	G	N	G	G	N	G	N	G	G	N	N	A	het	N	N	N	G	G	G
Chr_Mt	269165	.	C	T	T	T	C	T	C	C	C	het	C	C	N	N	N	C	N	N	N	het	het	het	N	N	N	N	N	N	C	C	C	C	N	C	N	C	C	N	N	T	T	N	N	C	N	C	C
Chr_Mt	269204	.	A	T	T	T	A	T	A	A	A	T	A	A	N	N	N	N	N	N	N	A	A	A	N	N	N	N	N	N	A	A	A	A	N	N	N	A	A	N	N	het	T	N	N	N	N	A	A
Chr_Mt	269212	.	A	G	G	G	A	G	A	A	A	G	A	A	N	N	N	N	N	N	N	A	A	A	N	N	N	N	N	N	N	A	A	A	N	N	N	A	A	N	N	het	G	N	N	N	N	A	A
Chr_Mt	269246	.	G	GA	N	N	G	N	G	G	G	N	G	G	N	N	N	N	N	N	N	G	G	G	N	N	GA	N	N	GA	N	G	G	G	N	GA	GA	G	G	GA	N	G	N	GA	GA	GA	N	G	G
Chr_Mt	269340	.	TCAA	T	T	T	TCAA	T	TCAA	TCAA	TCAA	T	TCAA	TCAA	TCAA	TCAA	TCAA	TCAA	TCAA	TCAA	N	TCAA	TCAA	TCAA	TCAA	TCAA	TCAA	TCAA	TCAA	TCAA	TCAA	TCAA	TCAA	TCAA	TCAA	TCAA	TCAA	TCAA	TCAA	TCAA	TCAA	het	T	N	TCAA	TCAA	TCAA	TCAA	TCAA
Chr_Mt	269402	.	G	A	het	het	G	het	G	G	G	het	G	G	G	G	G	N	N	A	N	G	G	G	het	het	het	het	het	het	N	N	G	G	G	G	G	G	G	G	G	G	het	A	A	A	A	G	G
Chr_Mt	269474	.	TCG	T	het	het	TCG	het	TCG	TCG	TCG	het	TCG	TCG	TCG	TCG	TCG	TCG	TCG	T	N	TCG	TCG	TCG	TCG	TCG	TCG	T	T	T	TCG	TCG	TCG	TCG	TCG	TCG	TCG	TCG	TCG	TCG	TCG	TCG	het	T	T	T	T	TCG	TCG
Chr_Mt	269475	.	C	T,*	?	?	C	?	C	C	C	?	het	C	C	C	C	N	N	?	N	C	C	C	T,*	T,*	T,*	?	?	?	N	N	C	C	C	C	C	C	C	C	C	C	?	?	?	?	?	het	C
Chr_Mt	269528	.	C	T	C	C	C	C	C	C	C	C	C	C	C	C	C	C	C	T	C	C	C	C	T	T	T	C	C	C	C	C	C	C	C	C	C	C	C	C	C	C	C	C	T	T	T	C	C
Chr_Mt	269547	.	C	T	het	het	C	het	C	C	C	het	C	C	C	C	C	C	C	T	C	C	C	C	C	C	C	T	T	T	C	C	C	C	C	C	C	C	C	C	C	C	het	T	het	T	T	C	C
Chr_Mt	269626	.	A	T	A	het	A	A	A	A	A	het	A	A	A	A	A	A	A	het	N	A	A	A	A	A	A	het	het	het	A	A	A	A	A	A	A	A	A	A	A	A	A	het	het	het	het	A	A
Chr_Mt	269652	.	G	A	A	het	G	A	G	G	G	het	G	G	G	G	G	G	G	G	N	G	G	G	G	G	G	N	N	G	G	G	G	G	G	G	G	G	G	G	G	het	A	G	G	G	G	G	G
Chr_Mt	269662	.	G	A	A	A	G	A	G	G	G	A	G	G	G	G	G	G	G	G	N	G	G	G	G	G	G	N	N	N	G	G	G	G	G	G	G	G	G	G	G	het	A	N	G	G	G	G	G
Chr_Mt	269665	.	T	G	G	G	T	G	T	T	T	G	T	T	T	T	T	T	T	T	N	T	T	T	T	T	T	N	N	N	T	T	T	T	T	T	T	T	T	T	T	het	G	T	T	T	T	T	T
Chr_Mt	269709	.	C	T	C	C	C	C	C	C	C	C	C	C	het	het	C	C	C	het	C	C	C	C	T	het	T	N	N	N	C	het	C	C	C	C	C	C	C	C	C	C	C	C	het	het	het	C	C
Chr_Mt	269737	.	C	T	C	C	C	C	C	C	C	C	C	C	C	C	C	T	T	C	N	C	C	C	C	C	C	N	N	N	T	T	C	C	N	N	N	C	C	N	C	N	C	C	C	C	C	C	C
Chr_Mt	269738	.	C	T	C	C	C	het	C	C	C	C	C	C	C	C	C	T	T	C	N	C	C	C	C	C	C	N	N	N	C	C	C	C	het	N	het	C	C	het	N	N	het	C	C	C	C	C	C
Chr_Mt	269756	.	G	A	G	G	G	het	G	G	G	G	G	G	G	G	G	G	G	het	G	G	G	G	G	G	G	G	G	G	G	G	G	G	het	N	het	G	G	het	het	N	het	G	G	het	het	het	G
Chr_Mt	269774	.	C	T	C	C	C	C	C	C	C	C	C	C	N	het	C	C	C	het	N	C	C	C	C	C	C	C	N	C	C	C	C	C	T	het	T	C	C	het	het	N	het	C	C	het	het	C	C
Chr_Mt	269805	.	T	TTCTTCGTAAGTAGCTGGACTTGGA,TTCTTCATAAGTAGCTGGACTTGGA	T	T	T	T	T	T	T	T	T	T	?	?	TTCTTCGTAAGTAGCTGGACTTGGA,TTCTTCATAAGTAGCTGGACTTGGA	TTCTTCGTAAGTAGCTGGACTTGGA,TTCTTCATAAGTAGCTGGACTTGGA	TTCTTCGTAAGTAGCTGGACTTGGA,TTCTTCATAAGTAGCTGGACTTGGA	T	N	T	T	T	?	?	?	T	N	T	het	TTCTTCGTAAGTAGCTGGACTTGGA,TTCTTCATAAGTAGCTGGACTTGGA	T	T	N	N	N	T	T	TTCTTCGTAAGTAGCTGGACTTGGA,TTCTTCATAAGTAGCTGGACTTGGA	TTCTTCGTAAGTAGCTGGACTTGGA,TTCTTCATAAGTAGCTGGACTTGGA	T	T	TTCTTCGTAAGTAGCTGGACTTGGA,TTCTTCATAAGTAGCTGGACTTGGA	TTCTTCGTAAGTAGCTGGACTTGGA,TTCTTCATAAGTAGCTGGACTTGGA	T	T	T	T
Chr_Mt	269836	.	C	CA	het	het	C	het	C	C	C	het	C	C	C	C	C	C	C	N	N	C	C	C	C	C	C	N	N	N	C	C	C	C	N	N	N	C	C	N	N	CA	het	C	C	N	N	C	C
Chr_Mt	269853	.	C	A	C	C	C	C	C	C	C	C	C	C	C	C	C	C	C	N	N	C	C	C	C	C	C	C	C	N	C	C	C	C	N	N	N	C	C	A	A	C	C	A	A	N	N	C	C
Chr_Mt	269854	.	T	A	T	T	T	T	T	T	T	T	T	T	T	T	T	T	T	T	T	T	T	T	T	T	T	T	T	T	T	T	T	T	N	N	T	T	T	A	A	T	T	A	A	T	T	T	T
Chr_Mt	269886	.	C	T	het	het	C	het	C	C	C	het	C	C	het	het	C	C	C	N	N	C	C	C	het	het	het	C	C	C	C	C	C	C	N	N	N	C	C	C	C	C	het	C	C	C	N	C	C
Chr_Mt	269910	.	A	T	A	A	het	A	A	A	A	A	het	het	A	A	A	A	A	A	A	A	A	A	A	A	A	A	A	A	A	A	A	A	A	A	A	A	A	A	A	A	A	A	A	A	N	A	A
Chr_Mt	269914	.	C	T	C	C	het	C	C	C	C	C	het	het	C	C	C	C	C	C	C	C	C	C	C	C	C	C	C	C	C	C	C	C	C	C	C	C	C	C	C	C	C	C	C	C	N	C	C
Chr_Mt	269981	.	A	G	A	A	A	A	A	A	A	A	A	A	N	A	A	A	A	N	N	A	A	A	A	A	A	N	N	N	A	A	A	A	N	N	N	A	A	G	het	A	A	G	G	A	N	A	A
Chr_Mt	270172	.	A	G	het	het	A	het	A	A	A	het	A	A	A	A	A	A	A	G	het	A	A	A	A	A	A	A	A	A	A	A	A	A	A	A	A	A	A	A	A	A	het	het	het	A	A	A	A
Chr_Mt	270231	.	G	A	G	G	G	G	G	G	G	G	G	G	G	G	G	G	G	G	G	G	G	G	G	G	G	G	G	G	G	G	G	G	N	N	N	G	G	G	G	N	G	G	het	A	A	G	G
Chr_Mt	270450	.	G	A	G	G	G	G	G	G	G	G	G	G	G	G	G	G	G	G	G	G	G	G	G	G	G	G	G	G	N	N	G	G	G	G	G	G	G	G	G	G	G	G	G	G	G	het	G
Chr_Mt	270925	.	C	T	C	C	C	C	C	C	C	C	C	C	C	C	C	N	C	C	C	C	C	C	C	C	C	C	C	C	C	C	C	C	C	C	C	C	C	C	C	C	C	C	C	C	C	het	C
Chr_Mt	270929	.	G	A	G	G	G	G	G	G	G	G	G	G	G	G	G	N	G	G	G	G	G	G	G	G	G	G	G	G	G	G	G	G	G	G	G	G	G	G	G	G	G	G	G	A	het	het	G
Chr_Mt	271267	.	C	T	C	C	C	C	C	C	C	C	C	C	C	C	C	T	het	C	C	C	C	C	C	C	C	C	C	C	C	C	C	C	C	C	C	C	C	C	C	C	C	C	het	het	T	C	C
Chr_Mt	271268	.	G	A	G	G	G	G	G	G	G	G	G	G	G	G	G	A	het	G	G	G	G	G	G	G	G	G	G	G	G	het	G	G	G	G	G	G	G	G	G	G	G	G	N	N	N	het	G
Chr_Mt	271335	.	G	A	G	G	G	G	G	G	G	G	G	G	G	G	G	G	G	G	G	G	G	G	G	G	G	G	G	G	G	G	G	G	G	G	G	G	G	G	G	G	G	G	het	het	A	het	G
Chr_Mt	271400	.	C	T	C	C	C	C	C	C	C	C	C	C	C	C	C	T	T	C	C	C	C	C	C	C	C	C	C	C	T	het	C	C	C	C	C	C	C	C	C	C	C	C	C	C	C	C	C
Chr_Mt	271408	.	C	T	C	C	C	C	C	C	C	C	C	C	C	C	C	C	C	C	C	C	C	C	C	C	C	C	C	C	C	C	C	C	C	C	C	C	C	C	C	C	C	C	C	C	C	het	C
Chr_Mt	271725	.	A	C	C	C	A	C	A	A	A	C	A	A	C	C	C	N	het	C	C	A	A	A	C	C	C	C	C	C	het	C	A	A	C	C	C	A	A	C	C	C	C	C	C	C	C	A	A
Chr_Mt	271863	.	ATATATACCATTCATATTTATTATTC	A	ATATATACCATTCATATTTATTATTC	ATATATACCATTCATATTTATTATTC	ATATATACCATTCATATTTATTATTC	ATATATACCATTCATATTTATTATTC	ATATATACCATTCATATTTATTATTC	ATATATACCATTCATATTTATTATTC	ATATATACCATTCATATTTATTATTC	ATATATACCATTCATATTTATTATTC	ATATATACCATTCATATTTATTATTC	ATATATACCATTCATATTTATTATTC	ATATATACCATTCATATTTATTATTC	ATATATACCATTCATATTTATTATTC	het	N	ATATATACCATTCATATTTATTATTC	ATATATACCATTCATATTTATTATTC	ATATATACCATTCATATTTATTATTC	ATATATACCATTCATATTTATTATTC	ATATATACCATTCATATTTATTATTC	ATATATACCATTCATATTTATTATTC	het	het	ATATATACCATTCATATTTATTATTC	ATATATACCATTCATATTTATTATTC	ATATATACCATTCATATTTATTATTC	ATATATACCATTCATATTTATTATTC	A	A	ATATATACCATTCATATTTATTATTC	ATATATACCATTCATATTTATTATTC	het	het	het	ATATATACCATTCATATTTATTATTC	ATATATACCATTCATATTTATTATTC	het	het	ATATATACCATTCATATTTATTATTC	ATATATACCATTCATATTTATTATTC	ATATATACCATTCATATTTATTATTC	ATATATACCATTCATATTTATTATTC	ATATATACCATTCATATTTATTATTC	ATATATACCATTCATATTTATTATTC	ATATATACCATTCATATTTATTATTC	ATATATACCATTCATATTTATTATTC
Chr_Mt	271887	.	T	C,*	T	T	T	T	T	T	T	T	T	T	T	T	T	N	T	T	T	T	het	T	?	?	T	T	T	T	?	?	T	T	?	?	?	T	T	?	?	T	T	T	T	T	T	het	T
Chr_Mt	272410	.	G	A	G	G	G	G	G	G	G	G	G	G	G	G	G	G	G	G	G	G	G	G	G	G	G	G	G	G	G	G	G	G	A	A	A	G	G	A	A	G	G	G	G	G	G	G	G
Chr_Mt	272446	.	G	C	G	G	G	G	G	G	G	G	G	G	G	G	G	N	G	G	G	G	G	G	G	G	G	G	G	G	G	G	G	G	N	N	N	G	G	N	N	N	G	G	G	G	G	het	G
Chr_Mt	272581	.	G	A	G	G	G	G	G	G	G	G	G	G	G	G	G	G	G	G	G	G	G	G	G	G	G	G	G	G	G	G	G	G	het	G	G	het	G	G	G	N	G	G	G	G	G	het	G
Chr_Mt	272644	.	A	G	G	G	A	G	A	A	A	G	A	A	het	het	A	A	N	G	G	A	A	A	het	het	het	G	het	G	A	A	A	A	G	G	G	A	A	G	G	A	G	G	G	G	G	A	A
Chr_Mt	272715	.	C	T	C	C	C	C	C	C	C	C	C	C	C	C	C	C	C	C	C	C	C	C	C	C	C	C	C	C	C	C	C	C	C	C	C	C	C	C	C	C	C	C	C	C	C	het	C
Chr_Mt	272936	.	GA	G,GAA	?	?	GA	?	GA	GA	GA	?	GA	GA	?	?	?	N	GA	?	?	het	het	het	?	?	?	?	?	?	?	?	GA	GA	?	?	?	het	het	?	?	?	?	?	?	?	?	het	GA
Chr_Mt	272955	.	CT	C	CT	CT	CT	CT	CT	CT	CT	CT	CT	CT	CT	CT	CT	N	N	CT	CT	CT	CT	CT	CT	CT	CT	CT	CT	CT	CT	CT	CT	CT	C	het	C	CT	CT	C	C	C	CT	CT	CT	CT	CT	CT	CT
Chr_Mt	273093	.	G	A	A	A	G	A	G	G	G	A	G	G	het	het	G	N	N	A	A	G	G	G	het	het	het	A	A	A	G	G	G	G	G	G	G	G	G	G	G	G	A	A	A	A	A	G	G
Chr_Mt	273504	.	C	G,T	C	C	C	C	C	C	C	C	C	C	C	C	C	C	C	C	C	het	het	het	C	C	C	C	C	C	C	C	C	het	?	?	?	het	het	?	?	?	C	C	C	C	C	het	C
Chr_Mt	273515	.	G	A	G	G	G	G	G	G	G	G	G	G	G	G	G	G	G	G	G	het	het	het	G	G	G	G	G	G	G	G	G	G	G	G	G	het	het	G	G	G	G	G	G	G	G	het	G
Chr_Mt	273516	.	T	C	T	T	T	T	T	T	T	T	T	T	T	T	T	C	C	T	T	T	T	T	T	T	T	T	T	T	C	C	T	T	T	T	T	T	T	T	T	T	T	T	T	T	T	T	T
Chr_Mt	285324	.	AAATAGCCACTTAAGTC	A	AAATAGCCACTTAAGTC	AAATAGCCACTTAAGTC	AAATAGCCACTTAAGTC	AAATAGCCACTTAAGTC	AAATAGCCACTTAAGTC	AAATAGCCACTTAAGTC	AAATAGCCACTTAAGTC	AAATAGCCACTTAAGTC	AAATAGCCACTTAAGTC	AAATAGCCACTTAAGTC	AAATAGCCACTTAAGTC	AAATAGCCACTTAAGTC	A	AAATAGCCACTTAAGTC	AAATAGCCACTTAAGTC	AAATAGCCACTTAAGTC	AAATAGCCACTTAAGTC	AAATAGCCACTTAAGTC	AAATAGCCACTTAAGTC	AAATAGCCACTTAAGTC	AAATAGCCACTTAAGTC	AAATAGCCACTTAAGTC	AAATAGCCACTTAAGTC	AAATAGCCACTTAAGTC	AAATAGCCACTTAAGTC	AAATAGCCACTTAAGTC	het	A	het	AAATAGCCACTTAAGTC	het	het	het	AAATAGCCACTTAAGTC	AAATAGCCACTTAAGTC	het	het	N	AAATAGCCACTTAAGTC	AAATAGCCACTTAAGTC	AAATAGCCACTTAAGTC	AAATAGCCACTTAAGTC	AAATAGCCACTTAAGTC	AAATAGCCACTTAAGTC	AAATAGCCACTTAAGTC
Chr_Mt	285439	.	T	TGGGAAAG	T	T	T	T	T	T	T	T	T	T	T	T	TGGGAAAG	TGGGAAAG	TGGGAAAG	T	T	T	T	T	T	T	T	T	T	T	TGGGAAAG	TGGGAAAG	T	T	T	T	T	T	T	T	T	N	T	T	T	T	T	T	T
Chr_Mt	285454	.	A	G	A	A	A	A	A	A	A	A	A	A	A	A	A	G	G	A	A	A	A	A	A	A	A	A	A	A	G	G	A	A	A	A	A	A	A	A	A	N	A	A	A	A	A	A	A
Chr_Mt	285661	.	T	A	A	A	T	A	T	T	T	A	T	T	A	A	A	A	A	A	A	T	T	T	A	A	A	A	A	A	A	A	T	T	A	A	A	T	T	A	A	A	A	A	A	A	A	T	T
Chr_Mt	285785	.	A	C	C	C	A	C	A	A	C	C	A	C	C	C	C	A	A	het	A	C	C	C	C	C	C	C	C	C	C	C	C	C	C	C	C	C	C	C	C	N	C	C	C	C	C	C	C
Chr_Mt	285843	.	T	C	C	C	T	C	T	T	T	C	T	T	C	C	C	C	C	C	C	T	T	T	C	C	C	C	C	C	N	C	C	C	C	C	C	het	T	C	C	N	C	C	C	C	C	T	T
Chr_Mt	285980	.	C	T	T	T	C	T	C	C	C	T	C	C	T	T	T	het	N	T	T	C	C	C	T	T	T	T	T	T	N	N	C	het	T	T	T	C	C	T	T	het	T	T	T	T	T	C	C
Chr_Mt	286282	.	G	A	A	A	G	A	G	G	G	A	G	G	A	A	A	N	N	A	A	G	G	G	A	A	A	A	A	A	N	N	G	G	A	A	A	G	G	A	A	G	A	A	A	A	A	G	G
Chr_Mt	286409	.	T	G	G	G	T	G	T	T	T	G	T	T	G	G	G	N	T	G	G	T	T	T	G	G	G	G	G	G	N	T	T	T	G	G	G	T	T	G	G	N	G	G	G	G	G	T	T
Chr_Mt	286410	.	C	A	A	A	C	A	C	C	C	A	C	C	A	A	A	N	C	A	A	C	C	C	A	A	A	A	A	A	N	C	C	C	A	A	A	C	C	A	A	N	A	A	A	A	A	C	C
Chr_Mt	286932	.	T	C	T	N	T	N	T	T	T	T	T	T	C	C	T	N	T	N	N	T	T	T	C	C	C	T	T	het	N	N	T	T	N	N	N	T	T	N	N	T	N	N	N	N	N	T	T
Chr_Mt	286986	.	G	A	G	G	G	G	G	G	G	G	G	G	A	het	G	G	N	G	G	G	G	G	A	A	A	G	G	het	N	G	G	G	G	N	G	G	G	G	G	N	G	G	het	G	G	G	G
Chr_Mt	286991	.	C	T	C	C	C	C	C	C	C	C	C	C	T	het	C	C	N	C	C	C	C	C	T	T	T	C	C	het	N	C	C	C	C	N	C	C	C	C	N	N	C	C	C	C	C	C	C
Chr_Mt	287091	.	G	GC	N	N	G	N	G	G	G	N	G	het	N	GC	GC	G	G	N	N	G	G	G	GC	GC	G	GC	GC	GC	N	N	G	het	het	N	N	G	G	GC	GC	GC	N	N	N	N	N	G	G
Chr_Mt	287166	.	C	A	N	N	C	N	C	C	C	N	C	A	C	C	C	N	N	C	C	C	C	C	C	C	C	C	C	N	N	N	C	C	A	N	N	C	C	A	A	A	N	C	C	C	C	C	C
Chr_Mt	287194	.	A	C	het	C	A	C	A	A	A	het	A	A	N	A	A	N	A	N	N	A	A	A	N	N	N	N	N	N	N	N	A	A	A	A	A	A	A	A	A	het	C	N	N	N	N	A	A
Chr_Mt	287234	.	A	G	G	G	A	G	A	A	A	G	A	A	A	N	A	N	A	N	N	A	A	A	N	N	N	N	N	N	A	A	A	A	G	G	G	A	A	G	G	G	G	N	N	N	N	A	A
Chr_Mt	287266	.	C	T	T	T	C	T	C	C	C	T	C	C	N	N	C	N	N	N	N	C	C	C	N	N	C	N	N	N	N	N	C	C	het	T	T	C	C	T	T	T	T	N	N	N	N	C	C
Chr_Mt	287272	.	AG	A	A	het	AG	A	AG	AG	AG	A	AG	AG	N	N	A	N	N	N	N	AG	AG	AG	N	N	AG	N	N	N	N	N	AG	AG	het	A	A	AG	AG	A	het	A	A	N	N	N	N	AG	AG
Chr_Mt	287278	.	C	T	T	het	C	T	C	C	C	T	C	C	N	N	C	N	N	N	N	C	C	C	N	N	C	N	N	N	N	N	C	C	het	T	T	C	C	T	het	T	T	N	N	N	N	C	C
Chr_Mt	287282	.	C	T	T	het	C	T	C	C	C	T	C	C	N	N	C	N	C	N	N	C	C	C	N	N	C	N	N	N	C	C	C	C	het	T	T	C	C	T	T	het	T	N	N	N	N	C	C
Chr_Mt	287308	.	T	TA	TA	het	T	TA	T	T	T	TA	T	T	T	N	T	N	N	N	N	T	T	T	N	N	N	N	N	N	T	T	T	T	TA	TA	TA	T	T	TA	TA	TA	TA	N	N	T	N	T	T
Chr_Mt	287315	.	G	A	A	het	G	A	G	G	G	A	G	G	G	N	G	N	N	N	N	G	G	G	N	N	N	N	N	N	G	G	G	G	A	A	A	G	G	A	A	A	A	N	N	G	N	G	G
Chr_Mt	287343	.	C	T	C	C	C	C	C	C	C	C	C	C	N	N	C	N	N	N	N	C	C	C	N	N	N	N	N	N	het	het	C	C	C	C	C	C	C	C	C	C	C	N	N	C	N	C	C
Chr_Mt	287345	.	G	A	het	het	G	A	G	G	G	A	G	G	N	N	G	N	N	N	N	G	G	G	N	N	N	N	N	N	G	G	G	G	A	A	A	G	G	A	A	A	A	N	N	G	N	G	G
Chr_Mt	287363	.	A	C	het	het	A	C	A	A	A	C	A	A	N	N	A	N	N	N	N	A	A	A	N	N	N	A	A	N	A	A	A	A	A	A	A	A	A	A	A	het	C	N	N	N	A	A	A
Chr_Mt	287385	.	C	T	het	het	C	het	C	C	C	T	C	C	N	N	C	N	N	N	C	C	C	C	N	N	N	C	C	C	C	C	C	C	T	T	T	C	C	T	T	T	T	N	N	C	N	C	C
Chr_Mt	287397	.	G	A	G	G	G	G	G	G	G	G	G	G	het	het	G	N	N	N	G	G	G	G	A	het	N	het	het	het	het	het	G	G	G	G	G	G	G	G	G	G	G	N	N	G	G	G	G
Chr_Mt	287413	.	G	A	G	G	G	G	G	G	G	N	G	G	het	het	G	N	N	N	G	G	G	G	A	het	N	het	het	het	het	het	G	G	G	N	G	G	G	G	G	G	G	N	N	G	G	G	G
Chr_Mt	287531	.	C	T	N	N	C	N	C	C	C	N	C	C	het	het	T	N	N	C	C	C	C	C	het	het	T	het	het	het	C	C	C	C	N	N	N	C	C	N	N	N	N	N	N	C	C	C	C
Chr_Mt	287568	.	A	G	N	N	A	N	A	A	A	N	A	A	het	het	A	N	A	A	A	A	A	A	het	het	het	het	het	het	A	A	A	A	N	N	N	A	A	N	N	N	N	N	N	A	A	A	A
Chr_Mt	287681	.	G	A	A	A	G	A	G	G	G	A	G	G	A	A	A	N	N	N	N	G	G	G	A	A	A	A	A	A	A	A	G	G	A	A	A	G	G	A	A	N	A	N	N	N	G	G	G
Chr_Mt	287711	.	C	G	het	het	C	G	C	C	C	G	C	C	C	C	C	N	C	N	N	C	C	C	C	C	C	C	C	C	C	C	C	C	het	het	G	C	C	G	G	N	het	N	N	C	C	C	C
Chr_Mt	287714	.	G	C	het	het	G	C	G	G	G	C	G	G	G	G	G	N	N	N	N	G	G	G	G	G	G	G	G	G	G	G	G	G	het	het	C	G	G	C	C	N	het	N	N	G	G	G	G
Chr_Mt	287726	.	A	G	het	het	A	G	A	A	A	G	A	A	A	A	A	N	A	A	A	A	A	A	A	A	A	A	A	A	A	A	A	A	N	A	N	A	A	N	N	N	het	N	N	A	A	A	A
Chr_Mt	287732	.	C	T	C	C	C	C	C	C	C	C	C	C	C	C	C	N	C	C	N	C	C	C	C	C	C	T	T	het	het	C	C	C	C	C	C	C	C	C	C	C	C	C	N	C	C	C	C
Chr_Mt	287742	.	C	CTTGGAG	C	C	C	C	C	C	C	C	C	C	CTTGGAG	het	C	N	C	C	C	C	C	C	het	het	het	CTTGGAG	CTTGGAG	CTTGGAG	C	C	C	C	C	C	C	C	C	C	C	C	C	C	N	C	C	C	C
Chr_Mt	287757	.	G	A,T	het	het	G	A,T	G	G	G	A,T	G	G	?	?	G	N	G	G	G	G	G	G	?	?	?	?	?	?	G	G	G	G	het	G	G	G	G	G	G	G	het	G	N	G	G	G	G
Chr_Mt	287765	.	C	A	C	C	C	C	C	C	C	C	C	C	het	het	C	N	N	C	C	C	C	C	het	het	het	A	A	A	C	C	C	C	C	C	C	C	C	C	C	C	C	C	N	C	C	C	C
Chr_Mt	287808	.	C	T	het	het	C	T	C	C	C	het	C	C	C	C	C	N	N	N	N	C	C	C	C	C	C	N	N	C	het	het	C	C	C	C	C	C	C	C	C	C	het	N	N	C	N	C	C
Chr_Mt	287891	.	A	AT	N	N	A	N	A	A	A	N	A	A	AT	AT	AT	N	N	N	N	A	A	A	AT	AT	AT	AT	AT	AT	AT	AT	A	A	AT	AT	AT	A	A	AT	AT	AT	N	N	N	A	A	A	A
Chr_Mt	287898	.	C	A	N	N	C	N	C	C	C	N	C	C	C	N	C	N	C	C	N	C	C	C	C	C	C	C	C	C	C	C	C	C	A	A	A	C	C	A	A	A	N	N	N	C	N	C	C
Chr_Mt	287900	.	A	T	N	N	A	N	A	A	A	N	A	A	het	het	T	N	N	A	N	A	A	A	het	het	het	T	T	T	T	T	A	A	T	T	T	A	A	T	T	T	N	N	N	A	N	A	A
Chr_Mt	287902	.	A	C	N	N	A	N	A	A	A	N	A	A	het	het	C	N	A	A	N	A	A	A	het	het	het	C	C	C	C	C	A	A	A	A	A	A	A	A	A	A	N	N	N	A	N	A	A
Chr_Mt	287903	.	A	T	N	N	A	N	A	A	A	N	A	A	het	het	T	N	N	A	N	A	A	A	het	het	het	T	T	T	T	T	A	A	T	T	T	A	A	T	T	T	N	N	N	A	N	A	A
Chr_Mt	287920	.	C	T	N	N	C	N	C	C	C	N	C	C	het	het	C	N	N	N	N	C	C	C	het	het	het	het	het	het	C	N	C	C	C	C	C	C	C	C	C	C	N	N	N	C	N	C	C
Chr_Mt	288329	.	G	A	G	G	G	G	G	G	G	G	G	G	G	G	G	G	G	G	G	G	G	G	G	G	G	G	G	G	G	G	het	het	G	G	G	G	G	G	G	G	G	G	G	G	G	het	G
Chr_Mt	288353	.	TCTA	T	T	T	TCTA	T	TCTA	TCTA	TCTA	T	TCTA	TCTA	T	T	T	T	T	T	T	TCTA	TCTA	TCTA	T	T	T	T	T	TCTA	T	T	TCTA	het	T	het	het	TCTA	TCTA	het	het	T	T	T	het	T	T	TCTA	TCTA
Chr_Mt	288371	.	C	T	C	C	C	C	C	C	C	C	C	C	C	C	C	C	C	C	C	C	C	C	C	C	C	C	C	C	C	C	C	het	C	C	C	C	C	C	C	C	C	C	C	C	C	het	C
Chr_Mt	288394	.	A	G	A	A	A	A	A	A	A	A	A	A	A	A	A	A	A	A	A	A	A	A	A	A	A	A	A	A	A	A	het	het	A	A	A	A	A	A	A	A	A	A	A	A	A	het	A
Chr_Mt	288415	.	C	T	C	C	C	C	C	C	C	C	C	C	C	C	C	C	C	C	C	het	het	C	C	C	C	C	C	C	C	C	het	het	C	C	C	C	C	C	C	C	C	C	C	C	C	het	C
Chr_Mt	288418	.	G	A	G	G	G	G	G	G	G	G	G	G	G	G	G	G	G	G	G	het	het	G	G	G	G	G	G	G	G	G	het	het	G	G	G	G	G	G	G	G	G	G	G	G	G	het	G
Chr_Mt	288424	.	A	T	A	A	A	A	A	A	A	A	A	A	A	A	A	A	A	A	A	het	het	A	A	A	A	A	A	A	A	A	het	het	A	A	A	A	A	A	A	A	A	A	A	A	A	het	A
Chr_Mt	288427	.	G	A	G	G	G	G	G	G	G	G	G	G	G	G	G	G	G	G	G	het	het	G	G	G	G	G	G	G	G	G	het	het	G	G	G	G	G	G	G	G	G	G	G	G	G	het	G
Chr_Mt	288528	.	A	G	A	A	A	A	A	A	A	A	A	het	A	A	A	A	A	A	A	A	het	het	A	A	A	A	A	A	A	A	het	het	A	A	A	A	A	A	A	A	A	A	A	A	A	het	A
Chr_Mt	289106	.	T	TTAGATA	T	T	T	T	T	T	T	T	T	T	T	T	T	T	T	T	T	T	T	T	T	T	T	T	T	T	T	T	T	T	TTAGATA	TTAGATA	TTAGATA	T	T	TTAGATA	TTAGATA	TTAGATA	T	T	T	T	T	T	T
Chr_Mt	289527	.	G	A	G	G	G	G	G	G	G	G	G	G	G	G	G	G	G	G	G	G	G	G	G	G	G	G	G	G	G	G	G	het	G	G	G	G	G	G	G	G	G	G	G	G	G	G	G
Chr_Mt	289544	.	G	A	G	G	G	G	G	G	G	G	G	G	G	G	G	G	G	G	G	G	G	G	G	G	G	G	G	G	G	G	G	het	G	G	G	G	G	G	G	G	G	G	G	G	G	G	G
Chr_Mt	289568	.	G	A	G	G	G	G	G	G	G	G	G	G	G	G	G	G	G	G	G	G	G	G	G	G	G	G	G	G	A	A	G	G	G	G	G	G	G	G	G	G	G	G	G	G	G	G	G
Chr_Mt	289628	.	A	G	A	A	A	A	A	A	A	A	A	A	A	A	A	G	G	A	A	A	A	A	A	A	A	A	A	A	G	G	A	A	A	A	A	A	A	A	A	A	A	A	A	A	A	A	A
Chr_Mt	289703	.	T	C	T	T	T	T	T	T	T	T	T	T	T	T	T	C	C	T	T	T	T	T	T	T	T	T	T	T	C	C	T	T	T	T	T	T	T	T	T	T	T	T	T	T	T	T	T
Chr_Mt	291053	.	A	T	A	A	A	A	A	A	A	A	A	A	het	het	T	A	A	A	A	A	A	A	het	het	het	het	het	het	A	A	A	A	A	A	A	A	A	A	A	A	A	A	A	A	A	A	A
Chr_Mt	294665	.	T	C	T	T	T	T	T	T	T	T	T	T	T	T	T	T	T	T	T	T	T	T	T	T	T	T	T	T	T	T	T	T	C	C	C	T	T	C	C	C	T	T	T	T	T	T	T
Chr_Mt	294680	.	A	C	A	A	A	A	A	A	A	A	A	A	A	A	A	A	A	A	A	A	A	A	A	A	A	A	A	A	A	A	A	A	C	C	C	A	A	C	C	C	A	A	A	A	A	A	A
Chr_Mt	295066	.	T	C	T	T	T	T	T	T	T	T	T	T	T	T	T	T	T	T	T	T	T	T	T	T	T	T	T	T	T	T	T	T	C	C	C	T	T	C	C	C	T	T	T	T	T	T	T
Chr_Mt	295084	.	C	T	T	T	C	T	C	C	C	T	C	C	T	T	T	T	T	T	T	C	C	C	T	T	T	T	T	T	T	T	C	C	T	T	T	C	C	T	T	T	T	T	T	T	T	C	C
Chr_Mt	295141	.	G	T	T	T	G	T	G	G	G	T	G	G	T	T	T	T	T	T	T	G	G	G	T	T	T	T	T	T	T	T	G	G	T	T	T	G	G	T	T	T	T	T	T	T	T	G	G
Chr_Mt	295142	.	G	C	C	C	G	C	G	G	G	C	G	G	C	C	C	C	C	C	C	G	G	G	C	C	C	C	C	C	C	C	G	G	C	C	C	G	G	C	C	C	C	C	C	C	C	G	G
Chr_Mt	295143	.	A	C	C	C	A	C	A	A	A	C	A	A	C	C	C	C	C	C	C	A	A	A	C	C	C	C	C	C	C	C	A	A	C	C	C	A	A	C	C	C	C	C	C	C	C	A	A
Chr_Mt	295690	.	T	G	G	G	T	G	T	T	T	G	T	T	G	G	G	G	G	G	G	T	T	T	G	G	G	het	het	G	G	G	T	T	G	G	G	T	T	G	G	G	G	G	G	G	G	T	T
Chr_Mt	295824	.	C	A	C	C	C	C	C	C	C	C	C	C	C	C	C	A	A	C	C	C	C	C	C	C	C	C	C	C	A	A	C	C	C	C	C	C	C	C	C	C	C	C	C	C	C	C	C
Chr_Mt	296176	.	GA	G	GA	GA	GA	GA	GA	GA	GA	GA	GA	GA	het	GA	GA	G	G	GA	GA	GA	GA	GA	GA	GA	GA	GA	GA	GA	G	G	GA	GA	GA	GA	GA	GA	GA	GA	GA	GA	GA	GA	GA	GA	GA	GA	GA
Chr_Mt	296652	.	G	GT	G	G	G	G	G	G	G	G	G	G	G	G	GT	GT	GT	G	G	G	G	G	G	G	G	G	G	G	het	GT	G	G	G	G	G	G	G	G	G	G	G	G	G	G	G	G	G
Chr_Mt	297146	.	G	T	T	T	G	T	G	G	G	T	G	G	T	T	T	T	T	T	T	G	G	G	T	T	T	T	T	T	T	T	G	G	T	T	T	G	G	T	T	T	T	T	T	T	T	G	G
Chr_Mt	297147	.	A	T	T	T	A	T	A	A	A	T	A	A	T	T	T	T	T	T	T	A	A	A	T	T	T	T	T	T	T	T	A	A	T	T	T	A	A	T	T	T	T	T	T	T	T	A	A
Chr_Mt	297382	.	C	T	C	C	C	C	C	C	C	C	C	C	het	T	C	C	C	C	C	C	C	C	het	het	het	T	T	het	C	C	C	C	C	C	C	C	C	C	C	C	C	C	C	C	C	C	C
Chr_Mt	297515	.	C	T	C	C	C	C	C	C	C	C	C	C	C	C	C	T	T	C	C	C	C	C	C	C	C	C	C	C	T	T	C	C	C	C	C	C	C	C	C	C	C	C	C	C	C	C	C
Chr_Mt	297653	.	G	T	T	T	G	T	G	G	G	T	G	G	T	T	T	T	T	T	T	G	G	G	T	T	T	T	T	T	T	T	G	G	T	T	T	G	G	T	T	T	T	T	T	T	T	G	G
Chr_Mt	298055	.	C	A	A	A	C	A	C	C	C	A	C	C	C	C	C	A	A	het	het	C	C	C	C	C	C	C	C	C	C	C	C	C	C	C	C	C	C	C	C	C	A	het	C	C	C	C	C
Chr_Mt	298265	.	C	CCCTCCTGCGCAGGTTCCCGCTCCAATG	CCCTCCTGCGCAGGTTCCCGCTCCAATG	CCCTCCTGCGCAGGTTCCCGCTCCAATG	C	CCCTCCTGCGCAGGTTCCCGCTCCAATG	C	C	C	CCCTCCTGCGCAGGTTCCCGCTCCAATG	C	C	CCCTCCTGCGCAGGTTCCCGCTCCAATG	CCCTCCTGCGCAGGTTCCCGCTCCAATG	CCCTCCTGCGCAGGTTCCCGCTCCAATG	CCCTCCTGCGCAGGTTCCCGCTCCAATG	CCCTCCTGCGCAGGTTCCCGCTCCAATG	CCCTCCTGCGCAGGTTCCCGCTCCAATG	CCCTCCTGCGCAGGTTCCCGCTCCAATG	C	C	C	CCCTCCTGCGCAGGTTCCCGCTCCAATG	CCCTCCTGCGCAGGTTCCCGCTCCAATG	CCCTCCTGCGCAGGTTCCCGCTCCAATG	CCCTCCTGCGCAGGTTCCCGCTCCAATG	CCCTCCTGCGCAGGTTCCCGCTCCAATG	CCCTCCTGCGCAGGTTCCCGCTCCAATG	CCCTCCTGCGCAGGTTCCCGCTCCAATG	CCCTCCTGCGCAGGTTCCCGCTCCAATG	C	C	CCCTCCTGCGCAGGTTCCCGCTCCAATG	CCCTCCTGCGCAGGTTCCCGCTCCAATG	CCCTCCTGCGCAGGTTCCCGCTCCAATG	C	C	CCCTCCTGCGCAGGTTCCCGCTCCAATG	CCCTCCTGCGCAGGTTCCCGCTCCAATG	CCCTCCTGCGCAGGTTCCCGCTCCAATG	CCCTCCTGCGCAGGTTCCCGCTCCAATG	CCCTCCTGCGCAGGTTCCCGCTCCAATG	CCCTCCTGCGCAGGTTCCCGCTCCAATG	CCCTCCTGCGCAGGTTCCCGCTCCAATG	CCCTCCTGCGCAGGTTCCCGCTCCAATG	C	C
Chr_Mt	298277	.	C	A	C	C	C	C	C	C	C	C	C	C	C	C	C	A	A	C	C	C	C	C	C	C	C	C	C	C	A	A	C	C	C	C	C	C	C	C	C	C	C	C	C	C	C	C	C
Chr_Mt	298319	.	ACGACCTCT	A	ACGACCTCT	ACGACCTCT	ACGACCTCT	ACGACCTCT	ACGACCTCT	ACGACCTCT	ACGACCTCT	ACGACCTCT	ACGACCTCT	ACGACCTCT	ACGACCTCT	ACGACCTCT	ACGACCTCT	A	A	ACGACCTCT	ACGACCTCT	ACGACCTCT	ACGACCTCT	ACGACCTCT	ACGACCTCT	ACGACCTCT	ACGACCTCT	ACGACCTCT	ACGACCTCT	ACGACCTCT	A	A	ACGACCTCT	ACGACCTCT	ACGACCTCT	ACGACCTCT	ACGACCTCT	ACGACCTCT	ACGACCTCT	ACGACCTCT	ACGACCTCT	ACGACCTCT	ACGACCTCT	ACGACCTCT	ACGACCTCT	ACGACCTCT	ACGACCTCT	ACGACCTCT	ACGACCTCT
Chr_Mt	298408	.	T	A	het	A	T	A	T	T	T	het	T	T	T	T	T	T	T	het	het	T	T	T	T	T	T	T	T	T	T	T	T	T	T	T	T	T	T	T	T	T	het	het	het	het	het	T	T
Chr_Mt	298429	.	A	G	G	G	A	G	A	A	A	G	A	A	G	G	G	G	G	G	G	A	het	A	G	G	G	G	G	G	G	G	G	G	G	G	G	G	G	G	G	G	G	G	G	G	G	A	A
Chr_Mt	298444	.	G	A	G	G	G	G	G	G	G	G	G	G	G	G	G	G	G	G	G	G	G	G	G	G	G	G	G	G	G	G	G	G	G	G	G	G	G	G	G	G	G	G	G	G	G	G	G
Chr_Mt	298643	.	T	TC	TC	TC	T	TC	T	T	T	TC	T	T	TC	TC	TC	TC	TC	TC	TC	T	T	T	TC	het	TC	TC	TC	TC	TC	TC	T	T	TC	TC	TC	T	T	TC	TC	TC	TC	TC	TC	TC	TC	T	T
Chr_Mt	298723	.	G	GGAAAAA	G	G	G	G	G	G	G	G	G	G	G	G	G	GGAAAAA	GGAAAAA	G	G	G	G	G	G	G	G	G	G	G	GGAAAAA	GGAAAAA	G	G	G	G	G	G	G	G	G	G	G	G	G	G	G	G	G
Chr_Mt	299171	.	T	C	T	T	T	T	T	T	T	T	T	T	T	T	C	C	C	T	T	T	T	T	T	T	T	T	T	T	C	C	T	T	T	T	T	T	T	T	T	T	T	T	T	T	T	T	T
Chr_Mt	299197	.	G	T	G	G	G	G	G	G	G	G	G	G	G	G	G	T	T	het	het	G	G	het	G	G	G	G	G	G	G	G	G	G	G	G	G	G	G	G	G	G	G	het	G	G	G	G	G
Chr_Mt	299469	.	ATTTCCTCTG	A	ATTTCCTCTG	ATTTCCTCTG	ATTTCCTCTG	ATTTCCTCTG	ATTTCCTCTG	ATTTCCTCTG	ATTTCCTCTG	ATTTCCTCTG	ATTTCCTCTG	ATTTCCTCTG	ATTTCCTCTG	ATTTCCTCTG	ATTTCCTCTG	ATTTCCTCTG	ATTTCCTCTG	ATTTCCTCTG	ATTTCCTCTG	ATTTCCTCTG	ATTTCCTCTG	ATTTCCTCTG	ATTTCCTCTG	ATTTCCTCTG	ATTTCCTCTG	ATTTCCTCTG	ATTTCCTCTG	ATTTCCTCTG	N	N	ATTTCCTCTG	ATTTCCTCTG	het	het	A	ATTTCCTCTG	ATTTCCTCTG	A	A	A	ATTTCCTCTG	ATTTCCTCTG	ATTTCCTCTG	ATTTCCTCTG	ATTTCCTCTG	ATTTCCTCTG	ATTTCCTCTG
Chr_Mt	299474	.	C	*,T	C	C	C	C	C	C	C	C	C	C	C	C	C	C	C	C	C	C	C	C	C	C	C	C	C	C	N	N	C	C	het	het	*,T	C	C	*,T	*,T	*,T	C	C	C	C	C	C	C
Chr_Mt	299475	.	T	*,G	T	T	T	T	T	T	T	T	T	T	T	T	T	T	T	T	T	T	T	T	T	T	T	T	T	T	N	N	T	T	het	het	*,G	T	T	*,G	*,G	*,G	T	T	T	T	T	T	T
Chr_Mt	299845	.	G	A	A	A	G	A	G	G	G	A	G	G	A	A	A	het	N	A	A	G	G	G	A	A	A	A	A	A	N	N	G	G	A	A	A	G	G	A	A	A	A	A	A	A	A	G	G
Chr_Mt	300195	.	C	T	C	C	C	C	C	het	C	C	het	het	C	C	C	C	C	C	C	het	het	het	C	C	het	het	het	het	het	het	C	C	C	C	C	C	het	C	C	C	C	C	het	C	C	het	het
Chr_Mt	300344	.	T	C	T	T	T	T	T	T	T	T	T	T	T	T	T	T	T	T	T	T	T	T	T	T	T	T	T	T	het	het	T	T	T	T	T	T	T	T	T	T	T	T	T	T	T	T	T
Chr_Mt	301010	.	T	G	G	G	T	G	T	T	T	G	T	T	G	G	G	G	G	G	G	T	T	T	G	G	G	G	G	G	G	G	T	T	G	G	G	T	T	G	G	G	G	G	G	G	G	T	T
Chr_Mt	301018	.	C	A	C	C	C	C	C	C	C	C	C	C	C	C	C	C	C	C	C	C	C	C	C	C	C	C	C	C	C	C	C	C	C	C	C	C	C	C	C	C	C	C	C	C	C	C	C
Chr_Mt	301020	.	G	A	G	G	G	G	G	G	G	G	G	G	G	G	G	G	G	G	G	G	G	G	het	het	het	het	G	G	A	A	G	G	G	G	G	G	G	G	G	G	G	G	G	G	G	G	G
Chr_Mt	301148	.	C	A	A	A	C	A	C	C	C	A	C	C	A	A	A	A	A	A	A	C	C	C	A	A	A	A	A	A	A	A	C	C	A	A	A	C	C	A	A	A	A	A	A	A	A	C	C
Chr_Mt	301709	.	C	T	C	C	C	C	C	C	C	C	C	C	C	C	C	C	C	C	C	C	C	C	C	C	C	C	C	C	het	het	C	C	C	C	C	C	C	C	C	C	C	C	C	C	C	C	C
Chr_Mt	301919	.	A	T	A	A	A	A	A	A	A	A	A	A	A	A	A	T	T	A	A	A	A	A	A	A	A	A	A	A	A	A	T	A	T	T	T	A	A	het	het	T	A	A	A	A	A	A	A
Chr_Mt	302208	.	A	C	C	C	A	C	A	A	A	C	A	A	C	C	C	C	C	C	C	A	A	A	C	C	C	C	C	C	C	C	A	A	C	C	C	A	A	C	C	C	C	C	C	C	C	A	A
Chr_Mt	302273	.	CATCTTAG	C	C	C	CATCTTAG	C	CATCTTAG	CATCTTAG	CATCTTAG	C	CATCTTAG	CATCTTAG	C	C	C	C	C	C	C	CATCTTAG	CATCTTAG	CATCTTAG	C	C	C	C	C	C	het	het	CATCTTAG	CATCTTAG	CATCTTAG	CATCTTAG	CATCTTAG	CATCTTAG	CATCTTAG	CATCTTAG	CATCTTAG	CATCTTAG	C	C	C	C	C	CATCTTAG	CATCTTAG
Chr_Mt	302398	.	C	A	C	C	C	C	C	C	C	C	C	C	C	C	C	A	A	C	C	C	C	C	C	C	C	C	C	C	A	het	C	C	C	C	C	C	C	C	C	C	C	C	C	C	C	C	C
Chr_Mt	302406	.	A	T	A	A	A	A	A	A	A	A	A	A	A	A	A	T	T	A	A	A	A	A	A	A	A	A	A	A	T	het	A	A	A	A	A	A	A	A	A	A	A	A	A	A	A	A	A
Chr_Mt	302458	.	C	T	C	C	C	C	C	C	C	C	C	C	C	C	C	C	C	C	C	C	C	het	C	C	C	C	C	C	het	het	C	C	C	C	C	C	C	C	C	C	C	C	C	C	C	C	C
Chr_Mt	302465	.	G	A	G	G	G	G	G	G	G	G	G	G	G	G	G	G	G	G	G	G	G	G	G	G	G	G	G	G	het	het	G	G	G	G	G	G	G	G	G	G	G	G	G	G	G	G	G
Chr_Mt	302474	.	G	T	G	G	G	G	G	G	G	G	G	G	G	G	G	het	het	G	G	G	G	G	G	G	G	G	G	G	het	het	G	G	G	G	G	G	G	G	G	G	G	G	G	G	G	G	G
Chr_Mt	302479	.	A	G	A	A	A	A	A	A	A	A	A	A	A	A	A	het	het	A	A	A	A	A	A	A	A	A	A	A	het	het	A	A	A	A	A	A	A	A	A	A	A	A	A	A	A	A	A
Chr_Mt	302547	.	A	C	A	A	A	A	A	A	A	A	A	A	A	A	A	C	C	A	A	A	A	het	A	A	A	A	A	A	C	C	A	A	A	A	A	A	A	A	A	A	A	A	A	A	A	A	A
Chr_Mt	302559	.	G	A	G	G	G	G	G	G	G	G	G	G	G	G	G	G	G	G	G	G	G	G	G	G	G	G	G	G	het	het	G	G	A	A	A	G	G	A	A	G	G	G	G	G	G	G	G
Chr_Mt	302562	.	A	AT	A	A	A	A	A	A	A	A	A	A	A	A	A	AT	AT	A	A	het	A	het	A	A	het	A	A	A	het	het	A	A	A	A	A	A	A	A	A	A	A	A	A	A	A	A	A
Chr_Mt	302563	.	C	A	C	C	C	C	C	C	C	C	C	C	C	C	C	A	A	C	C	het	C	het	C	C	het	C	C	C	het	het	C	C	C	C	C	C	C	C	C	C	C	C	C	C	C	C	C
Chr_Mt	302589	.	CT	C	CT	CT	CT	CT	CT	CT	CT	CT	CT	CT	CT	CT	CT	C	C	CT	CT	CT	CT	CT	CT	CT	CT	CT	CT	CT	het	het	CT	CT	CT	CT	CT	CT	CT	CT	CT	CT	CT	CT	CT	CT	CT	CT	CT
Chr_Mt	302604	.	C	A	C	C	C	C	C	C	C	C	C	C	C	C	C	A	A	C	C	C	C	C	C	C	C	C	C	C	het	het	C	C	C	C	C	C	C	C	C	C	C	C	C	C	C	C	C
Chr_Mt	302605	.	A	G	A	A	A	A	A	A	A	A	A	A	A	A	A	G	G	A	A	A	A	A	A	A	A	A	A	A	het	het	A	A	A	A	A	A	A	A	A	A	A	A	A	A	A	A	A
Chr_Mt	302607	.	C	T	C	C	C	C	C	C	C	C	C	C	C	C	C	T	T	C	C	C	C	C	C	C	C	C	C	C	het	het	C	C	C	C	C	C	C	C	C	C	C	C	C	C	C	C	C
Chr_Mt	302617	.	A	G	A	A	A	A	A	A	A	A	A	A	A	A	A	N	N	A	A	A	A	A	A	A	A	A	A	A	A	A	A	A	A	A	A	A	A	A	A	A	A	A	A	A	A	A	A
Chr_Mt	302625	.	T	C	T	T	T	T	T	T	T	T	T	T	T	T	T	C	C	T	T	T	T	T	T	T	T	T	T	T	het	het	T	T	T	T	T	T	T	T	T	T	T	T	T	T	T	T	T
Chr_Mt	302650	.	G	A	G	G	G	G	G	G	G	G	G	G	G	G	G	A	A	G	G	G	G	G	G	G	G	G	G	G	het	het	G	G	G	G	G	G	G	G	G	G	G	G	G	G	G	G	G
Chr_Mt	303560	.	T	G	T	T	T	T	T	T	T	T	T	T	T	T	T	G	G	T	T	T	T	T	T	T	T	T	T	T	G	G	T	T	T	T	T	T	T	T	T	T	T	T	T	T	T	T	T
Chr_Mt	304305	.	A	G	A	A	A	A	A	A	A	A	A	A	A	A	A	G	G	A	A	A	A	A	A	A	A	A	A	A	G	G	A	A	A	A	A	A	A	A	A	A	A	A	A	A	A	A	A
Chr_Mt	304327	.	G	A	A	A	G	A	G	G	G	A	G	G	G	G	G	G	G	A	A	G	G	G	G	G	G	G	G	G	G	G	G	G	G	G	G	G	G	G	G	G	A	A	A	A	A	G	G
Chr_Mt	304427	.	A	G	A	A	A	A	A	A	A	A	A	A	A	A	A	G	G	A	A	A	A	A	A	A	A	A	A	A	G	G	A	A	A	A	A	A	A	A	A	A	A	A	A	A	A	A	A
Chr_Mt	304684	.	A	G	A	A	A	A	A	A	A	A	A	A	A	A	A	G	G	A	A	A	A	A	A	A	A	A	A	A	G	G	A	A	A	A	A	A	A	A	A	A	A	A	A	A	A	A	A
Chr_Mt	305186	.	T	C	T	T	T	T	T	T	T	T	T	T	T	T	T	T	T	T	T	T	T	T	T	T	T	T	T	T	T	T	T	T	C	C	C	T	T	C	C	C	T	T	T	T	T	T	T
Chr_Mt	305298	.	A	T	A	A	A	A	A	A	A	A	A	A	A	A	A	T	T	A	A	A	A	A	A	A	A	A	A	A	T	T	A	A	A	A	A	A	A	A	A	A	A	A	A	A	A	A	A
Chr_Mt	305311	.	A	T	A	A	A	A	A	A	A	A	A	A	A	A	A	T	T	A	A	A	A	A	A	A	A	A	A	A	T	T	A	A	A	A	A	A	A	A	A	A	A	A	A	A	A	A	A
Chr_Mt	305673	.	CCTTCTA	C	CCTTCTA	CCTTCTA	CCTTCTA	CCTTCTA	CCTTCTA	CCTTCTA	CCTTCTA	CCTTCTA	CCTTCTA	CCTTCTA	CCTTCTA	CCTTCTA	CCTTCTA	CCTTCTA	CCTTCTA	CCTTCTA	CCTTCTA	CCTTCTA	CCTTCTA	CCTTCTA	CCTTCTA	CCTTCTA	CCTTCTA	CCTTCTA	CCTTCTA	CCTTCTA	CCTTCTA	CCTTCTA	CCTTCTA	CCTTCTA	het	C	C	CCTTCTA	CCTTCTA	het	C	het	CCTTCTA	CCTTCTA	CCTTCTA	CCTTCTA	CCTTCTA	CCTTCTA	CCTTCTA
Chr_Mt	305745	.	G	A	A	A	G	A	G	G	G	A	G	G	A	A	A	A	A	A	A	G	G	G	A	A	A	A	A	A	A	A	G	G	A	A	A	G	G	A	A	A	A	A	A	A	A	G	G
Chr_Mt	305748	.	T	C	T	T	T	T	T	T	T	T	T	T	T	T	T	T	T	T	T	T	T	T	T	T	T	T	T	T	T	T	T	T	C	C	C	T	T	C	C	het	T	T	T	T	T	T	T
Chr_Mt	306376	.	A	G	A	A	A	A	A	A	A	A	A	A	A	A	A	A	A	A	A	A	A	A	A	A	A	A	A	A	A	A	A	A	G	G	G	A	A	G	G	G	A	A	A	A	A	A	A
Chr_Mt	306634	.	A	G	A	A	A	A	A	A	A	A	A	A	G	G	A	N	N	A	A	A	A	A	G	G	G	G	G	het	A	A	A	A	A	A	A	A	A	A	A	A	A	A	A	A	A	A	A
Chr_Mt	307524	.	GA	G	GA	GA	GA	GA	GA	GA	GA	GA	GA	GA	GA	GA	G	G	G	GA	GA	GA	GA	GA	GA	GA	GA	GA	GA	GA	GA	GA	GA	GA	het	het	het	GA	GA	GA	het	het	GA	GA	het	het	N	GA	GA
Chr_Mt	307667	.	T	A	A	A	T	A	T	T	T	A	T	T	A	A	A	N	A	A	A	T	T	T	A	A	A	A	A	A	T	T	T	T	het	het	het	T	T	het	A	A	A	A	A	A	N	T	T
Chr_Mt	307748	.	C	T	C	C	C	C	C	C	C	C	C	C	C	C	C	C	C	C	C	C	C	C	C	C	C	C	C	C	C	C	C	C	het	het	het	C	C	het	het	T	C	C	C	C	C	C	C
Chr_Mt	307838	.	TAA	T,TA	TAA	TAA	TAA	TAA	TAA	TAA	TAA	TAA	TAA	TAA	TAA	TAA	?	TAA	TAA	TAA	het	TAA	TAA	TAA	TAA	TAA	TAA	TAA	TAA	TAA	TAA	TAA	TAA	TAA	T,TA	T,TA	T,TA	het	het	T,TA	T,TA	T,TA	TAA	TAA	TAA	TAA	?	TAA	het
Chr_Mt	308760	.	G	A	G	G	G	G	G	G	G	G	G	G	G	G	G	G	G	G	G	G	G	G	G	G	G	G	G	G	N	N	G	G	het	A	A	G	G	N	A	A	G	G	G	G	G	G	G
Chr_Mt	308942	.	A	G	G	G	A	G	A	A	A	G	A	A	G	G	G	G	G	G	G	A	A	A	G	G	G	G	G	G	N	A	A	A	G	G	G	A	A	het	N	N	G	G	G	G	G	A	A
Chr_Mt	309029	.	C	T	C	C	C	C	C	C	C	C	C	C	C	C	C	C	C	C	C	C	C	C	C	C	C	C	C	C	C	C	C	C	het	T	T	C	C	T	T	N	C	C	C	C	C	C	C
Chr_Mt	309386	.	G	A	G	G	G	G	G	G	G	G	G	G	G	G	G	G	G	G	G	G	G	G	G	G	G	G	G	G	G	N	G	G	A	A	A	G	G	A	A	A	G	G	G	G	G	G	G
Chr_Mt	309770	.	TCATAC	T	TCATAC	TCATAC	TCATAC	TCATAC	TCATAC	TCATAC	TCATAC	TCATAC	TCATAC	TCATAC	T	T	TCATAC	N	TCATAC	TCATAC	TCATAC	TCATAC	TCATAC	TCATAC	T	T	T	T	T	T	het	TCATAC	TCATAC	TCATAC	TCATAC	TCATAC	TCATAC	TCATAC	TCATAC	TCATAC	TCATAC	TCATAC	TCATAC	TCATAC	TCATAC	TCATAC	TCATAC	TCATAC	TCATAC
Chr_Mt	309844	.	G	A	G	G	G	G	G	G	G	G	G	G	G	G	G	G	G	G	G	G	G	G	G	G	G	G	G	G	G	G	G	G	A	A	A	G	G	A	A	G	G	G	G	G	G	G	G
Chr_Mt	310123	.	T	G	G	G	G	G	G	G	G	G	G	G	G	G	G	T	T	G	G	G	G	G	G	G	G	G	G	G	het	T	G	G	G	G	G	G	G	G	G	G	G	G	G	N	G	G	G
Chr_Mt	310784	.	C	CAATGAAGTG	CAATGAAGTG	CAATGAAGTG	C	CAATGAAGTG	C	C	C	CAATGAAGTG	C	C	CAATGAAGTG	CAATGAAGTG	CAATGAAGTG	N	C	CAATGAAGTG	CAATGAAGTG	C	C	C	CAATGAAGTG	CAATGAAGTG	CAATGAAGTG	CAATGAAGTG	CAATGAAGTG	CAATGAAGTG	N	N	C	C	CAATGAAGTG	CAATGAAGTG	CAATGAAGTG	C	C	CAATGAAGTG	CAATGAAGTG	CAATGAAGTG	CAATGAAGTG	CAATGAAGTG	CAATGAAGTG	CAATGAAGTG	CAATGAAGTG	C	C
Chr_Mt	310857	.	A	AAC	A	A	A	A	A	A	A	A	A	A	A	A	A	A	N	A	A	A	A	A	A	A	A	A	A	A	A	N	A	A	AAC	AAC	AAC	A	A	AAC	AAC	AAC	A	A	A	A	A	A	A
Chr_Mt	310990	.	T	G	T	T	T	T	T	T	T	T	T	T	T	T	N	N	N	G	het	T	T	T	T	T	T	T	T	T	N	N	T	T	T	T	T	T	T	T	T	T	T	G	het	het	het	T	T
Chr_Mt	311118	.	C	CT	C	C	C	C	C	C	C	C	C	C	C	C	N	N	C	C	C	C	C	C	C	C	C	C	C	C	N	C	C	C	CT	CT	CT	C	C	CT	CT	CT	C	C	C	C	C	C	C
Chr_Mt	311192	.	G	C	G	G	G	G	G	G	G	G	G	G	G	G	G	N	N	G	G	G	G	G	G	G	G	G	G	G	N	N	G	G	C	C	C	G	G	C	C	C	G	G	G	G	G	G	G
Chr_Mt	312022	.	TATCCA	T	T	T	TATCCA	T	TATCCA	TATCCA	TATCCA	T	TATCCA	TATCCA	T	T	TATCCA	N	N	T	T	TATCCA	TATCCA	TATCCA	T	T	T	T	T	T	N	het	TATCCA	TATCCA	T	T	T	TATCCA	TATCCA	T	T	T	T	T	T	T	T	TATCCA	TATCCA
Chr_Mt	312065	.	A	C	C	C	A	C	A	A	het	C	A	het	C	C	het	N	N	C	C	A	A	A	C	C	C	C	C	C	N	C	C	C	C	C	C	C	C	C	C	C	C	C	C	C	C	het	het
Chr_Mt	312226	.	A	G	G	G	A	G	A	A	A	het	A	A	G	G	het	N	N	G	G	A	A	A	G	G	G	G	G	G	N	A	A	A	het	A	A	A	A	A	A	A	het	G	G	G	G	A	A
Chr_Mt	312477	.	AGCCCTGCCGTACGCAGGTTTCTTGAGTCCC	A	A	A	AGCCCTGCCGTACGCAGGTTTCTTGAGTCCC	A	AGCCCTGCCGTACGCAGGTTTCTTGAGTCCC	AGCCCTGCCGTACGCAGGTTTCTTGAGTCCC	AGCCCTGCCGTACGCAGGTTTCTTGAGTCCC	A	AGCCCTGCCGTACGCAGGTTTCTTGAGTCCC	AGCCCTGCCGTACGCAGGTTTCTTGAGTCCC	A	A	N	N	N	A	A	AGCCCTGCCGTACGCAGGTTTCTTGAGTCCC	AGCCCTGCCGTACGCAGGTTTCTTGAGTCCC	AGCCCTGCCGTACGCAGGTTTCTTGAGTCCC	A	A	A	A	A	A	AGCCCTGCCGTACGCAGGTTTCTTGAGTCCC	N	AGCCCTGCCGTACGCAGGTTTCTTGAGTCCC	AGCCCTGCCGTACGCAGGTTTCTTGAGTCCC	A	het	A	AGCCCTGCCGTACGCAGGTTTCTTGAGTCCC	AGCCCTGCCGTACGCAGGTTTCTTGAGTCCC	A	A	AGCCCTGCCGTACGCAGGTTTCTTGAGTCCC	A	A	A	A	A	AGCCCTGCCGTACGCAGGTTTCTTGAGTCCC	AGCCCTGCCGTACGCAGGTTTCTTGAGTCCC
Chr_Mt	312849	.	G	A	G	G	G	G	G	G	G	G	G	G	G	G	G	G	G	G	G	G	G	G	G	G	G	G	G	G	G	G	G	G	het	het	het	G	G	A	A	A	G	G	G	G	G	G	G
Chr_Mt	313622	.	A	ATTAACC	het	het	A	het	A	A	A	het	A	A	A	A	A	A	A	het	het	A	A	A	A	A	A	A	A	A	N	N	A	A	A	A	A	A	A	A	A	A	het	het	het	A	het	A	A
Chr_Mt	313858	.	T	C	T	T	T	T	T	T	T	T	T	T	T	T	T	C	C	T	T	T	T	T	T	T	T	T	T	T	C	C	T	T	T	T	T	T	T	T	T	T	T	T	T	T	T	T	T
Chr_Mt	313882	.	A	G	A	A	A	A	A	A	A	A	A	A	A	A	A	G	G	A	A	A	A	A	A	A	A	A	A	A	G	G	A	A	A	A	A	A	A	A	A	A	A	A	A	A	A	A	A
Chr_Mt	313912	.	A	G	A	A	A	A	A	A	A	A	A	A	A	A	A	G	G	A	A	A	A	A	A	A	A	A	A	A	G	G	A	A	A	A	A	A	A	A	A	A	A	A	A	A	A	A	A
Chr_Mt	313938	.	C	A	C	C	C	C	C	C	C	C	C	C	C	C	C	C	C	C	C	C	C	C	C	C	C	C	C	C	C	C	C	C	A	A	A	C	C	A	A	A	C	C	C	C	C	C	C
Chr_Mt	314074	.	A	G	A	A	A	A	A	A	A	A	A	A	A	A	A	G	G	A	A	A	A	A	A	A	A	A	A	A	G	G	A	A	A	A	A	A	A	A	A	A	A	A	A	A	A	A	A
Chr_Mt	314150	.	T	C	C	C	T	C	T	T	T	C	T	T	C	C	C	C	C	C	C	T	T	T	C	C	C	C	C	C	C	C	T	T	C	C	C	T	T	C	C	C	C	C	C	C	C	T	T
Chr_Mt	314156	.	A	G	A	A	A	A	A	A	A	A	A	A	A	A	A	A	A	A	A	A	A	A	A	A	A	A	A	A	A	A	A	A	G	G	G	A	A	G	G	G	A	A	A	A	A	A	A
Chr_Mt	314287	.	T	C	T	T	T	T	T	T	T	T	T	T	T	T	C	C	C	T	het	T	T	T	T	het	het	het	T	het	C	C	T	T	T	T	T	T	T	T	T	T	T	T	T	T	T	T	T
Chr_Mt	314498	.	C	A	C	C	C	C	C	C	C	C	C	C	C	C	C	A	A	C	C	C	C	C	C	C	C	C	C	C	A	A	C	C	C	C	C	C	C	C	C	C	C	C	C	C	C	C	C
Chr_Mt	314802	.	C	A	A	A	C	A	C	C	C	A	C	C	A	A	A	A	A	A	A	C	C	C	A	A	A	A	A	A	A	A	A	A	A	A	A	A	A	A	A	A	A	A	A	A	A	C	C
Chr_Mt	315464	.	T	C	T	T	T	T	T	T	T	T	T	T	T	T	T	C	C	T	T	T	T	T	T	T	T	T	T	T	C	C	T	T	T	T	T	T	T	T	T	T	T	T	T	T	T	T	T
Chr_Mt	315695	.	G	T	T	T	G	T	G	G	G	T	G	G	T	T	T	T	T	T	T	G	G	G	T	T	T	T	T	T	T	T	G	G	T	T	T	G	G	T	T	T	T	T	T	T	T	G	G
Chr_Mt	315696	.	A	C	C	C	A	C	A	A	A	C	A	A	C	C	C	C	C	C	C	A	A	A	C	C	C	C	C	C	C	C	A	A	C	C	C	A	A	C	C	C	C	C	C	C	C	A	A
Chr_Mt	315699	.	G	C	C	C	G	C	G	G	G	C	G	G	C	C	C	C	C	C	C	G	G	G	C	C	C	C	C	C	C	C	G	G	C	C	C	G	G	C	C	C	C	C	C	C	C	G	G
Chr_Mt	315869	.	A	G	A	A	A	A	A	A	A	A	A	A	A	A	G	G	G	A	het	A	A	A	A	A	A	A	A	het	G	G	A	A	A	A	A	A	A	A	A	A	A	het	A	A	A	A	A
Chr_Mt	316402	.	A	G	A	A	A	A	A	A	A	A	A	A	A	A	A	G	G	A	A	A	het	het	A	A	A	A	A	A	A	A	A	A	A	A	A	A	A	A	A	A	A	A	A	A	A	A	A
Chr_Mt	316480	.	T	C	T	T	T	T	T	T	T	T	T	T	T	T	T	C	C	T	T	T	T	T	T	T	T	T	T	T	C	C	T	T	T	T	T	T	T	T	T	T	T	T	T	T	T	T	T
Chr_Mt	316758	.	T	C	T	T	T	T	T	T	T	T	T	T	T	T	T	C	C	T	T	T	T	T	T	T	T	T	T	T	C	C	T	T	T	T	T	T	T	T	T	T	T	T	T	T	T	T	T
Chr_Mt	317070	.	C	T	C	C	C	C	C	C	C	C	C	C	C	C	C	T	T	C	C	C	C	C	C	C	C	C	C	C	T	T	C	C	C	C	C	C	C	C	C	C	C	C	C	C	C	C	C
Chr_Mt	317249	.	T	C	T	T	T	T	T	T	T	T	T	T	T	T	C	C	C	T	T	T	T	T	T	T	het	het	het	T	C	C	T	T	T	T	T	T	T	T	T	T	T	T	T	T	T	T	T
Chr_Mt	317492	.	G	A	G	G	G	G	G	G	G	G	G	G	G	G	G	A	A	G	G	G	G	G	G	G	G	G	G	G	A	A	G	G	G	G	G	G	G	G	G	G	G	G	G	G	G	G	G
Chr_Mt	317495	.	G	A	G	G	G	G	G	G	G	G	G	G	G	G	A	G	G	G	G	G	G	G	G	het	G	G	G	het	G	G	G	G	G	G	G	G	G	G	G	G	G	G	G	G	G	G	G
Chr_Mt	317660	.	A	G	A	A	A	A	A	A	A	A	A	A	A	A	A	G	G	A	A	A	A	A	A	A	A	A	A	A	G	G	A	A	A	A	A	A	A	A	A	A	A	A	A	A	A	A	A
Chr_Mt	317962	.	G	A	het	het	G	het	G	G	G	het	G	G	G	G	het	G	G	het	het	G	G	G	G	G	G	G	G	G	G	G	G	G	G	G	G	G	G	G	G	G	het	het	G	G	G	G	G
Chr_Mt	317987	.	T	C	C	C	T	C	T	T	T	C	T	T	C	C	het	C	C	C	C	T	T	T	C	C	C	C	C	het	C	C	T	T	C	C	C	T	T	C	C	C	C	C	C	C	C	T	T
Chr_Mt	318061	.	A	C	A	A	A	A	A	A	A	A	A	A	A	A	C	C	C	A	A	A	A	A	A	A	A	A	A	A	C	C	A	A	A	A	A	A	A	A	A	A	A	A	A	A	A	A	A
Chr_Mt	318341	.	C	T	C	C	C	C	C	C	C	C	C	C	C	C	C	C	C	C	C	C	C	C	C	C	C	C	C	C	C	C	C	C	T	het	het	C	C	het	T	T	C	C	C	C	C	C	C
Chr_Mt	318345	.	G	GAGATC	G	G	G	G	G	G	G	G	G	G	G	G	G	GAGATC	GAGATC	G	G	G	G	G	G	G	G	G	G	G	GAGATC	GAGATC	G	G	G	G	G	G	G	G	G	G	G	G	G	G	G	G	G
Chr_Mt	318352	.	C	A	C	C	C	C	C	C	C	C	C	C	C	C	C	A	A	C	C	C	C	C	C	C	C	C	C	C	A	A	C	C	C	C	C	C	C	C	C	C	C	C	C	C	C	C	C
Chr_Mt	318447	.	G	A	G	G	G	G	G	G	G	G	G	G	G	G	G	G	G	G	G	G	G	G	G	G	G	G	G	G	G	G	G	G	A	het	het	G	G	A	A	A	G	G	G	G	G	G	G
Chr_Mt	318624	.	AGGAAATGGAAACAACTAAGTATTAGTTAGGTTTAGGTTCC	A	A	A	AGGAAATGGAAACAACTAAGTATTAGTTAGGTTTAGGTTCC	A	AGGAAATGGAAACAACTAAGTATTAGTTAGGTTTAGGTTCC	AGGAAATGGAAACAACTAAGTATTAGTTAGGTTTAGGTTCC	AGGAAATGGAAACAACTAAGTATTAGTTAGGTTTAGGTTCC	A	AGGAAATGGAAACAACTAAGTATTAGTTAGGTTTAGGTTCC	AGGAAATGGAAACAACTAAGTATTAGTTAGGTTTAGGTTCC	A	A	AGGAAATGGAAACAACTAAGTATTAGTTAGGTTTAGGTTCC	AGGAAATGGAAACAACTAAGTATTAGTTAGGTTTAGGTTCC	AGGAAATGGAAACAACTAAGTATTAGTTAGGTTTAGGTTCC	A	A	AGGAAATGGAAACAACTAAGTATTAGTTAGGTTTAGGTTCC	AGGAAATGGAAACAACTAAGTATTAGTTAGGTTTAGGTTCC	AGGAAATGGAAACAACTAAGTATTAGTTAGGTTTAGGTTCC	A	A	A	het	het	A	AGGAAATGGAAACAACTAAGTATTAGTTAGGTTTAGGTTCC	AGGAAATGGAAACAACTAAGTATTAGTTAGGTTTAGGTTCC	AGGAAATGGAAACAACTAAGTATTAGTTAGGTTTAGGTTCC	AGGAAATGGAAACAACTAAGTATTAGTTAGGTTTAGGTTCC	AGGAAATGGAAACAACTAAGTATTAGTTAGGTTTAGGTTCC	AGGAAATGGAAACAACTAAGTATTAGTTAGGTTTAGGTTCC	AGGAAATGGAAACAACTAAGTATTAGTTAGGTTTAGGTTCC	AGGAAATGGAAACAACTAAGTATTAGTTAGGTTTAGGTTCC	AGGAAATGGAAACAACTAAGTATTAGTTAGGTTTAGGTTCC	AGGAAATGGAAACAACTAAGTATTAGTTAGGTTTAGGTTCC	AGGAAATGGAAACAACTAAGTATTAGTTAGGTTTAGGTTCC	AGGAAATGGAAACAACTAAGTATTAGTTAGGTTTAGGTTCC	A	het	A	A	A	AGGAAATGGAAACAACTAAGTATTAGTTAGGTTTAGGTTCC	AGGAAATGGAAACAACTAAGTATTAGTTAGGTTTAGGTTCC
Chr_Mt	318671	.	G	T	G	G	G	G	G	G	G	G	G	G	G	G	G	G	G	G	G	G	G	G	G	G	G	G	G	G	G	G	G	G	T	T	T	G	G	T	T	T	G	G	G	G	G	G	G
Chr_Mt	318697	.	G	A	A	A	G	A	G	G	G	A	G	G	G	G	G	G	G	A	A	G	G	G	G	G	G	G	G	G	G	G	G	G	G	G	G	G	G	G	G	G	A	het	A	A	het	G	G
Chr_Mt	318712	.	T	G	G	G	T	G	T	T	T	G	T	T	G	G	G	G	G	G	G	T	T	T	G	G	G	G	G	G	G	G	T	T	T	T	T	G	het	T	T	T	G	G	G	G	G	T	T
Chr_Mt	318713	.	C	A	A	A	C	A	C	C	C	A	C	C	A	A	A	A	A	A	A	C	C	C	A	A	A	A	A	A	A	A	C	C	C	C	C	A	het	C	C	C	A	A	A	A	A	C	C
Chr_Mt	319146	.	T	G	T	T	T	T	T	T	T	T	T	T	T	T	G	G	G	T	T	T	T	T	T	T	T	T	T	T	G	G	T	T	T	T	T	T	T	T	T	T	T	T	T	T	T	T	T
Chr_Mt	319319	.	T	G	G	G	T	G	T	T	T	G	T	T	G	het	G	G	G	G	G	T	T	T	het	het	het	G	G	G	T	T	T	T	G	G	G	T	T	G	G	G	G	G	G	G	G	T	T
Chr_Mt	319329	.	C	A	A	A	C	A	C	C	C	A	C	C	A	A	A	A	A	A	A	C	C	C	A	A	A	A	A	A	A	A	C	C	A	A	A	C	C	A	A	A	A	A	A	A	A	C	C
Chr_Mt	319366	.	T	C	T	T	T	T	T	T	T	T	T	T	T	T	T	C	C	T	T	T	T	T	T	T	T	T	T	T	C	C	T	T	T	T	T	T	T	T	T	T	T	T	T	T	T	T	T
Chr_Mt	319414	.	A	AGCACACACGGG	AGCACACACGGG	AGCACACACGGG	A	AGCACACACGGG	A	A	A	AGCACACACGGG	A	A	AGCACACACGGG	AGCACACACGGG	AGCACACACGGG	AGCACACACGGG	AGCACACACGGG	AGCACACACGGG	AGCACACACGGG	A	A	A	AGCACACACGGG	AGCACACACGGG	AGCACACACGGG	AGCACACACGGG	AGCACACACGGG	AGCACACACGGG	AGCACACACGGG	AGCACACACGGG	A	A	AGCACACACGGG	AGCACACACGGG	AGCACACACGGG	A	A	AGCACACACGGG	AGCACACACGGG	AGCACACACGGG	AGCACACACGGG	AGCACACACGGG	AGCACACACGGG	AGCACACACGGG	AGCACACACGGG	A	A
Chr_Mt	319649	.	A	C	C	C	A	C	A	A	A	C	A	A	C	C	C	C	C	C	C	A	A	A	C	C	C	C	C	C	C	C	A	A	C	C	C	A	A	C	C	C	C	C	C	C	C	A	A
Chr_Mt	319916	.	C	A	C	C	C	C	C	C	C	C	C	C	C	C	C	A	A	C	C	C	C	C	C	C	C	C	C	C	A	A	C	C	C	C	C	C	C	C	C	C	C	C	C	C	C	C	C
Chr_Mt	320032	.	G	T	G	G	G	G	G	G	G	G	G	G	G	G	G	G	G	G	G	G	G	G	G	G	G	G	G	G	G	G	G	G	G	G	G	G	G	G	G	G	G	G	G	G	G	G	G
Chr_Mt	320050	.	G	A	G	G	G	G	G	G	G	G	G	G	G	G	G	G	G	G	G	G	G	G	G	G	G	G	G	G	G	G	G	G	G	G	G	G	G	G	G	G	G	G	G	G	G	G	G
Chr_Mt	320092	.	G	A	G	G	G	G	G	G	G	G	G	G	G	G	G	G	G	G	G	G	G	G	G	G	G	G	G	G	G	G	G	G	G	G	G	G	G	G	G	G	G	G	G	G	G	G	G
Chr_Mt	320323	.	T	C	T	T	T	T	T	T	T	T	T	T	T	T	T	C	C	T	T	T	T	T	T	T	T	T	T	T	C	C	T	T	T	T	T	T	T	T	T	T	T	T	T	T	T	T	T
Chr_Mt	320353	.	A	G	A	A	A	A	A	A	A	A	A	A	A	A	A	G	G	A	A	A	A	A	A	A	A	A	A	A	G	G	A	A	A	A	A	A	A	A	A	A	A	A	A	A	A	A	A
Chr_Mt	320466	.	A	G	G	G	A	G	A	A	A	G	A	A	A	A	A	A	A	G	G	A	A	A	A	A	A	A	A	A	A	A	A	A	A	A	A	A	A	A	A	A	G	G	A	A	A	A	A
Chr_Mt	320481	.	G	C,A	G	G	G	G	G	G	G	G	G	G	G	G	G	?	?	G	G	G	G	G	G	G	G	G	G	G	?	?	G	G	C,A	C,A	C,A	G	G	C,A	C,A	C,A	G	G	G	G	G	G	G
Chr_Mt	320877	.	T	G	G	G	T	G	T	T	T	G	T	T	G	G	G	G	G	G	G	T	T	T	G	G	G	G	G	G	G	G	G	G	G	G	G	T	het	G	G	G	G	G	G	G	G	T	T
Chr_Mt	320878	.	C	A	A	A	C	A	C	C	C	A	C	C	A	A	A	A	A	A	A	C	C	C	A	A	A	A	A	A	A	A	A	A	A	A	A	C	het	A	A	A	A	A	A	A	A	C	C
Chr_Mt	320906	.	G	A	G	G	G	G	G	G	G	G	G	G	G	G	G	A	A	G	G	G	G	G	G	G	G	G	G	G	A	A	G	G	G	G	G	G	G	G	G	G	G	G	G	G	G	G	G
Chr_Mt	320971	.	G	A	G	G	G	G	G	G	G	G	G	G	G	G	A	A	A	G	G	G	G	G	G	G	G	G	G	G	A	A	G	G	G	G	G	G	G	G	G	G	G	G	G	G	G	G	G
Chr_Mt	321193	.	CCCAACCCAA	C	CCCAACCCAA	CCCAACCCAA	CCCAACCCAA	CCCAACCCAA	CCCAACCCAA	CCCAACCCAA	CCCAACCCAA	CCCAACCCAA	CCCAACCCAA	CCCAACCCAA	CCCAACCCAA	CCCAACCCAA	CCCAACCCAA	C	C	CCCAACCCAA	CCCAACCCAA	CCCAACCCAA	CCCAACCCAA	CCCAACCCAA	CCCAACCCAA	CCCAACCCAA	CCCAACCCAA	CCCAACCCAA	CCCAACCCAA	CCCAACCCAA	C	C	CCCAACCCAA	CCCAACCCAA	CCCAACCCAA	CCCAACCCAA	CCCAACCCAA	CCCAACCCAA	CCCAACCCAA	CCCAACCCAA	CCCAACCCAA	CCCAACCCAA	CCCAACCCAA	CCCAACCCAA	CCCAACCCAA	CCCAACCCAA	CCCAACCCAA	CCCAACCCAA	CCCAACCCAA
Chr_Mt	321251	.	A	G	A	A	A	A	A	A	A	A	A	A	A	A	G	G	G	A	A	A	A	A	A	A	A	A	A	A	G	G	A	A	A	A	A	A	A	A	A	A	A	A	A	A	A	A	A
Chr_Mt	321313	.	C	T	C	C	C	C	C	C	C	C	C	C	T	T	C	C	C	C	C	C	C	C	T	T	T	C	C	C	C	C	C	C	C	C	C	C	C	C	C	C	C	C	C	C	C	C	C
Chr_Mt	321355	.	A	T	A	A	A	A	A	A	A	A	A	A	A	A	A	T	T	A	A	A	A	A	A	A	A	A	A	A	T	T	A	A	A	A	A	A	A	A	A	A	A	A	A	A	A	A	A
Chr_Mt	321437	.	G	A	G	G	G	G	G	G	G	G	G	G	G	G	G	G	G	G	G	G	G	G	G	G	G	G	G	G	G	G	G	G	A	A	A	G	G	A	A	A	G	G	G	G	G	G	G
Chr_Mt	321462	.	T	A	A	A	T	A	T	T	T	A	T	T	A	A	T	A	A	A	A	T	T	T	A	A	A	A	A	A	het	het	T	T	T	T	T	T	T	T	T	T	A	A	A	A	A	T	T
Chr_Mt	321523	.	T	TC	T	T	T	T	T	T	T	T	T	T	T	T	T	T	T	T	T	T	het	T	T	T	T	T	T	T	T	T	T	T	T	T	T	T	T	T	T	T	T	T	T	T	T	T	T
Chr_Mt	321524	.	G	C	G	G	G	G	G	G	G	G	G	G	G	G	G	G	G	G	G	G	het	G	G	G	G	G	G	G	G	G	G	G	G	G	G	G	G	G	G	G	G	G	G	G	G	G	G
Chr_Mt	321564	.	T	C	T	T	T	T	T	T	T	T	T	T	T	T	T	C	C	T	T	T	T	T	T	T	T	T	T	T	C	C	T	T	T	T	T	T	T	T	T	T	T	T	T	T	T	T	T
Chr_Mt	321734	.	T	A	T	T	T	T	T	T	T	T	T	T	T	T	T	A	A	T	T	T	T	T	T	T	T	T	T	T	A	A	T	T	T	T	T	T	T	T	T	T	T	T	T	T	T	T	T
Chr_Mt	321735	.	T	A	T	T	T	T	T	T	T	T	T	T	T	T	T	A	A	T	T	T	T	T	T	T	T	T	T	T	A	A	T	T	T	T	T	T	T	T	T	T	T	T	T	T	T	T	T
Chr_Mt	321736	.	C	A	C	C	C	C	C	C	C	C	C	C	C	C	C	A	A	C	C	C	C	C	C	C	C	C	C	C	A	A	C	C	C	C	C	C	C	C	C	C	C	C	C	C	C	C	C
Chr_Mt	322214	.	C	T	C	C	C	C	C	C	C	C	C	C	C	C	C	T	T	C	C	C	C	C	C	C	C	C	C	C	T	T	C	C	C	C	C	C	C	C	C	C	C	C	C	C	C	C	C
Chr_Mt	323159	.	A	G	G	G	A	G	A	A	A	G	A	A	G	G	G	G	G	G	G	A	A	A	G	G	G	G	G	G	G	G	G	G	G	G	G	A	A	G	G	G	G	G	G	G	G	A	A
Chr_Mt	323382	.	C	T	C	C	C	C	C	C	C	C	C	C	C	C	C	C	C	C	C	C	C	C	C	C	C	C	C	C	het	C	C	C	T	T	T	C	C	T	T	T	C	C	C	C	C	C	C
Chr_Mt	323405	.	A	G	A	A	A	A	A	A	A	A	A	A	A	A	A	G	G	A	A	A	A	A	A	A	A	A	A	A	G	G	A	A	A	A	A	A	A	A	A	A	A	A	A	A	A	A	A
Chr_Mt	323424	.	G	A	G	G	G	G	G	G	G	G	G	G	G	G	G	A	A	G	G	G	G	G	G	G	G	G	G	G	A	A	G	G	G	G	G	G	G	G	G	G	G	G	G	G	G	G	G
Chr_Mt	323508	.	A	C	C	C	A	C	A	A	A	C	A	A	C	C	C	A	A	A	A	A	A	A	C	C	C	C	C	C	A	A	C	C	C	C	C	A	A	C	C	C	C	C	A	A	A	A	A
Chr_Mt	323827	.	A	G	G	G	A	G	A	A	A	G	A	A	G	G	G	G	G	G	G	A	A	A	G	G	G	G	G	G	G	G	A	A	G	G	G	A	A	G	G	G	G	G	G	G	G	A	A
Chr_Mt	323869	.	C	A	C	C	C	C	C	C	C	C	C	C	C	C	C	A	A	C	C	C	C	C	C	C	C	C	C	C	A	A	C	C	C	C	C	C	C	C	C	C	C	C	C	C	C	C	C
Chr_Mt	323870	.	A	C	C	C	A	C	A	A	A	C	A	A	A	A	C	A	A	het	C	A	A	A	A	A	A	A	A	A	A	A	A	A	C	C	C	A	A	C	C	C	C	C	A	A	A	A	A
Chr_Mt	324353	.	C	T	C	C	C	C	C	C	C	C	C	C	C	C	C	C	C	C	C	C	C	C	C	C	C	C	C	C	C	C	C	C	het	het	het	C	C	C	C	C	C	C	C	C	C	C	C
Chr_Mt	324377	.	T	C	T	T	T	T	T	T	T	T	T	T	T	T	T	C	C	T	T	T	T	T	T	T	T	T	T	T	C	C	T	T	T	T	T	T	T	T	T	T	T	T	T	T	T	T	T
Chr_Mt	324702	.	T	A	T	T	T	T	T	T	T	T	T	T	T	T	T	A	A	T	T	T	T	T	T	T	T	T	T	T	A	het	T	T	T	T	T	T	T	T	T	T	T	T	T	T	T	T	T
Chr_Mt	324707	.	A	T	A	A	A	A	A	A	A	A	A	A	A	A	A	T	T	A	A	A	A	A	A	A	A	A	A	A	T	T	A	A	A	A	A	A	A	A	A	A	A	A	A	A	A	A	A
Chr_Mt	325127	.	T	C	C	C	T	C	T	T	T	C	T	T	C	C	C	C	C	C	C	T	T	T	C	C	C	C	C	C	C	C	C	C	C	C	C	T	het	C	C	C	C	C	C	C	C	T	T
Chr_Mt	325157	.	G	C	G	G	G	G	G	G	G	G	G	G	G	G	G	G	G	G	G	G	G	G	G	G	G	G	G	G	G	G	G	G	G	G	G	G	G	G	G	G	G	G	G	G	G	G	G
Chr_Mt	325161	.	G	A	G	G	G	G	G	G	G	G	G	G	G	G	G	G	G	G	G	G	G	G	G	G	G	G	G	G	G	G	G	G	G	G	G	G	G	G	G	G	G	G	G	G	G	G	G
Chr_Mt	325456	.	C	T	het	het	C	T	C	C	C	het	C	C	C	C	C	C	C	C	C	C	C	C	C	C	C	C	C	C	C	C	C	C	C	C	C	C	C	C	C	C	het	T	C	C	C	C	C
Chr_Mt	325716	.	A	G	A	A	A	A	A	A	A	A	A	het	A	A	A	A	A	A	A	A	A	A	A	A	A	A	A	A	A	A	A	A	A	A	A	A	A	A	A	A	A	A	A	A	A	A	A
Chr_Mt	326111	.	T	C	C	C	T	C	T	T	T	C	T	T	C	C	T	T	T	C	C	T	T	T	C	C	C	C	C	C	T	T	T	T	T	T	T	T	T	T	T	T	het	C	C	C	C	T	T
Chr_Mt	326173	.	C	T	C	C	C	C	C	C	C	C	C	T	C	C	C	C	C	C	C	C	C	C	C	C	C	C	C	C	C	C	C	C	C	C	C	C	C	C	C	C	C	C	C	C	C	C	C
Chr_Mt	326356	.	C	T	C	C	C	C	C	C	C	C	C	C	T	T	C	C	C	C	C	C	C	C	T	T	T	T	T	T	C	C	C	C	C	C	C	C	C	C	C	C	C	C	C	C	C	C	C
Chr_Mt	326536	.	A	G	A	A	A	A	A	A	A	A	A	A	A	A	A	A	A	A	A	A	A	A	A	A	A	A	A	A	A	A	A	A	G	G	G	A	A	G	G	G	A	A	A	A	A	A	A
Chr_Mt	326610	.	G	T	T	T	G	T	G	G	G	T	G	G	T	T	G	T	T	T	T	G	G	G	T	T	T	T	T	T	T	T	G	G	T	T	T	G	G	T	T	T	T	T	T	T	T	G	G
Chr_Mt	327356	.	T	G	G	G	T	G	T	T	T	G	T	T	G	G	G	G	G	G	G	T	T	T	G	G	G	G	G	G	N	N	T	T	G	G	G	T	T	G	G	G	G	G	G	G	G	T	T
Chr_Mt	327547	.	G	A	G	G	G	G	G	G	G	G	G	G	G	G	G	G	G	G	G	G	G	G	G	G	G	G	G	G	het	het	G	G	G	G	G	G	G	G	G	G	G	G	G	G	G	G	G
Chr_Mt	327940	.	T	C	C	C	T	C	T	T	T	C	T	T	C	C	C	T	T	C	C	T	T	T	C	C	C	C	C	C	C	C	T	T	C	C	C	T	T	C	C	C	C	C	C	C	C	T	T
Chr_Mt	327973	.	C	T	T	T	C	T	C	C	C	T	C	C	C	C	C	C	C	T	T	C	C	C	C	C	C	het	C	C	C	C	C	C	C	C	C	C	C	C	C	C	T	T	T	T	T	C	C
Chr_Mt	328067	.	T	C	C	C	T	C	T	T	T	C	T	T	C	C	C	T	T	C	C	T	T	T	C	C	C	C	C	C	C	C	T	T	C	C	C	T	T	C	C	C	C	C	C	C	C	T	T
Chr_Mt	328131	.	A	AT	A	A	A	A	A	A	A	A	A	A	A	A	A	A	A	A	A	A	A	A	A	A	A	A	A	A	A	A	A	A	A	A	A	A	A	A	A	A	A	A	A	A	A	A	A
Chr_Mt	328135	.	C	T	C	C	C	C	C	C	C	C	C	C	C	C	C	C	C	C	C	C	C	C	C	C	C	C	C	C	C	C	C	C	C	C	C	C	C	C	C	C	C	C	C	C	C	C	C
Chr_Mt	328625	.	C	A	C	C	C	C	C	C	C	C	C	C	C	C	C	A	A	C	C	C	C	C	C	C	C	C	C	C	C	C	C	C	A	A	A	C	C	A	A	A	C	C	C	C	C	C	C
Chr_Mt	329502	.	CCTTTG	C	C	C	CCTTTG	C	CCTTTG	CCTTTG	CCTTTG	C	CCTTTG	CCTTTG	C	C	CCTTTG	CCTTTG	CCTTTG	C	C	CCTTTG	CCTTTG	CCTTTG	C	C	C	C	C	C	CCTTTG	CCTTTG	CCTTTG	CCTTTG	C	C	C	CCTTTG	CCTTTG	C	C	C	C	C	C	C	C	CCTTTG	CCTTTG
Chr_Mt	329601	.	ACATCG	A	ACATCG	ACATCG	ACATCG	ACATCG	ACATCG	ACATCG	ACATCG	het	ACATCG	ACATCG	ACATCG	ACATCG	ACATCG	ACATCG	ACATCG	ACATCG	ACATCG	ACATCG	ACATCG	ACATCG	ACATCG	ACATCG	ACATCG	ACATCG	ACATCG	ACATCG	ACATCG	ACATCG	ACATCG	ACATCG	A	A	A	ACATCG	ACATCG	A	A	A	het	ACATCG	ACATCG	ACATCG	ACATCG	ACATCG	ACATCG
Chr_Mt	329622	.	A	C	A	A	A	A	A	A	A	het	A	A	A	A	A	A	A	A	A	A	A	A	A	A	A	A	A	A	A	A	A	A	C	C	C	A	A	C	C	C	het	A	A	A	A	A	A
Chr_Mt	330105	.	A	G	G	G	A	G	A	A	A	G	A	A	G	G	G	G	G	G	G	A	A	A	G	G	G	G	G	G	G	G	A	A	G	G	G	A	A	G	G	G	G	G	G	G	G	A	A
Chr_Mt	330321	.	A	C	C	C	A	C	A	A	A	C	A	A	C	C	C	C	C	C	C	A	A	A	C	C	C	C	C	C	C	C	A	A	C	C	C	A	A	C	C	C	C	C	C	C	C	A	A
Chr_Mt	330808	.	C	T	C	C	C	C	C	C	C	C	C	C	C	C	C	C	C	C	C	C	C	C	C	C	C	C	C	C	C	C	C	C	het	T	T	C	C	T	T	T	C	C	C	C	C	C	C
Chr_Mt	331198	.	G	GGGGTGT	G	G	G	G	G	G	G	G	G	G	G	G	G	GGGGTGT	GGGGTGT	G	G	G	G	G	G	G	G	G	G	G	GGGGTGT	GGGGTGT	G	G	G	G	G	G	G	G	G	G	G	G	G	G	G	G	G
Chr_Mt	332153	.	T	TTGGGGG	T	T	T	T	T	T	T	T	T	T	T	T	T	TTGGGGG	TTGGGGG	T	T	T	T	T	T	T	T	T	T	T	TTGGGGG	TTGGGGG	T	T	T	T	T	T	T	T	T	T	T	T	T	T	T	T	T
Chr_Mt	332229	.	T	C	T	T	T	T	T	T	T	T	T	T	T	T	T	C	C	T	T	T	T	T	T	T	T	T	T	T	C	C	T	T	T	T	T	T	T	T	T	T	T	T	T	T	T	T	T
Chr_Mt	332246	.	G	A	G	G	G	G	G	G	G	G	G	G	G	G	G	A	A	G	G	G	G	G	G	G	G	G	G	G	A	A	G	G	G	G	G	G	G	G	G	G	G	G	G	G	G	G	G
Chr_Mt	332584	.	G	A	G	G	G	G	G	G	G	G	G	G	G	G	G	G	G	G	G	G	G	G	G	G	G	G	G	G	G	G	G	G	A	A	het	G	G	A	A	A	G	G	G	G	G	G	G
Chr_Mt	332750	.	T	C	T	T	T	T	T	T	T	T	T	T	T	T	T	C	C	T	T	T	T	T	T	T	T	T	T	T	C	C	T	T	T	T	T	T	T	T	T	T	T	T	T	T	T	T	T
Chr_Mt	332833	.	A	G	A	A	A	A	A	A	A	A	A	A	A	A	A	A	A	A	A	A	A	A	A	A	A	A	A	A	A	A	A	A	G	G	G	A	A	G	G	G	A	A	A	A	A	A	A
Chr_Mt	333101	.	T	A	T	T	T	T	T	T	T	T	T	T	T	T	T	A	A	T	T	T	T	T	T	T	T	T	T	T	A	A	T	T	T	T	T	T	T	T	T	T	T	T	T	T	T	T	T
Chr_Mt	333119	.	C	CTCTCGAT	C	C	C	C	C	C	C	C	C	C	C	C	C	CTCTCGAT	CTCTCGAT	C	C	C	C	C	C	C	C	C	C	C	CTCTCGAT	CTCTCGAT	C	C	C	C	C	C	C	C	C	C	C	C	C	C	C	C	C
Chr_Mt	333306	.	T	A	A	A	T	A	T	T	T	A	T	T	T	T	T	N	N	T	T	T	T	T	T	T	T	T	T	T	N	N	T	T	T	T	T	T	T	T	T	N	A	het	T	T	T	T	T
Chr_Mt	333364	.	T	G	T	T	T	T	T	T	T	het	T	T	T	T	T	G	G	T	T	T	T	T	T	T	T	T	T	T	T	T	T	T	T	T	T	T	T	het	het	G	het	het	T	het	T	T	T
Chr_Mt	333377	.	T	A	T	T	T	T	T	T	T	het	T	T	T	T	T	A	A	T	T	T	T	T	T	T	T	T	T	T	T	T	T	T	T	T	T	T	T	het	het	A	het	het	T	het	T	T	T
Chr_Mt	333513	.	G	A	G	G	G	G	G	G	G	G	G	G	G	G	G	N	N	G	G	G	G	G	G	G	G	G	G	G	N	N	G	G	A	het	A	G	G	A	A	N	G	G	G	G	G	G	G
Chr_Mt	334035	.	C	T	C	C	C	C	C	C	C	C	C	C	C	C	C	C	N	C	C	C	C	C	C	C	C	C	C	het	N	N	C	C	het	het	het	C	C	T	T	N	C	het	C	C	C	C	C
Chr_Mt	334071	.	C	T	C	C	C	C	C	C	C	C	C	C	C	C	C	N	N	C	C	C	C	C	C	C	C	C	C	het	C	N	C	C	T	T	T	C	C	het	het	C	C	het	C	C	C	C	C
Chr_Mt	334144	.	C	T	het	het	C	het	C	C	C	het	C	C	C	C	N	N	N	het	het	C	C	C	C	C	C	C	C	C	N	N	C	C	C	C	C	C	C	C	C	C	het	het	C	het	C	C	C
Chr_Mt	334168	.	T	G,A	?	?	T	?	T	T	T	?	T	T	T	T	N	N	N	het	het	T	T	T	T	T	T	T	T	T	T	T	T	T	?	?	?	T	T	?	het	?	?	het	het	het	het	T	T
Chr_Mt	334265	.	G	A	het	het	G	het	G	G	G	het	G	G	G	G	N	G	G	het	A	G	G	G	G	G	G	G	G	G	G	N	G	G	het	het	het	G	G	het	het	A	het	N	het	N	N	G	G
Chr_Mt	334307	.	A	G	het	het	A	het	A	A	A	het	A	A	N	N	N	A	A	A	A	A	A	A	A	A	A	A	A	A	N	N	A	A	het	het	het	A	A	het	het	G	het	A	A	A	A	A	A
Chr_Mt	334322	.	C	T	het	het	C	het	C	C	C	het	C	C	C	C	N	C	C	het	C	C	C	C	C	C	C	C	C	het	N	C	C	C	C	C	C	C	C	C	C	C	het	het	C	het	C	C	C
Chr_Mt	334342	.	C	T	C	C	C	C	C	C	C	C	C	C	C	C	N	C	C	het	C	C	C	C	het	het	het	het	het	C	N	C	C	C	C	C	C	C	C	het	het	N	C	C	het	het	het	C	C
Chr_Mt	334344	.	A	G	het	het	A	het	A	A	A	het	A	A	A	A	N	A	A	het	het	A	A	A	het	het	het	het	het	het	N	A	A	A	het	het	het	A	A	het	het	A	het	het	het	het	het	A	A
Chr_Mt	334378	.	C	A	het	het	C	het	C	C	C	het	C	C	C	C	N	C	C	het	het	C	C	C	het	het	het	het	het	het	N	C	C	C	het	het	het	C	C	het	het	N	het	het	het	het	het	C	C
Chr_Mt	334391	.	C	G	het	het	C	het	C	C	C	het	C	C	C	C	N	C	C	het	het	C	C	C	het	het	het	het	het	het	N	C	C	C	het	het	het	C	C	het	het	N	het	het	het	het	het	C	C
Chr_Mt	334400	.	A	T	het	het	A	het	A	A	A	het	A	A	A	A	A	A	A	het	het	A	A	A	het	het	het	het	het	het	N	A	A	A	het	het	het	A	A	het	het	A	het	het	het	het	het	A	A
Chr_Mt	334430	.	G	A	G	G	G	G	G	G	G	G	G	G	A	A	N	G	G	het	G	G	G	G	G	N	het	het	het	het	N	N	G	G	het	het	het	G	G	G	G	N	G	G	het	het	het	G	G
Chr_Mt	334474	.	C	A	het	het	C	het	C	C	C	het	C	C	C	C	C	C	C	het	het	C	C	C	het	het	het	het	het	het	N	N	C	C	het	het	het	C	C	het	het	C	het	het	het	het	het	C	C
Chr_Mt	334478	.	A	G	het	het	A	het	A	A	A	het	A	A	A	A	A	A	A	het	het	A	A	A	het	het	het	het	het	het	N	N	A	A	het	het	het	A	A	het	het	A	het	het	het	het	het	A	A
Chr_Mt	334497	.	G	A	G	G	G	G	G	G	G	G	G	G	G	G	G	G	G	het	G	G	G	G	A	A	het	G	G	G	N	N	G	G	G	G	G	G	G	G	G	G	G	het	het	het	het	G	G
Chr_Mt	334507	.	C	T	het	het	C	het	C	C	C	het	C	C	C	C	C	C	C	het	het	C	C	C	het	het	het	het	het	het	N	N	C	C	het	het	het	C	C	het	het	C	het	het	het	het	het	C	C
Chr_Mt	334512	.	T	A	het	het	T	het	T	T	T	het	T	T	T	T	T	T	T	het	T	T	T	T	T	T	T	T	T	T	T	N	T	T	T	T	T	T	T	T	T	T	het	het	het	het	het	T	T
Chr_Mt	334539	.	G	A	G	G	G	G	G	G	G	G	G	G	A	A	G	G	G	het	G	G	G	G	het	het	het	A	A	het	N	N	G	G	G	G	G	G	G	G	G	G	G	G	het	het	het	G	G
Chr_Mt	334544	.	G	A	G	G	G	G	G	G	G	G	G	G	G	G	N	G	G	het	G	G	G	G	G	G	G	G	G	G	N	N	G	G	het	het	het	G	G	het	het	G	G	het	het	het	het	G	G
Chr_Mt	334565	.	C	T	het	het	C	het	C	C	C	het	C	C	C	C	N	C	C	het	het	C	C	C	het	het	het	het	het	het	N	C	C	C	het	het	het	C	C	het	het	C	het	het	het	het	het	C	C
Chr_Mt	334579	.	C	T	het	het	C	het	C	C	C	het	C	C	T	T	N	C	C	het	het	C	C	C	het	het	het	het	het	het	C	C	C	C	het	het	het	C	C	het	het	C	het	het	het	het	het	C	C
Chr_Mt	334602	.	T	A	het	het	T	het	T	T	T	het	T	T	A	A	N	T	T	het	het	T	T	T	het	het	het	het	het	het	T	T	T	T	het	het	het	T	T	het	het	T	het	het	het	het	het	T	T
Chr_Mt	334659	.	ACCC	A	het	het	ACCC	het	ACCC	ACCC	ACCC	het	ACCC	ACCC	ACCC	ACCC	ACCC	N	N	het	het	ACCC	ACCC	ACCC	het	het	het	het	het	het	N	N	ACCC	ACCC	het	het	het	ACCC	ACCC	het	het	ACCC	het	het	het	het	het	ACCC	ACCC
Chr_Mt	334664	.	A	AT	het	het	A	het	A	A	A	het	A	A	A	A	A	A	N	het	het	A	A	A	het	het	het	het	het	het	N	N	A	A	het	het	het	A	A	het	het	A	het	het	het	het	het	A	A
Chr_Mt	334675	.	G	T	het	het	G	het	G	G	G	het	G	G	G	G	G	N	N	het	het	G	G	G	het	het	het	het	het	het	G	N	G	G	het	het	het	G	G	het	het	G	het	het	het	het	het	G	G
Chr_Mt	334734	.	A	G	het	het	A	het	A	A	A	het	A	A	A	A	A	N	N	het	het	A	A	A	het	het	het	het	het	het	A	N	A	A	het	het	het	A	A	het	het	A	het	het	het	het	het	A	A
Chr_Mt	334746	.	G	C	G	G	G	G	G	G	G	G	G	G	C	C	N	N	N	G	G	G	G	G	het	het	het	het	het	het	G	G	G	G	G	G	G	G	G	G	G	G	G	G	G	G	G	G	G
Chr_Mt	334750	.	G	A	A	A	G	A	G	G	G	A	G	G	A	A	N	N	N	het	het	G	G	G	het	het	het	het	het	het	G	G	G	G	het	het	het	G	G	het	het	G	A	het	het	het	het	G	G
Chr_Mt	334861	.	G	A	het	het	G	het	G	G	G	het	G	G	G	N	N	N	N	het	het	G	G	G	het	het	het	het	het	het	G	G	G	G	N	N	N	G	G	N	N	N	het	het	het	het	het	G	G
Chr_Mt	334874	.	G	T	G	G	G	G	G	G	G	G	G	G	T	het	G	N	G	G	G	G	G	G	het	het	het	het	het	het	G	G	G	G	G	G	G	G	G	G	G	G	G	G	G	G	G	G	G
Chr_Mt	335215	.	G	A	G	G	G	G	G	G	G	G	G	G	G	G	G	A	A	G	G	G	G	G	G	G	G	G	G	G	A	A	G	G	G	G	G	G	G	G	G	G	G	G	G	G	G	G	G
Chr_Mt	335226	.	T	C	C	C	T	C	T	T	T	C	T	T	C	C	C	C	C	C	C	T	T	T	C	C	C	C	C	C	C	C	T	T	C	C	C	T	T	C	C	C	C	C	C	C	C	T	T
Chr_Mt	335375	.	C	A	C	C	C	C	C	C	C	C	C	C	C	C	C	A	A	C	C	C	C	C	C	C	C	C	C	C	A	A	C	C	C	C	C	C	C	C	C	C	C	C	C	C	C	C	C
Chr_Mt	336029	.	C	CTCAATT	C	C	C	C	C	C	C	C	C	C	C	C	C	CTCAATT	CTCAATT	C	C	C	C	C	C	C	C	C	C	C	CTCAATT	CTCAATT	C	N	C	C	C	C	C	C	C	C	C	C	C	C	C	C	C
Chr_Mt	336120	.	C	T	C	C	C	C	C	C	C	C	C	C	C	C	C	C	C	C	C	C	C	C	C	C	C	C	C	C	C	C	het	C	C	C	C	C	C	C	C	C	C	C	C	C	C	C	C
Chr_Mt	336197	.	G	A	G	G	G	G	G	G	G	G	G	G	G	G	G	G	G	G	G	G	het	G	G	G	G	G	G	G	G	G	het	het	G	G	G	G	G	G	G	G	G	G	G	G	G	G	het
Chr_Mt	336242	.	C	A	C	C	C	C	C	C	C	C	C	C	C	C	C	C	C	C	C	C	C	het	C	C	C	C	C	C	C	C	het	A	C	C	C	C	C	C	C	C	C	C	C	C	C	C	C
Chr_Mt	336244	.	G	A	G	G	G	G	G	G	G	G	G	G	G	G	G	G	G	G	G	G	G	het	G	G	G	G	G	G	G	G	het	A	G	G	G	G	G	G	G	G	G	G	G	G	G	G	G
Chr_Mt	336395	.	G	A	G	G	G	G	G	G	G	G	G	G	G	G	G	G	G	G	G	G	G	G	G	G	G	G	G	G	G	G	G	G	G	G	G	G	G	G	G	G	G	G	G	G	G	G	G
Chr_Mt	336396	.	C	G	C	C	C	C	C	C	C	C	C	C	C	C	C	C	C	C	C	C	C	C	C	C	C	C	C	C	C	C	C	C	C	C	C	C	C	C	C	C	C	C	C	C	C	C	C
Chr_Mt	337026	.	G	GCTGGTA	G	G	G	G	G	G	G	G	G	G	G	G	G	GCTGGTA	GCTGGTA	G	G	G	G	G	G	G	G	G	G	G	GCTGGTA	GCTGGTA	G	G	G	G	G	G	G	G	G	G	G	G	G	G	G	G	G
Chr_Mt	337294	.	T	A	A	A	T	A	T	T	T	A	T	T	A	A	A	N	N	A	A	T	T	T	A	A	A	A	A	A	A	A	T	T	A	A	A	T	T	A	A	A	A	A	A	A	A	T	T
Chr_Mt	337295	.	T	A	A	A	T	A	T	T	T	A	T	T	A	A	A	N	N	A	A	T	T	T	A	A	A	A	A	A	A	A	T	T	A	A	A	T	T	A	A	A	A	A	A	A	A	T	T
Chr_Mt	337296	.	C	A	A	A	C	A	C	C	C	A	C	C	A	A	A	N	N	A	A	C	C	C	A	A	A	A	A	A	A	A	C	C	A	A	A	C	C	A	A	A	A	A	A	A	A	C	C
Chr_Mt	337524	.	C	T	C	C	C	C	C	C	C	C	C	C	C	C	C	C	C	C	C	C	C	C	C	C	C	C	C	C	C	C	C	C	het	het	het	C	C	C	C	C	C	C	C	C	C	C	C
Chr_Mt	337591	.	TGGG	T	T	T	TGGG	T	TGGG	TGGG	TGGG	T	TGGG	TGGG	T	T	T	T	T	T	T	TGGG	TGGG	TGGG	T	T	T	T	T	T	N	N	TGGG	TGGG	T	T	T	TGGG	TGGG	T	T	N	T	T	T	T	T	TGGG	TGGG
Chr_Mt	337729	.	A	C	C	C	A	C	A	A	A	C	A	A	C	C	C	N	N	C	C	A	A	A	C	C	C	C	C	C	N	N	A	A	A	A	A	A	A	A	A	N	C	C	C	C	C	A	A
Chr_Mt	337730	.	GT	G	GT	GT	GT	GT	GT	GT	GT	GT	GT	GT	GT	GT	GT	N	GT	GT	GT	GT	GT	GT	GT	GT	GT	GT	GT	GT	N	N	GT	GT	G	G	G	GT	GT	G	G	N	GT	GT	GT	GT	GT	GT	GT
Chr_Mt	337794	.	G	GCTC	GCTC	GCTC	G	GCTC	G	G	G	GCTC	G	G	GCTC	GCTC	GCTC	N	N	GCTC	GCTC	G	G	G	GCTC	GCTC	GCTC	GCTC	GCTC	GCTC	GCTC	GCTC	G	G	GCTC	GCTC	het	G	G	GCTC	GCTC	N	GCTC	GCTC	GCTC	GCTC	GCTC	G	G
Chr_Mt	337823	.	G	A	G	G	G	G	G	G	G	G	G	G	G	G	G	N	G	G	G	G	G	G	G	G	G	G	G	G	A	A	G	G	G	G	het	G	G	G	G	A	G	G	G	G	G	G	G
Chr_Mt	337993	.	C	A	A	A	C	A	C	C	C	A	C	C	A	A	A	N	het	A	A	C	C	C	A	A	A	A	A	A	N	N	C	C	A	het	C	C	C	N	N	A	A	A	A	A	A	C	C
Chr_Mt	338003	.	A	C	A	A	A	A	A	A	A	A	A	A	A	A	A	N	A	A	A	A	A	A	A	A	A	A	A	A	C	C	A	A	het	het	C	A	A	N	N	A	A	A	A	A	A	A	A
Chr_Mt	338016	.	A	T	T	T	A	T	A	A	A	T	A	A	T	T	A	N	het	T	T	A	A	A	T	T	T	T	T	T	A	A	A	A	T	het	T	A	A	N	T	T	T	T	T	T	T	A	A
Chr_Mt	338017	.	A	T	T	T	A	T	A	A	A	T	A	A	T	T	A	N	het	T	T	A	A	A	T	T	T	T	T	T	A	A	A	A	T	het	T	A	A	N	T	T	T	T	T	T	T	A	A
Chr_Mt	338085	.	C	T	C	C	C	C	C	C	C	C	C	C	C	C	C	N	C	C	C	het	C	C	C	C	C	C	C	C	C	C	C	C	het	T	T	C	C	T	T	C	C	C	C	C	C	C	C
Chr_Mt	338115	.	C	CA	C	C	C	C	C	C	C	C	C	C	C	C	C	N	C	C	C	C	C	C	C	C	C	C	C	C	C	C	C	C	het	CA	CA	C	C	CA	CA	N	C	C	C	C	C	C	C
Chr_Mt	338117	.	A	ATGGATGATTT	A	A	A	A	A	A	A	A	A	A	A	A	A	N	A	A	A	A	A	A	A	A	A	A	A	A	A	A	A	A	N	N	N	A	A	N	A	A	A	A	A	A	A	A	A
Chr_Mt	338188	.	C	T	C	C	C	C	C	C	C	C	C	C	C	C	C	N	N	C	C	C	C	C	C	C	C	C	C	C	T	T	C	C	C	C	C	C	C	C	C	N	C	C	C	C	C	C	C
Chr_Mt	338266	.	T	A	A	A	T	A	T	T	T	A	T	T	A	A	A	N	N	A	A	T	het	T	A	A	A	A	A	A	N	N	T	T	A	A	A	T	T	A	A	T	A	A	A	A	A	T	T
Chr_Mt	338267	.	TC	T	TC	T	TC	TC	TC	TC	TC	TC	TC	TC	TC	TC	TC	N	N	TC	TC	TC	TC	TC	TC	TC	TC	TC	TC	T	T	het	TC	TC	TC	TC	TC	TC	TC	TC	TC	TC	TC	TC	TC	TC	TC	TC	TC
Chr_Mt	338332	.	A	T	T	T	A	T	A	A	A	T	A	A	T	T	T	N	N	T	T	A	A	A	T	T	T	T	T	T	A	A	A	A	T	T	T	A	A	T	T	N	T	T	T	T	T	A	A
Chr_Mt	338333	.	C	T	T	T	C	T	C	C	C	T	C	C	T	T	T	N	N	T	T	C	C	C	T	T	T	T	T	T	C	C	C	C	T	T	T	C	C	T	T	N	T	T	T	T	T	C	C
Chr_Mt	339184	.	C	T	C	C	C	C	C	C	C	C	C	C	C	C	C	C	C	C	C	C	C	C	C	C	C	C	C	C	C	C	C	C	C	C	C	C	C	C	C	C	C	C	C	C	C	C	C
Chr_Mt	339189	.	A	G	A	A	A	A	A	A	A	A	A	A	A	A	A	A	A	A	A	A	A	A	A	A	A	A	A	A	A	A	A	A	A	A	A	A	A	A	A	A	A	A	A	A	A	A	A
Chr_Mt	339195	.	A	C	A	A	A	A	A	A	A	A	A	A	A	A	A	A	A	A	A	A	A	A	A	A	A	A	A	A	A	A	A	A	A	A	A	A	A	A	A	A	A	A	A	A	A	A	A
Chr_Mt	339209	.	T	C	T	T	T	T	T	T	T	T	T	T	T	T	T	T	T	T	T	T	T	T	T	T	T	T	T	T	T	T	T	T	T	T	T	T	T	T	T	T	T	T	T	T	T	T	T
Chr_Mt	339232	.	A	G	A	A	A	A	A	A	A	A	A	A	A	A	A	A	A	A	A	A	A	A	A	A	A	A	A	A	A	A	A	A	A	A	A	A	A	A	A	A	A	A	A	A	A	A	A
Chr_Mt	339241	.	G	T	G	G	G	G	G	G	G	G	G	G	G	G	G	G	G	G	G	G	G	G	G	G	G	G	G	G	G	G	G	G	G	G	G	G	G	G	G	G	G	G	G	G	G	G	G
Chr_Mt	339257	.	G	A	G	G	G	G	G	G	G	G	G	G	G	G	G	G	G	G	G	G	G	G	G	G	G	G	G	G	G	G	G	G	G	G	G	G	G	G	G	G	G	G	G	G	G	G	G
Chr_Mt	339274	.	C	T	C	C	C	C	C	C	C	C	C	C	C	C	C	C	C	C	C	C	het	C	C	C	C	C	C	C	C	C	C	C	C	C	C	C	C	C	C	C	C	C	C	C	C	C	C
Chr_Mt	339280	.	C	A	C	C	C	C	C	C	C	C	C	C	C	C	C	C	C	C	C	C	het	C	C	C	C	C	C	C	C	C	C	C	C	C	C	C	C	C	C	C	C	C	C	C	C	C	C
Chr_Mt	339783	.	GT	G	GT	GT	GT	GT	GT	GT	GT	GT	GT	GT	GT	GT	GT	GT	GT	GT	GT	GT	GT	GT	GT	GT	GT	GT	GT	GT	GT	GT	GT	GT	GT	GT	GT	GT	GT	GT	GT	GT	GT	GT	GT	GT	GT	GT	GT
Chr_Mt	339786	.	G	A	G	G	G	G	G	G	G	G	G	G	G	G	G	G	G	G	G	G	G	G	G	G	G	G	G	G	G	G	G	G	G	G	G	G	G	G	G	G	G	G	G	G	G	G	G
Chr_Mt	339808	.	C	A	C	C	C	C	C	C	C	C	C	C	C	C	C	C	C	C	C	C	C	C	C	C	C	C	C	C	C	C	C	C	C	C	C	C	C	C	C	C	C	C	C	C	C	C	C
Chr_Mt	339809	.	C	T	C	C	C	C	C	C	C	C	C	C	C	C	C	C	C	C	C	C	C	C	C	C	C	C	C	C	C	C	C	C	C	C	C	C	C	C	C	C	C	C	C	C	C	C	C
Chr_Mt	339822	.	G	C	G	G	G	G	G	G	G	G	G	G	G	G	G	G	G	G	G	G	G	G	G	G	G	G	G	G	G	G	G	G	G	G	G	G	G	G	G	G	G	G	G	G	G	G	G
Chr_Mt	339832	.	T	A	T	T	T	T	T	T	T	T	T	T	T	T	T	T	T	T	T	T	T	T	T	T	T	T	T	T	T	T	T	T	T	T	T	T	T	T	T	T	T	T	T	T	T	T	T
Chr_Mt	339836	.	G	A	G	G	G	G	G	G	G	G	G	G	G	G	G	G	G	G	G	G	G	G	G	G	G	G	G	G	G	G	G	G	G	G	G	G	G	G	G	G	G	G	G	G	G	G	G
Chr_Mt	339853	.	C	T	C	C	C	C	C	C	C	C	C	C	C	C	C	C	C	C	C	C	C	C	C	C	C	C	C	C	C	C	C	C	C	C	C	C	C	C	C	C	C	C	C	C	C	C	C
Chr_Mt	340175	.	AAAAATAATATATTTAATATTATTATATATTATATATATTTGCCCTTAT	A	AAAAATAATATATTTAATATTATTATATATTATATATATTTGCCCTTAT	AAAAATAATATATTTAATATTATTATATATTATATATATTTGCCCTTAT	AAAAATAATATATTTAATATTATTATATATTATATATATTTGCCCTTAT	AAAAATAATATATTTAATATTATTATATATTATATATATTTGCCCTTAT	AAAAATAATATATTTAATATTATTATATATTATATATATTTGCCCTTAT	AAAAATAATATATTTAATATTATTATATATTATATATATTTGCCCTTAT	AAAAATAATATATTTAATATTATTATATATTATATATATTTGCCCTTAT	AAAAATAATATATTTAATATTATTATATATTATATATATTTGCCCTTAT	AAAAATAATATATTTAATATTATTATATATTATATATATTTGCCCTTAT	AAAAATAATATATTTAATATTATTATATATTATATATATTTGCCCTTAT	AAAAATAATATATTTAATATTATTATATATTATATATATTTGCCCTTAT	AAAAATAATATATTTAATATTATTATATATTATATATATTTGCCCTTAT	AAAAATAATATATTTAATATTATTATATATTATATATATTTGCCCTTAT	AAAAATAATATATTTAATATTATTATATATTATATATATTTGCCCTTAT	AAAAATAATATATTTAATATTATTATATATTATATATATTTGCCCTTAT	AAAAATAATATATTTAATATTATTATATATTATATATATTTGCCCTTAT	AAAAATAATATATTTAATATTATTATATATTATATATATTTGCCCTTAT	AAAAATAATATATTTAATATTATTATATATTATATATATTTGCCCTTAT	AAAAATAATATATTTAATATTATTATATATTATATATATTTGCCCTTAT	AAAAATAATATATTTAATATTATTATATATTATATATATTTGCCCTTAT	AAAAATAATATATTTAATATTATTATATATTATATATATTTGCCCTTAT	AAAAATAATATATTTAATATTATTATATATTATATATATTTGCCCTTAT	AAAAATAATATATTTAATATTATTATATATTATATATATTTGCCCTTAT	AAAAATAATATATTTAATATTATTATATATTATATATATTTGCCCTTAT	AAAAATAATATATTTAATATTATTATATATTATATATATTTGCCCTTAT	AAAAATAATATATTTAATATTATTATATATTATATATATTTGCCCTTAT	AAAAATAATATATTTAATATTATTATATATTATATATATTTGCCCTTAT	AAAAATAATATATTTAATATTATTATATATTATATATATTTGCCCTTAT	AAAAATAATATATTTAATATTATTATATATTATATATATTTGCCCTTAT	AAAAATAATATATTTAATATTATTATATATTATATATATTTGCCCTTAT	het	het	het	AAAAATAATATATTTAATATTATTATATATTATATATATTTGCCCTTAT	AAAAATAATATATTTAATATTATTATATATTATATATATTTGCCCTTAT	het	het	A	AAAAATAATATATTTAATATTATTATATATTATATATATTTGCCCTTAT	AAAAATAATATATTTAATATTATTATATATTATATATATTTGCCCTTAT	AAAAATAATATATTTAATATTATTATATATTATATATATTTGCCCTTAT	het	het	AAAAATAATATATTTAATATTATTATATATTATATATATTTGCCCTTAT	AAAAATAATATATTTAATATTATTATATATTATATATATTTGCCCTTAT
Chr_Mt	340190	.	A	T,*	T,*	T,*	A	T,*	A	A	A	T,*	A	A	T,*	T,*	A	T,*	T,*	T,*	T,*	A	A	A	T,*	T,*	T,*	T,*	T,*	T,*	A	A	?	?	het	?	?	A	A	?	?	?	T,*	T,*	T,*	het	het	A	A
Chr_Mt	340251	.	TCAA	T	TCAA	TCAA	TCAA	TCAA	TCAA	TCAA	TCAA	TCAA	TCAA	TCAA	TCAA	TCAA	TCAA	T	T	TCAA	TCAA	TCAA	TCAA	TCAA	TCAA	TCAA	TCAA	TCAA	TCAA	TCAA	T	T	TCAA	TCAA	TCAA	TCAA	TCAA	TCAA	TCAA	TCAA	TCAA	TCAA	TCAA	TCAA	TCAA	TCAA	TCAA	TCAA	TCAA
Chr_Mt	340252	.	C	A,*	C	C	C	C	C	C	C	C	C	C	C	C	A,*	?	?	C	C	C	C	C	C	C	C	C	C	C	?	?	C	C	het	het	A,*	C	C	A,*	A,*	A,*	C	C	C	C	C	C	C
Chr_Mt	340254	.	A	ATT	A	A	A	A	A	A	A	A	A	A	A	A	A	ATT	ATT	A	A	A	A	A	A	A	A	A	A	A	ATT	ATT	A	A	A	A	A	A	A	A	A	A	A	A	A	A	A	A	A
Chr_Mt	340333	.	G	A	G	G	G	G	G	G	G	G	G	G	G	G	G	A	A	G	G	G	G	G	G	G	G	G	G	G	A	A	G	G	G	G	G	G	G	G	G	G	G	G	G	G	G	G	G
Chr_Mt	340590	.	A	C	A	A	A	A	A	A	A	A	A	A	A	A	A	A	A	A	A	A	A	A	A	A	A	A	A	A	A	A	A	A	A	N	N	A	A	A	A	A	A	A	A	A	A	A	A
Chr_Mt	385964	.	T	C	C	C	T	C	T	T	T	C	T	T	C	C	C	N	T	C	C	T	T	T	C	C	C	C	C	C	C	C	T	T	C	C	C	T	T	C	C	C	C	C	C	C	C	T	T
Chr_Mt	386902	.	C	T	het	het	C	het	C	C	C	het	C	C	C	C	C	C	C	het	het	C	C	C	C	C	C	C	C	C	C	C	C	C	C	C	C	C	C	C	C	C	het	het	T	T	T	C	C
Chr_Mt	387014	.	A	T	T	T	A	T	A	A	A	T	A	A	T	T	T	T	T	T	T	A	A	A	T	T	T	T	T	T	T	T	A	A	T	T	T	A	A	T	T	T	T	T	T	T	T	A	A
Chr_Mt	387015	.	A	T	T	T	A	T	A	A	A	T	A	A	T	T	T	T	T	T	T	A	A	A	T	T	T	T	T	T	T	T	A	A	T	T	T	A	A	T	T	T	T	T	T	T	T	A	A
Chr_Mt	387027	.	C	A	A	A	C	A	C	C	C	A	C	C	A	A	A	A	A	A	A	C	C	C	A	A	A	A	A	A	A	A	C	C	A	A	A	C	C	A	A	A	A	A	A	A	A	C	C
Chr_Mt	388724	.	G	A	A	A	G	A	G	G	G	A	G	G	A	A	A	G	G	A	A	G	G	G	A	A	A	A	A	A	het	N	G	G	A	A	A	G	G	A	A	A	A	A	A	A	A	G	G
Chr_Mt	388841	.	A	C	C	C	A	C	A	A	A	C	A	A	C	C	A	A	A	C	C	A	A	A	C	C	C	C	C	C	C	N	A	A	A	A	A	A	A	A	A	A	C	C	C	C	C	A	A
Chr_Mt	389140	.	A	T	A	A	A	A	A	A	A	A	A	A	A	A	A	T	T	A	A	A	A	A	A	A	A	A	A	A	T	T	A	A	A	A	A	A	A	A	A	A	A	A	A	A	A	A	A
Chr_Mt	389716	.	T	TAGCCTGCTTTTTCTCTC	TAGCCTGCTTTTTCTCTC	T	T	TAGCCTGCTTTTTCTCTC	T	T	T	T	T	T	het	het	T	T	T	T	TAGCCTGCTTTTTCTCTC	T	T	T	T	het	T	het	het	T	N	T	T	T	T	T	T	T	T	T	T	T	T	T	TAGCCTGCTTTTTCTCTC	T	T	T	T
Chr_Mt	389871	.	A	T	T	T	A	T	A	A	A	T	A	A	T	T	T	A	A	T	T	A	A	A	T	T	T	T	T	T	N	N	A	A	T	T	T	A	A	T	T	T	T	T	T	T	T	A	A
Chr_Mt	389875	.	C	T	T	T	C	T	C	C	C	T	C	C	T	T	T	C	C	T	T	C	C	C	T	T	T	T	T	T	N	N	C	C	T	T	T	C	C	T	T	T	T	T	T	T	T	C	C
Chr_Mt	389895	.	A	T	T	T	A	T	A	A	A	T	A	A	T	T	T	A	A	T	T	A	A	A	T	T	T	T	T	T	N	N	A	A	T	T	T	A	A	T	T	T	T	T	T	T	T	A	A
Chr_Mt	389911	.	T	A	A	A	T	A	T	T	T	A	T	T	A	A	A	T	T	A	A	T	T	T	A	A	A	A	A	A	N	N	T	T	A	A	A	T	T	A	A	A	A	A	A	A	A	T	T
Chr_Mt	389922	.	T	A	A	A	T	A	T	T	T	A	T	T	A	A	A	T	T	A	A	T	T	T	A	A	A	A	A	A	N	T	T	T	A	A	A	T	T	A	A	A	A	A	A	A	A	T	T
Chr_Mt	389927	.	C	A	A	A	C	A	C	C	C	A	C	C	A	A	A	C	C	A	A	C	C	C	A	A	A	A	A	A	N	C	C	C	A	A	A	C	C	A	A	A	A	A	A	A	A	C	C
Chr_Mt	389934	.	A	T	T	T	A	T	A	A	A	T	A	A	T	T	T	A	A	T	T	A	A	A	T	T	T	T	T	T	N	A	A	A	T	T	T	A	A	T	T	T	T	T	T	T	T	A	A
Chr_Mt	389945	.	AGACCATGT	A	A	A	AGACCATGT	A	AGACCATGT	AGACCATGT	AGACCATGT	A	AGACCATGT	AGACCATGT	A	A	A	AGACCATGT	AGACCATGT	A	A	AGACCATGT	AGACCATGT	AGACCATGT	A	A	A	A	A	A	N	AGACCATGT	AGACCATGT	AGACCATGT	A	A	A	AGACCATGT	AGACCATGT	A	A	A	A	A	A	A	A	AGACCATGT	AGACCATGT
Chr_Mt	389966	.	T	C	C	C	T	C	T	T	T	C	T	T	C	C	C	T	T	C	C	T	T	T	C	C	C	C	C	C	N	T	T	T	C	C	C	T	T	C	C	C	C	C	C	C	C	T	T
Chr_Mt	389985	.	T	A	A	A	T	A	T	T	T	A	T	T	A	A	A	T	T	A	A	T	T	T	A	A	A	A	A	A	N	T	T	T	A	A	A	T	T	A	A	A	A	A	A	A	A	T	T
Chr_Mt	389999	.	T	C	C	C	T	C	T	T	T	C	T	T	C	C	C	T	T	C	C	T	T	T	C	C	C	C	C	C	N	T	T	T	C	C	C	T	T	C	C	C	C	C	C	C	C	T	T
Chr_Mt	390022	.	T	A	A	A	T	A	T	T	T	A	T	T	A	A	A	T	T	A	A	T	T	T	A	A	A	A	A	A	N	N	T	T	A	A	A	T	T	A	A	A	A	A	A	A	A	T	T
Chr_Mt	390030	.	T	G	G	G	T	G	T	T	T	G	T	T	G	G	G	T	T	G	G	T	T	T	G	G	G	G	G	G	N	N	T	T	G	G	G	T	T	G	G	G	G	G	G	G	G	T	T
Chr_Mt	390032	.	T	A	A	A	T	A	T	T	T	A	T	T	A	A	A	T	T	A	A	T	T	T	A	A	A	A	A	A	N	N	T	T	A	A	A	T	T	A	A	A	A	A	A	A	A	T	T
Chr_Mt	390045	.	G	GAGCGCCC	GAGCGCCC	GAGCGCCC	G	GAGCGCCC	G	G	G	GAGCGCCC	G	G	GAGCGCCC	GAGCGCCC	G	G	G	GAGCGCCC	GAGCGCCC	G	G	G	GAGCGCCC	GAGCGCCC	GAGCGCCC	het	het	het	N	N	G	G	het	GAGCGCCC	GAGCGCCC	G	G	GAGCGCCC	GAGCGCCC	het	GAGCGCCC	GAGCGCCC	GAGCGCCC	GAGCGCCC	GAGCGCCC	G	G
Chr_Mt	390550	.	GCCT	G	GCCT	GCCT	GCCT	GCCT	GCCT	GCCT	GCCT	GCCT	GCCT	GCCT	GCCT	GCCT	GCCT	GCCT	GCCT	GCCT	GCCT	GCCT	GCCT	GCCT	GCCT	GCCT	GCCT	GCCT	GCCT	GCCT	GCCT	GCCT	GCCT	GCCT	GCCT	GCCT	GCCT	GCCT	GCCT	GCCT	GCCT	GCCT	GCCT	GCCT	GCCT	GCCT	GCCT	GCCT	GCCT
Chr_Mt	390662	.	C	T	C	C	C	C	C	C	C	C	C	C	C	C	C	C	C	C	C	C	C	C	C	C	C	C	C	C	T	T	C	C	C	C	C	C	C	C	C	C	C	C	C	C	C	C	C
Chr_Mt	390763	.	T	G	T	T	T	T	T	T	T	T	T	T	T	T	G	G	G	T	T	T	T	T	T	T	T	T	T	T	G	G	T	T	T	T	T	T	T	T	T	T	T	T	T	T	T	T	T
Chr_Mt	390896	.	G	T	G	G	G	G	G	G	G	G	G	G	G	G	G	G	G	G	G	T	T	T	G	G	G	G	G	G	T	T	G	G	G	G	G	G	G	G	G	G	G	G	G	G	G	G	G
Chr_Mt	390928	.	A	AT	AT	AT	A	AT	A	A	A	AT	A	A	A	A	A	A	A	A	A	A	A	A	A	A	A	A	A	A	A	A	A	A	N	N	N	A	A	N	N	N	AT	AT	N	A	N	A	A
Chr_Mt	390933	.	TG	T	T	T	TG	T	TG	TG	TG	T	TG	TG	TG	TG	TG	TG	TG	TG	TG	TG	TG	TG	TG	TG	TG	TG	TG	TG	TG	TG	TG	TG	N	N	N	TG	TG	TG	TG	TG	T	het	N	N	N	TG	TG
Chr_Mt	390954	.	A	C	C	C	A	C	A	A	A	C	A	A	A	A	A	A	A	C	C	A	A	A	A	A	A	A	A	A	A	A	A	A	N	N	N	A	A	N	N	N	C	C	N	N	N	A	A
Chr_Mt	390973	.	GAATCCCTTTGTACTTATCCCTTTCC	G	GAATCCCTTTGTACTTATCCCTTTCC	GAATCCCTTTGTACTTATCCCTTTCC	GAATCCCTTTGTACTTATCCCTTTCC	GAATCCCTTTGTACTTATCCCTTTCC	GAATCCCTTTGTACTTATCCCTTTCC	GAATCCCTTTGTACTTATCCCTTTCC	GAATCCCTTTGTACTTATCCCTTTCC	GAATCCCTTTGTACTTATCCCTTTCC	GAATCCCTTTGTACTTATCCCTTTCC	GAATCCCTTTGTACTTATCCCTTTCC	GAATCCCTTTGTACTTATCCCTTTCC	GAATCCCTTTGTACTTATCCCTTTCC	GAATCCCTTTGTACTTATCCCTTTCC	G	G	GAATCCCTTTGTACTTATCCCTTTCC	GAATCCCTTTGTACTTATCCCTTTCC	GAATCCCTTTGTACTTATCCCTTTCC	GAATCCCTTTGTACTTATCCCTTTCC	GAATCCCTTTGTACTTATCCCTTTCC	GAATCCCTTTGTACTTATCCCTTTCC	GAATCCCTTTGTACTTATCCCTTTCC	GAATCCCTTTGTACTTATCCCTTTCC	GAATCCCTTTGTACTTATCCCTTTCC	GAATCCCTTTGTACTTATCCCTTTCC	GAATCCCTTTGTACTTATCCCTTTCC	G	G	GAATCCCTTTGTACTTATCCCTTTCC	GAATCCCTTTGTACTTATCCCTTTCC	N	N	N	GAATCCCTTTGTACTTATCCCTTTCC	GAATCCCTTTGTACTTATCCCTTTCC	N	N	N	GAATCCCTTTGTACTTATCCCTTTCC	GAATCCCTTTGTACTTATCCCTTTCC	N	N	N	GAATCCCTTTGTACTTATCCCTTTCC	GAATCCCTTTGTACTTATCCCTTTCC
Chr_Mt	391023	.	G	T	G	G	G	G	G	G	G	G	G	G	G	G	G	T	T	G	G	G	G	G	G	G	G	G	G	G	T	T	G	G	N	N	N	G	G	N	N	N	G	G	N	N	N	G	G
Chr_Mt	391024	.	GT	G	GT	GT	GT	GT	GT	GT	GT	GT	GT	GT	GT	GT	G	G	G	GT	GT	GT	GT	GT	GT	GT	GT	GT	GT	GT	G	G	GT	GT	N	N	N	GT	GT	N	N	N	GT	GT	N	N	N	GT	GT
Chr_Mt	391161	.	CATTAACTATATTA	C	CATTAACTATATTA	CATTAACTATATTA	CATTAACTATATTA	CATTAACTATATTA	CATTAACTATATTA	CATTAACTATATTA	CATTAACTATATTA	CATTAACTATATTA	CATTAACTATATTA	CATTAACTATATTA	CATTAACTATATTA	CATTAACTATATTA	CATTAACTATATTA	CATTAACTATATTA	CATTAACTATATTA	CATTAACTATATTA	CATTAACTATATTA	CATTAACTATATTA	CATTAACTATATTA	CATTAACTATATTA	CATTAACTATATTA	CATTAACTATATTA	CATTAACTATATTA	het	het	CATTAACTATATTA	het	het	CATTAACTATATTA	CATTAACTATATTA	CATTAACTATATTA	CATTAACTATATTA	CATTAACTATATTA	CATTAACTATATTA	CATTAACTATATTA	het	C	CATTAACTATATTA	CATTAACTATATTA	CATTAACTATATTA	C	het	het	CATTAACTATATTA	CATTAACTATATTA
Chr_Mt	391324	.	G	T	T	T	G	T	G	G	G	T	G	G	T	T	T	T	T	T	T	G	G	G	T	T	T	T	T	T	T	T	G	G	T	T	T	G	G	T	T	T	T	T	T	T	T	G	G
Chr_Mt	391514	.	G	GCGAACT	G	G	G	G	G	G	G	G	G	G	G	G	G	GCGAACT	GCGAACT	G	G	G	G	G	G	G	G	G	G	G	GCGAACT	GCGAACT	G	G	G	G	G	G	G	G	G	G	G	G	G	G	G	G	G
Chr_Mt	391948	.	C	A	C	C	C	C	C	C	C	C	C	C	C	C	C	C	C	C	C	C	C	C	C	C	C	C	C	C	C	C	C	C	A	het	het	C	C	A	A	A	het	C	C	C	C	C	C
Chr_Mt	392354	.	C	T	C	C	C	C	C	C	C	C	C	C	C	C	C	T	T	C	C	C	C	C	C	C	C	C	C	C	T	T	C	C	C	C	C	C	C	C	C	C	C	C	C	C	C	C	C
Chr_Mt	392476	.	G	T	G	G	G	G	G	G	G	G	G	G	G	G	G	T	T	G	G	G	G	G	G	G	G	G	G	G	T	T	G	G	G	G	G	G	G	G	G	G	G	G	G	G	G	G	G
Chr_Mt	392480	.	TC	T	TC	TC	TC	TC	TC	TC	TC	TC	TC	TC	TC	TC	T	T	T	TC	TC	TC	TC	TC	TC	TC	het	TC	TC	TC	T	T	TC	TC	TC	TC	TC	TC	TC	TC	TC	TC	TC	TC	TC	TC	TC	TC	TC
Chr_Mt	392494	.	T	TGGGGGGTAGGTGAAGGTG	T	T	T	T	T	T	T	T	T	T	T	T	T	TGGGGGGTAGGTGAAGGTG	TGGGGGGTAGGTGAAGGTG	T	T	T	T	T	T	T	T	T	T	T	TGGGGGGTAGGTGAAGGTG	TGGGGGGTAGGTGAAGGTG	T	T	T	T	T	T	T	T	T	T	T	T	T	T	T	T	T
Chr_Mt	392727	.	T	G	T	T	T	T	T	T	T	T	T	T	het	G	T	N	N	T	T	T	T	T	het	het	het	het	het	het	N	N	T	T	T	T	T	T	T	T	T	T	T	T	T	T	T	T	T
Chr_Mt	392909	.	C	T	T	T	C	T	C	C	C	het	C	C	T	T	T	N	N	T	T	C	C	C	T	T	T	T	T	T	T	C	C	C	C	C	C	C	C	C	C	C	het	T	T	T	T	C	C
Chr_Mt	393129	.	G	GA	GA	GA	G	GA	G	G	G	GA	G	G	GA	GA	GA	N	GA	GA	GA	G	G	G	GA	GA	GA	GA	GA	GA	N	G	G	G	GA	GA	GA	G	G	GA	GA	GA	GA	GA	GA	GA	GA	G	G
Chr_Mt	393203	.	A	C	A	A	A	A	A	A	A	het	A	A	A	A	A	A	A	A	A	A	A	A	A	A	A	A	A	A	A	A	A	A	het	het	het	A	A	het	C	C	A	A	A	A	A	A	A
Chr_Mt	393693	.	T	G	T	T	T	T	T	T	T	het	T	T	T	T	T	N	T	T	T	T	T	T	T	T	T	T	T	T	T	T	T	T	het	G	G	T	T	G	G	G	T	T	T	T	T	T	T
Chr_Mt	393826	.	G	A	G	G	G	G	G	G	G	G	G	G	G	G	G	G	G	G	G	G	G	G	G	G	G	G	G	G	G	N	G	G	G	G	G	G	G	G	G	G	G	G	G	G	G	G	G
Chr_Mt	393827	.	T	C	T	T	T	T	T	T	T	T	T	T	T	T	T	T	T	T	T	T	T	T	T	T	T	T	T	T	T	N	T	T	T	T	T	T	T	T	T	T	T	T	T	T	T	T	T
Chr_Mt	394064	.	C	A	A	A	C	A	C	C	C	A	C	C	A	A	A	C	N	A	A	C	C	C	A	A	A	A	A	A	N	C	C	C	A	A	A	C	C	A	A	A	A	A	A	A	A	C	C
Chr_Mt	394184	.	T	C	T	T	T	T	T	T	T	T	T	T	T	T	T	N	T	T	T	T	T	T	T	T	T	T	T	T	T	T	T	T	T	T	T	T	T	T	T	T	T	T	T	T	T	T	T
Chr_Mt	394231	.	A	G	A	A	A	A	A	A	A	A	A	A	A	A	A	N	A	A	A	A	A	A	A	A	A	A	A	A	A	A	A	A	A	A	A	A	A	A	A	A	A	A	A	A	A	A	A
Chr_Mt	394258	.	T	C	T	T	T	T	T	T	T	T	T	T	T	T	T	N	T	T	T	T	het	T	T	T	T	T	T	T	T	T	T	T	T	T	T	T	T	T	T	T	T	T	T	T	T	T	T
Chr_Mt	394265	.	C	T	C	C	C	C	C	C	C	C	C	het	C	C	C	N	C	C	C	C	het	C	C	C	C	C	C	C	C	C	C	C	C	C	C	C	C	C	C	C	C	C	C	C	C	C	C
Chr_Mt	394294	.	C	G	C	C	C	C	C	C	C	C	C	C	C	C	C	N	C	C	C	C	het	C	C	C	C	C	C	C	C	N	C	C	C	C	C	C	C	C	C	C	C	C	C	C	C	C	C
Chr_Mt	394297	.	C	T	C	C	C	C	C	C	C	C	C	C	C	C	C	N	C	C	C	C	het	C	C	C	C	C	C	C	C	N	C	C	C	C	C	C	C	C	C	C	C	C	C	C	C	C	C
Chr_Mt	394326	.	C	T	C	C	C	C	C	C	C	C	C	C	C	C	C	N	C	C	C	C	C	C	C	C	C	C	C	C	C	C	C	C	C	C	C	C	C	C	C	C	C	C	C	C	C	C	C
Chr_Mt	394331	.	G	T	G	G	G	G	G	G	G	G	G	G	G	G	G	N	G	G	G	G	G	G	G	G	G	G	G	G	G	G	G	G	G	G	G	G	G	G	G	G	G	G	G	G	G	G	G
Chr_Mt	394861	.	C	CTTTATG	CTTTATG	CTTTATG	C	CTTTATG	C	C	C	CTTTATG	C	C	CTTTATG	CTTTATG	CTTTATG	N	het	CTTTATG	CTTTATG	C	C	C	CTTTATG	CTTTATG	CTTTATG	CTTTATG	CTTTATG	CTTTATG	N	N	N	CTTTATG	CTTTATG	CTTTATG	CTTTATG	C	C	CTTTATG	CTTTATG	CTTTATG	CTTTATG	CTTTATG	CTTTATG	CTTTATG	CTTTATG	C	C
Chr_Mt	395291	.	T	G	T	T	T	T	T	T	T	T	T	T	T	T	T	N	T	T	T	T	T	T	T	T	T	T	T	T	T	N	N	T	G	G	G	T	T	G	G	G	T	T	T	T	T	T	T
Chr_Mt	395351	.	G	T	G	G	G	G	G	G	G	G	G	G	G	G	G	N	G	G	G	het	G	G	G	G	G	G	G	G	G	G	N	G	G	G	G	G	G	G	G	G	G	G	G	G	G	G	G
Chr_Mt	395352	.	T	G	T	T	T	T	T	T	T	T	T	T	T	T	T	N	T	T	T	T	T	T	T	T	T	T	T	T	T	T	N	T	T	T	T	T	T	T	T	T	T	T	T	T	T	T	T
Chr_Mt	395403	.	A	G	A	A	A	A	A	A	A	A	A	A	A	A	A	N	A	A	A	het	het	het	A	A	A	A	A	A	A	A	N	A	A	A	A	A	A	A	A	A	A	A	A	A	A	A	A
Chr_Mt	395437	.	A	C	A	A	A	A	A	A	A	A	A	A	A	A	A	N	N	A	A	A	A	A	A	A	A	A	A	A	A	N	A	A	A	A	A	A	A	A	A	A	A	A	A	A	A	A	A
Chr_Mt	395438	.	G	A	G	G	G	G	G	G	G	G	G	G	G	G	G	N	N	G	G	G	G	G	G	G	G	G	G	G	G	N	G	G	G	G	G	G	G	G	G	G	G	G	G	G	G	G	G
Chr_Mt	395515	.	A	G	A	A	A	A	A	A	A	A	A	A	A	A	A	N	A	A	A	A	het	A	A	A	A	A	A	A	A	A	N	A	A	A	A	A	A	A	A	A	A	A	A	A	A	A	A
Chr_Mt	395530	.	A	G	A	A	A	A	A	A	A	A	A	A	A	A	A	N	N	A	A	A	het	A	A	A	A	A	A	A	A	N	N	A	A	A	A	A	A	A	A	A	A	A	A	A	A	A	A
Chr_Mt	395620	.	A	C	A	A	A	A	A	A	A	het	A	A	A	A	A	N	N	A	A	A	A	A	A	A	A	A	A	A	N	N	N	A	C	C	C	A	A	C	C	C	het	A	A	A	A	A	A
Chr_Mt	396287	.	G	A	G	G	G	G	G	G	G	G	G	G	G	G	G	G	G	G	G	G	G	G	G	G	G	G	G	G	G	G	N	N	G	G	G	G	G	G	G	G	G	G	G	G	G	G	G
Chr_Mt	396339	.	T	A	T	T	T	T	T	T	T	T	T	T	T	T	A	A	A	T	T	T	T	T	T	T	T	T	T	T	A	A	N	N	T	T	T	T	T	T	T	T	T	T	T	T	T	T	T
Chr_Mt	396595	.	G	A	G	G	G	G	G	G	G	G	G	G	G	G	het	A	A	G	G	G	G	G	G	G	G	G	G	G	A	A	N	G	G	G	G	G	G	G	G	G	G	G	G	G	G	G	G
Chr_Mt	396625	.	C	T	C	C	C	C	C	C	C	C	C	C	C	C	C	C	C	C	C	C	C	C	C	C	C	C	C	C	C	C	N	C	C	C	C	C	C	C	C	C	C	C	C	C	C	C	C
Chr_Mt	396700	.	G	GCATATA	G	G	G	G	G	G	G	G	G	G	G	G	N	GCATATA	GCATATA	G	G	G	G	G	G	G	G	G	G	G	GCATATA	GCATATA	G	G	G	G	G	G	G	G	G	G	G	G	G	G	G	G	G
Chr_Mt	396777	.	G	GCGGTTGGTATTT	G	G	G	G	G	G	G	G	G	G	G	G	N	GCGGTTGGTATTT	GCGGTTGGTATTT	G	G	G	G	G	G	G	G	G	G	G	GCGGTTGGTATTT	GCGGTTGGTATTT	G	G	G	G	G	G	G	G	G	G	G	G	G	G	G	G	G
Chr_Mt	396793	.	C	CT	C	C	C	C	C	C	C	C	C	C	C	C	N	CT	CT	C	C	C	C	C	C	C	C	C	C	C	het	het	C	het	C	C	C	C	C	C	C	C	C	C	C	C	C	C	C
Chr_Mt	396798	.	T	G	T	T	T	T	T	T	T	T	T	T	T	T	N	T	T	T	T	T	T	T	T	T	T	T	T	T	T	T	G	T	T	T	T	T	T	T	T	T	T	T	T	T	T	T	T
Chr_Mt	396801	.	TG	T	TG	TG	TG	TG	TG	TG	TG	TG	TG	TG	TG	TG	TG	TG	TG	TG	TG	TG	TG	TG	TG	TG	TG	TG	TG	TG	TG	TG	T	TG	TG	TG	TG	TG	TG	TG	TG	TG	TG	TG	TG	TG	TG	TG	TG
Chr_Mt	397033	.	G	A	G	G	G	G	G	G	G	G	G	G	G	G	N	A	A	G	G	G	G	G	G	G	G	G	G	G	A	A	N	G	G	G	G	G	G	G	G	G	G	G	G	G	G	G	G
Chr_Mt	397198	.	A	G	A	A	A	A	A	A	A	A	A	A	A	A	A	N	N	A	A	A	A	A	A	A	A	A	A	A	N	N	A	A	G	G	G	A	A	G	G	G	A	A	A	A	A	A	A
Chr_Mt	397418	.	A	C	C	C	A	C	A	A	A	het	A	A	C	C	A	N	C	C	C	A	A	A	C	C	C	C	C	C	N	N	N	C	A	A	A	A	A	A	A	A	het	C	C	C	C	A	A
Chr_Mt	398031	.	TCATAACA	T	T	T	TCATAACA	T	TCATAACA	TCATAACA	TCATAACA	het	TCATAACA	TCATAACA	TCATAACA	TCATAACA	N	N	N	T	het	TCATAACA	TCATAACA	TCATAACA	TCATAACA	TCATAACA	TCATAACA	TCATAACA	TCATAACA	TCATAACA	N	N	N	het	TCATAACA	TCATAACA	TCATAACA	TCATAACA	TCATAACA	TCATAACA	TCATAACA	TCATAACA	het	T	T	T	T	TCATAACA	TCATAACA
Chr_Mt	398112	.	T	A	A	A	T	A	T	T	T	A	T	T	T	T	T	N	T	A	A	T	T	T	T	T	T	T	T	T	N	N	T	T	T	T	T	T	T	T	T	T	A	A	A	A	A	T	T
Chr_Mt	398176	.	A	G	G	G	A	G	A	A	A	G	A	A	G	G	A	N	A	G	G	A	A	A	G	G	G	G	G	G	A	A	N	G	A	A	A	A	A	A	A	A	G	G	G	G	G	A	A
Chr_Mt	398245	.	G	GA	G	G	G	G	G	G	G	G	G	G	G	G	G	G	N	G	G	G	G	G	G	G	G	G	G	G	N	N	GA	GA	G	G	G	G	G	G	G	G	G	G	G	G	G	G	G
Chr_Mt	398307	.	C	T	C	C	C	C	C	C	C	C	C	C	C	C	N	N	N	C	C	C	C	C	C	C	C	C	C	C	N	N	C	C	C	C	C	C	C	C	C	C	C	C	C	C	C	C	C
Chr_Mt	398310	.	AAACCC	A	AAACCC	AAACCC	AAACCC	AAACCC	AAACCC	AAACCC	AAACCC	AAACCC	AAACCC	AAACCC	AAACCC	AAACCC	N	N	N	AAACCC	AAACCC	AAACCC	AAACCC	AAACCC	AAACCC	AAACCC	AAACCC	AAACCC	AAACCC	AAACCC	N	N	AAACCC	AAACCC	AAACCC	AAACCC	AAACCC	AAACCC	AAACCC	AAACCC	AAACCC	AAACCC	AAACCC	AAACCC	AAACCC	AAACCC	AAACCC	AAACCC	AAACCC
Chr_Mt	398365	.	A	AAAGCAATG	AAAGCAATG	AAAGCAATG	A	AAAGCAATG	A	A	A	het	A	A	AAAGCAATG	AAAGCAATG	N	N	N	AAAGCAATG	AAAGCAATG	A	A	A	AAAGCAATG	AAAGCAATG	AAAGCAATG	AAAGCAATG	AAAGCAATG	AAAGCAATG	N	N	A	A	A	A	A	A	A	A	A	A	het	AAAGCAATG	AAAGCAATG	AAAGCAATG	AAAGCAATG	A	A
Chr_Mt	398550	.	T	C	C	C	T	C	T	T	T	C	T	T	C	C	T	N	T	C	C	T	T	T	C	C	C	C	C	C	N	N	N	C	C	C	C	T	T	C	C	C	C	C	C	C	C	T	T
Chr_Mt	398559	.	G	T	G	G	G	G	G	G	G	G	G	G	G	G	G	G	G	G	G	G	G	G	G	G	G	G	G	G	G	N	N	G	T	T	T	G	G	T	T	T	G	G	G	G	G	G	G
Chr_Mt	398730	.	AT	A	A	A	AT	A	AT	AT	AT	A	AT	AT	AT	AT	AT	N	N	A	A	AT	AT	AT	AT	AT	AT	AT	AT	AT	AT	AT	AT	AT	het	het	het	AT	AT	AT	AT	AT	A	A	A	A	A	AT	AT
Chr_Mt	398882	.	A	T	T	T	A	T	A	A	A	T	A	A	T	T	N	A	N	T	T	A	A	A	T	T	T	T	T	T	N	N	N	T	T	T	T	A	A	T	T	T	T	T	T	T	T	A	A
Chr_Mt	398901	.	G	C	G	G	G	G	G	G	G	G	G	G	G	G	G	G	G	G	G	G	G	G	G	G	G	G	G	G	N	N	N	N	G	G	G	G	G	G	G	G	G	G	G	G	G	G	G
Chr_Mt	399303	.	CTGTTG	C	C	C	CTGTTG	C	CTGTTG	CTGTTG	CTGTTG	het	CTGTTG	CTGTTG	C	C	C	N	CTGTTG	C	C	CTGTTG	CTGTTG	CTGTTG	C	het	het	C	C	C	N	N	N	het	CTGTTG	CTGTTG	CTGTTG	CTGTTG	CTGTTG	CTGTTG	CTGTTG	CTGTTG	het	C	C	C	C	CTGTTG	CTGTTG
Chr_Mt	399699	.	G	A	G	G	G	G	G	G	G	G	G	G	G	G	G	N	N	G	G	G	G	G	G	G	G	G	G	G	N	N	N	N	G	G	G	G	G	G	G	G	G	G	G	G	G	G	G
Chr_Mt	399880	.	C	T	C	C	C	C	C	C	C	C	C	C	C	C	N	C	C	C	C	C	C	C	C	C	C	C	C	C	N	N	C	het	C	C	C	C	C	C	C	C	C	C	C	C	C	C	C
Chr_Mt	399894	.	G	A	G	G	G	G	G	G	G	G	G	G	G	G	N	G	G	G	G	G	G	G	G	G	G	G	G	G	N	N	G	G	G	G	G	G	G	G	G	G	G	G	G	G	G	G	G
Chr_Mt	399903	.	T	G	T	T	T	T	T	T	T	T	T	T	T	T	N	T	T	T	T	T	T	T	T	T	T	T	T	T	N	N	het	het	T	T	T	T	T	T	T	T	T	T	T	T	T	T	T
Chr_Mt	399904	.	T	C	T	T	T	T	T	T	T	T	T	T	T	T	N	T	T	T	T	T	T	T	T	T	T	T	T	T	N	N	T	T	T	T	T	T	T	T	T	T	T	T	T	T	T	T	T
Chr_Mt	399906	.	A	C	A	A	A	A	A	A	A	A	A	A	A	A	N	A	A	A	A	A	A	A	A	A	A	A	A	A	N	N	A	het	A	A	A	A	A	A	A	A	A	A	A	A	A	A	A
Chr_Mt	399913	.	G	A	G	G	G	G	G	G	G	G	G	G	G	G	N	G	G	G	G	G	G	G	G	G	G	G	G	G	N	N	het	het	G	G	G	G	G	G	G	G	G	G	G	G	G	G	G
Chr_Mt	400152	.	G	T	T	T	G	T	G	G	G	T	G	G	T	T	N	N	N	T	T	G	G	G	T	T	T	T	T	T	G	N	G	G	T	T	T	G	G	T	T	T	T	T	T	T	T	G	G
Chr_Mt	400153	.	A	C	C	C	A	C	A	A	A	C	A	A	C	C	N	N	N	C	C	A	A	A	C	C	C	C	C	C	A	N	A	A	C	C	C	A	A	C	C	C	C	C	C	C	C	A	A
Chr_Mt	400161	.	A	T	T	T	A	T	A	A	A	T	A	A	T	T	N	N	N	T	T	A	A	A	T	T	T	T	T	T	het	N	A	A	T	T	T	A	A	T	T	T	T	T	T	T	T	A	A
Chr_Mt	400163	.	GGGA	G	G	G	GGGA	G	GGGA	GGGA	GGGA	G	GGGA	GGGA	G	G	GGGA	N	N	G	G	GGGA	GGGA	GGGA	G	G	G	G	G	G	GGGA	N	GGGA	GGGA	G	G	G	GGGA	GGGA	G	G	G	G	G	G	G	G	GGGA	GGGA
Chr_Mt	400170	.	C	G	G	G	C	G	C	C	C	G	C	C	G	G	N	N	N	G	G	C	C	C	G	G	G	G	G	G	C	N	C	C	G	G	G	C	C	G	G	G	G	G	G	G	G	C	C
Chr_Mt	400171	.	C	T	T	T	C	T	C	C	C	T	C	C	T	T	N	N	N	T	T	C	C	C	T	T	T	T	T	T	C	N	C	C	T	T	T	C	C	T	T	T	T	T	T	T	T	C	C
Chr_Mt	400174	.	C	G	G	G	C	G	C	C	C	G	C	C	G	G	N	N	N	G	G	C	C	C	G	G	G	G	G	G	het	N	C	C	G	G	G	C	C	G	G	G	G	G	G	G	G	C	C
Chr_Mt	400177	.	C	CTTGTCTTT	CTTGTCTTT	CTTGTCTTT	C	CTTGTCTTT	C	C	C	CTTGTCTTT	C	C	CTTGTCTTT	CTTGTCTTT	N	N	N	CTTGTCTTT	CTTGTCTTT	C	C	C	CTTGTCTTT	CTTGTCTTT	CTTGTCTTT	CTTGTCTTT	CTTGTCTTT	CTTGTCTTT	C	C	C	C	CTTGTCTTT	CTTGTCTTT	CTTGTCTTT	C	C	CTTGTCTTT	CTTGTCTTT	CTTGTCTTT	CTTGTCTTT	CTTGTCTTT	CTTGTCTTT	CTTGTCTTT	CTTGTCTTT	C	C
Chr_Mt	400179	.	ACAC	A	A	A	ACAC	A	ACAC	ACAC	ACAC	A	ACAC	ACAC	A	A	N	N	N	A	A	ACAC	ACAC	ACAC	A	A	A	A	A	A	ACAC	ACAC	ACAC	ACAC	A	A	A	ACAC	ACAC	A	A	A	A	A	A	A	A	ACAC	ACAC
Chr_Mt	400204	.	C	T	T	T	C	T	C	C	C	T	C	C	T	T	C	N	N	T	T	C	C	C	T	T	T	T	T	T	C	C	C	C	T	T	T	C	C	T	T	T	T	T	T	T	T	C	C
Chr_Mt	400211	.	T	G	G	G	T	G	T	T	T	G	T	T	G	G	N	N	N	G	G	T	T	T	G	G	G	G	G	G	T	T	T	T	G	G	G	T	T	G	G	G	G	G	G	G	G	T	T
Chr_Mt	400237	.	C	A	A	A	C	A	C	C	C	A	C	C	A	A	N	N	C	A	A	C	C	C	A	A	A	A	A	A	C	C	C	C	A	A	A	C	C	A	A	A	A	A	A	A	A	C	C
Chr_Mt	400802	.	A	G	A	A	A	A	A	A	A	A	A	A	A	A	A	A	N	A	A	A	A	A	A	A	A	A	A	A	A	A	A	A	A	A	A	A	A	A	A	A	A	A	A	A	A	A	A
Chr_Mt	400832	.	T	C	T	T	T	T	T	T	T	T	T	T	T	T	N	N	N	T	T	T	T	T	T	T	T	T	T	T	T	T	T	T	T	T	T	T	T	T	T	T	T	T	T	T	T	T	T
Chr_Mt	400852	.	T	A	A	A	T	A	T	T	T	A	T	T	A	A	N	N	N	A	A	T	T	T	A	A	A	A	A	A	N	N	T	T	A	A	A	T	T	A	A	A	A	A	A	A	A	T	T
Chr_Mt	400858	.	G	C	G	G	G	G	G	G	G	G	G	G	G	G	N	N	N	G	G	G	G	G	G	G	G	G	G	G	G	G	C	C	G	G	G	G	G	G	G	G	G	G	G	G	G	G	G
Chr_Mt	400880	.	A	G	A	A	A	A	A	A	A	A	A	A	A	A	N	N	N	A	A	A	A	A	A	A	A	A	A	A	A	A	G	G	A	A	A	A	A	A	A	A	A	A	A	A	A	A	A
Chr_Mt	401183	.	A	G	G	G	A	G	A	A	A	G	A	A	G	G	A	N	G	G	G	A	A	A	G	G	G	G	G	G	N	N	N	G	G	G	G	A	A	G	G	G	G	G	G	G	G	A	A
Chr_Mt	401303	.	T	C	T	T	T	T	T	T	T	T	T	T	T	T	N	N	T	T	T	T	T	T	T	T	T	T	T	T	N	N	N	T	T	T	T	T	T	T	T	T	T	T	T	T	T	T	T
Chr_Mt	401336	.	G	A	G	G	G	G	G	G	G	G	G	G	G	G	G	N	G	G	G	G	G	G	G	G	G	G	G	G	N	N	N	G	G	G	G	G	G	G	G	G	G	G	G	G	G	G	G
Chr_Mt	401350	.	G	T	G	G	G	G	G	G	G	G	G	G	G	G	G	N	G	G	G	G	G	G	G	G	G	G	G	G	N	N	G	G	G	G	G	G	G	G	G	G	G	G	G	G	G	G	G
Chr_Mt	401360	.	G	A	G	G	G	G	G	G	G	G	G	G	G	G	G	N	G	G	G	G	G	G	G	G	G	G	G	G	N	N	G	G	G	G	G	G	G	G	G	G	G	G	G	G	G	G	G
Chr_Mt	401437	.	G	T	G	G	G	G	G	G	G	G	G	G	G	G	G	G	G	G	G	G	G	G	G	G	G	G	G	G	G	N	G	G	G	G	G	G	G	G	G	G	G	G	G	G	G	G	G
Chr_Mt	401490	.	C	G	C	C	C	C	C	C	C	C	C	N	C	C	N	C	C	C	C	C	C	C	C	C	C	C	C	C	N	N	N	C	C	C	C	C	C	C	C	C	C	C	C	C	C	C	C
Chr_Mt	401531	.	C	A	C	C	C	C	C	C	C	C	C	N	C	C	het	C	C	C	C	C	C	C	C	C	C	C	C	C	N	N	N	N	A	A	A	C	C	A	A	A	C	C	C	C	C	C	C
Chr_Mt	401640	.	G	A	A	A	G	A	G	G	G	A	G	G	A	A	N	A	G	A	A	G	G	G	A	A	A	A	A	A	G	G	G	G	A	A	A	G	G	A	A	A	A	A	A	A	A	G	G
Chr_Mt	401844	.	C	CAA	C	C	C	C	C	C	C	C	C	het	C	C	N	N	C	C	C	C	C	C	C	C	C	C	C	C	C	C	het	het	C	C	C	C	C	C	C	C	C	C	C	C	C	C	C
Chr_Mt	401850	.	T	C	T	T	T	T	T	T	T	T	T	het	T	T	N	N	T	T	T	T	T	T	T	T	T	T	T	T	T	T	C	het	T	T	T	T	T	T	T	T	T	T	T	T	T	T	T
Chr_Mt	401867	.	A	T	A	A	A	A	A	A	A	A	A	T	A	A	N	N	A	A	A	A	A	A	A	A	A	A	A	A	N	N	N	het	A	A	A	A	A	A	A	A	A	A	A	A	A	A	A
Chr_Mt	401870	.	G	T	G	G	G	G	G	G	G	G	G	G	G	G	N	N	G	G	G	G	G	G	G	G	G	G	G	G	N	N	G	N	G	G	G	G	G	G	G	G	G	G	G	G	G	G	G
Chr_Mt	401884	.	T	C	T	T	T	T	T	T	T	T	T	N	T	T	N	N	T	T	T	T	T	T	T	T	T	T	T	T	T	N	N	N	T	T	T	T	T	T	T	T	T	T	T	T	T	T	T
Chr_Mt	401971	.	G	A	G	G	G	G	G	G	G	G	G	N	G	G	N	N	G	G	G	G	G	G	G	G	G	G	G	G	G	N	het	N	G	G	G	G	G	G	G	G	G	G	G	G	G	G	G
Chr_Mt	402840	.	C	CA	CA	CA	C	CA	C	C	C	CA	C	C	CA	CA	het	CA	CA	CA	CA	C	C	C	CA	CA	CA	CA	CA	CA	N	N	C	C	CA	CA	CA	C	C	CA	CA	CA	CA	CA	CA	CA	CA	C	C
Chr_Mt	403040	.	T	G	G	G	T	G	T	T	T	G	T	T	G	G	G	G	G	G	G	T	T	T	G	G	G	G	G	G	N	N	T	T	G	G	G	T	T	G	G	G	G	G	G	G	G	T	T
Chr_Mt	403041	.	A	G	G	G	A	G	A	A	A	G	A	A	G	G	G	G	G	G	G	A	A	A	G	G	G	G	G	G	N	N	A	A	G	G	G	A	A	G	G	G	G	G	G	G	G	A	A
Chr_Mt	403042	.	C	A	A	A	C	A	C	C	C	A	C	C	A	A	A	A	A	A	A	C	C	C	A	A	A	het	A	A	N	N	C	C	A	A	A	C	C	A	A	A	A	A	A	A	A	C	C
Chr_Mt	403537	.	G	T	G	G	G	G	G	G	G	G	G	G	G	G	G	T	T	G	G	G	G	G	G	G	G	G	G	G	T	T	G	G	G	G	G	G	G	G	G	G	G	G	G	G	G	G	G
Chr_Mt	403538	.	A	C	A	A	A	A	A	A	A	A	A	A	A	A	A	C	C	A	A	A	A	A	A	A	A	A	A	A	C	C	A	A	A	A	A	A	A	A	A	A	A	A	A	A	A	A	A
Chr_Mt	403571	.	C	T	C	C	C	C	C	C	C	C	C	C	C	C	C	C	C	C	C	C	C	C	C	C	C	C	C	C	het	het	C	C	C	C	C	C	C	C	C	C	C	C	C	C	C	C	C
Chr_Mt	403755	.	A	C	A	A	A	A	A	A	A	A	A	A	A	A	C	A	A	het	het	A	A	A	A	A	A	A	A	A	A	A	A	A	het	het	het	A	A	het	het	A	A	A	het	het	het	A	A
Chr_Mt	404414	.	G	GCGTCTT	G	G	G	G	G	G	G	G	G	G	G	G	G	GCGTCTT	GCGTCTT	G	G	G	G	G	G	G	G	G	G	G	GCGTCTT	GCGTCTT	G	G	G	G	G	G	G	G	G	G	G	G	G	G	G	G	G
Chr_Mt	404557	.	A	G	A	A	A	A	A	A	A	A	A	A	A	A	A	A	A	A	A	A	A	A	A	A	A	A	A	A	A	A	A	A	G	G	G	A	A	G	G	G	A	A	A	A	A	A	A
Chr_Mt	404588	.	G	GAAGCCAAACA	G	G	G	G	G	G	G	G	G	G	G	G	G	GAAGCCAAACA	GAAGCCAAACA	G	G	G	G	G	G	G	G	G	G	G	GAAGCCAAACA	GAAGCCAAACA	G	G	G	G	G	G	G	G	G	G	G	G	G	G	G	G	G
Chr_Mt	404679	.	C	A	C	C	C	C	C	C	C	C	C	C	C	C	C	A	A	C	C	C	C	C	C	C	C	C	C	C	A	A	C	C	C	C	C	C	C	C	C	C	C	C	C	C	C	C	C
Chr_Mt	404721	.	A	G	A	A	A	A	A	A	A	A	A	A	A	A	A	G	G	A	A	A	A	A	A	A	A	A	A	A	G	G	A	A	A	A	A	A	A	A	A	A	A	A	A	A	A	A	A
Chr_Mt	404820	.	T	C	T	T	T	T	T	T	T	T	T	T	T	T	T	C	C	T	T	T	T	T	T	T	T	T	T	T	C	C	T	T	T	T	T	T	T	T	T	T	T	T	T	T	T	T	T
Chr_Mt	405627	.	G	A	A	A	G	A	G	G	G	A	G	G	G	G	G	N	N	A	A	G	G	G	G	G	G	G	G	G	N	N	G	G	G	G	G	G	G	G	G	G	A	A	A	A	A	G	G
Chr_Mt	405660	.	C	T	C	C	C	C	C	C	C	C	C	C	C	C	C	N	N	C	C	C	C	C	C	C	C	C	C	C	N	N	C	C	T	T	T	C	C	T	T	T	C	C	C	C	C	C	C
Chr_Mt	405700	.	C	A	C	C	C	C	C	C	C	C	C	C	C	C	C	C	C	C	C	C	C	C	C	C	C	C	C	C	C	C	C	C	C	C	C	C	C	C	C	C	C	C	C	C	C	C	C
Chr_Mt	405846	.	A	T	A	A	A	A	A	A	A	A	A	A	A	A	A	N	N	A	A	A	A	A	A	A	A	A	A	A	A	A	A	A	T	T	T	A	A	T	T	T	A	A	A	A	A	A	A
Chr_Mt	405867	.	C	A	A	A	C	A	C	C	C	A	C	C	A	A	C	A	N	A	A	C	C	C	A	A	A	A	A	A	A	A	C	C	C	C	C	C	C	C	C	C	het	A	A	A	A	C	C
Chr_Mt	406431	.	T	C	T	T	T	T	T	T	T	T	T	T	T	T	T	C	C	T	T	T	T	T	T	T	T	T	T	T	het	C	T	T	T	T	T	T	T	T	T	T	T	T	T	T	T	T	T
Chr_Mt	406496	.	T	A,C	?	?	T	?	T	T	het	?	T	T	?	?	?	A,C	A,C	?	?	T	T	T	?	?	?	?	?	?	A,C	A,C	?	?	?	?	?	T	T	?	?	?	?	?	?	?	?	A,C	T
Chr_Mt	406604	.	G	A	G	G	G	G	G	G	G	G	G	G	G	G	het	A	A	G	G	G	G	G	G	G	G	G	G	G	A	A	G	G	G	G	G	G	G	G	G	G	G	G	G	G	G	G	G
Chr_Mt	406730	.	T	A	T	T	T	T	T	T	T	T	T	T	T	T	het	A	A	T	T	T	T	T	T	T	T	T	T	T	A	A	T	T	A	A	A	T	T	A	A	A	T	T	T	T	T	T	T
Chr_Mt	406823	.	T	C	T	T	T	T	T	T	T	T	T	T	T	T	T	C	C	T	T	T	T	T	T	T	T	T	T	T	C	C	T	T	T	T	T	T	T	T	T	T	T	T	T	T	T	T	T
Chr_Mt	406868	.	C	T	C	C	C	C	C	C	C	C	C	C	C	C	C	T	T	C	C	C	C	C	C	C	C	C	C	C	T	T	C	C	C	C	C	C	C	C	C	C	C	C	C	C	C	C	C
Chr_Mt	407001	.	G	T	G	G	G	G	G	G	G	G	G	G	G	G	G	G	G	G	G	G	G	G	G	G	G	G	G	G	G	G	G	G	T	T	het	G	G	het	het	T	G	G	G	G	G	G	G
Chr_Mt	407368	.	A	ATAG	A	A	A	A	A	A	A	A	A	A	A	A	A	N	N	A	A	A	A	A	A	A	A	A	A	A	A	A	A	A	ATAG	ATAG	ATAG	A	A	het	het	ATAG	A	A	A	A	A	A	A
Chr_Mt	407663	.	A	G	A	A	A	A	A	A	A	A	A	A	A	A	A	N	N	A	A	A	A	A	A	A	A	A	A	A	A	A	A	A	G	het	G	A	A	het	het	G	A	A	A	A	A	A	A
Chr_Mt	407813	.	A	T	T	T	A	T	A	A	A	T	A	A	T	T	N	N	A	T	T	A	A	A	T	T	T	T	T	T	T	T	A	A	T	T	T	A	A	T	T	T	T	T	T	T	T	A	A
Chr_Mt	407814	.	C	T	T	T	C	T	C	C	C	T	C	C	T	T	N	N	N	T	T	C	C	C	T	T	T	T	T	T	T	T	C	C	T	T	T	C	C	T	T	T	T	T	T	T	T	C	C
Chr_Mt	408019	.	G	T	G	G	G	G	G	G	G	G	G	G	G	G	G	N	N	G	G	G	G	G	G	G	G	G	G	G	G	G	G	G	T	T	T	G	G	T	T	T	G	G	G	G	G	G	G
Chr_Mt	408352	.	A	G	G	G	A	G	A	A	A	G	A	A	G	G	N	N	N	G	G	A	A	A	G	G	G	G	G	G	G	G	A	A	G	G	G	A	A	G	G	G	G	G	G	G	G	A	A
Chr_Mt	408378	.	ATCTCTAT	A	ATCTCTAT	ATCTCTAT	ATCTCTAT	ATCTCTAT	ATCTCTAT	ATCTCTAT	ATCTCTAT	ATCTCTAT	ATCTCTAT	ATCTCTAT	ATCTCTAT	ATCTCTAT	ATCTCTAT	N	N	ATCTCTAT	ATCTCTAT	ATCTCTAT	ATCTCTAT	ATCTCTAT	ATCTCTAT	ATCTCTAT	ATCTCTAT	ATCTCTAT	ATCTCTAT	ATCTCTAT	ATCTCTAT	ATCTCTAT	ATCTCTAT	ATCTCTAT	A	A	A	ATCTCTAT	ATCTCTAT	A	het	A	ATCTCTAT	ATCTCTAT	ATCTCTAT	ATCTCTAT	ATCTCTAT	ATCTCTAT	ATCTCTAT
Chr_Mt	408444	.	T	G	G	G	T	G	T	T	T	G	T	T	G	G	T	N	N	G	G	T	T	T	G	G	G	G	G	G	G	G	T	T	T	T	T	T	T	T	T	T	G	G	G	G	G	T	T
Chr_Mt	409053	.	T	G	G	G	T	G	T	T	T	G	T	T	G	G	N	N	N	N	N	T	T	T	G	G	G	G	G	G	N	N	T	T	N	N	N	T	T	N	N	N	G	G	N	N	N	T	T
Chr_Mt	409075	.	T	G	G	G	T	G	T	T	T	G	T	T	G	G	N	N	N	N	N	T	T	T	G	G	G	G	G	G	N	N	T	T	N	N	N	T	T	N	N	N	G	G	N	N	N	T	T
[truncated: 160 more rows]
[truncated: 377 more columns]
