# Supplementary material for: Evidence for selection events during domestication by extensive mitochondrial genome analysis between japonica and indica in cultivated rice
Source: Sci Rep. 2019 Jul 26;9:10846. doi: 10.1038/s41598-019-47318-x (PMC6659709; doi:10.1038/s41598-019-47318-x)
Supplement: Supplementary file 2 — Dataset 1 [file 41598_2019_47318_MOESM2_ESM.zip › Datasets of Tables/4_Additional file 4 Table S4 Introgression events.xlsx]

## Sheet: indica
CHROM	POS	N_ALLELES	N_CHR	{ALLELE	FREQ}
MT_NC_011033.1	50925	2	132	A	0.992424	G	0.00757576
MT_NC_011033.1	50939	2	132	C	0.992424	G	0.00757576
MT_NC_011033.1	71530	2	132	C	0.992424	T	0.00757576
MT_NC_011033.1	75073	2	132	C	0.992424	T	0.00757576
MT_NC_011033.1	76582	2	132	G	0.992424	A	0.00757576
MT_NC_011033.1	92611	2	132	A	0.992424	T	0.00757576
MT_NC_011033.1	93568	2	132	G	0.992424	C	0.00757576
MT_NC_011033.1	138343	2	132	G	0.992424	T	0.00757576
MT_NC_011033.1	170784	2	132	G	0.992424	A	0.00757576
MT_NC_011033.1	184939	2	132	C	0.992424	A	0.00757576
MT_NC_011033.1	185229	2	132	C	0.992424	T	0.00757576
MT_NC_011033.1	187856	2	132	A	0.992424	G	0.00757576
MT_NC_011033.1	187905	2	132	C	0.992424	T	0.00757576
MT_NC_011033.1	187909	2	132	C	0.992424	T	0.00757576
MT_NC_011033.1	187911	2	132	C	0.992424	T	0.00757576
MT_NC_011033.1	187930	2	132	T	0.992424	C	0.00757576
MT_NC_011033.1	192351	2	132	G	0.992424	A	0.00757576
MT_NC_011033.1	192478	2	132	C	0.992424	T	0.00757576
MT_NC_011033.1	193078	2	132	C	0.992424	T	0.00757576
MT_NC_011033.1	193600	2	132	G	0.992424	A	0.00757576
MT_NC_011033.1	193774	2	132	G	0.992424	A	0.00757576
MT_NC_011033.1	194197	2	132	C	0.992424	T	0.00757576
MT_NC_011033.1	195670	2	132	T	0.992424	G	0.00757576
MT_NC_011033.1	195671	2	132	C	0.992424	A	0.00757576
MT_NC_011033.1	202794	2	132	T	0.992424	C	0.00757576
MT_NC_011033.1	203217	2	132	G	0.992424	A	0.00757576
MT_NC_011033.1	205799	2	132	C	0.992424	T	0.00757576
MT_NC_011033.1	209926	2	132	C	0.992424	T	0.00757576
MT_NC_011033.1	210843	2	132	A	0.992424	G	0.00757576
MT_NC_011033.1	212248	2	132	T	0.992424	C	0.00757576
MT_NC_011033.1	212930	2	132	A	0.992424	G	0.00757576
MT_NC_011033.1	224269	2	132	C	0.992424	T	0.00757576
MT_NC_011033.1	224298	2	132	C	0.992424	T	0.00757576
MT_NC_011033.1	224818	2	132	C	0.992424	A	0.00757576
MT_NC_011033.1	226041	2	132	C	0.992424	T	0.00757576
MT_NC_011033.1	227761	2	132	TCAA	0.992424	T	0.00757576
MT_NC_011033.1	236441	2	132	AC	0.992424	A	0.00757576
MT_NC_011033.1	237811	2	132	C	0.992424	T	0.00757576
MT_NC_011033.1	245126	2	132	C	0.992424	T	0.00757576
MT_NC_011033.1	246423	2	132	G	0.992424	A	0.00757576
MT_NC_011033.1	248037	2	132	G	0.992424	A	0.00757576
MT_NC_011033.1	250170	2	132	T	0.992424	C	0.00757576
MT_NC_011033.1	250183	2	132	T	0.992424	C	0.00757576
MT_NC_011033.1	263570	2	132	C	0.992424	T	0.00757576
MT_NC_011033.1	264161	2	132	C	0.992424	T	0.00757576
MT_NC_011033.1	264447	2	132	C	0.992424	T	0.00757576
MT_NC_011033.1	267608	2	132	C	0.992424	T	0.00757576
MT_NC_011033.1	267629	2	132	C	0.992424	T	0.00757576
MT_NC_011033.1	267638	2	132	C	0.992424	T	0.00757576
MT_NC_011033.1	269886	2	132	C	0.992424	T	0.00757576
MT_NC_011033.1	271268	2	132	G	0.992424	A	0.00757576
MT_NC_011033.1	273504	3	132	C	0.992424	G	0.00757576	T	0
MT_NC_011033.1	288353	2	132	TCTA	0.992424	T	0.00757576
MT_NC_011033.1	301020	2	132	G	0.992424	A	0.00757576
MT_NC_011033.1	302547	2	132	A	0.992424	C	0.00757576
MT_NC_011033.1	302562	2	132	A	0.992424	AT	0.00757576
MT_NC_011033.1	302563	2	132	C	0.992424	A	0.00757576
MT_NC_011033.1	302589	2	132	CT	0.992424	C	0.00757576
MT_NC_011033.1	302625	2	132	T	0.992424	C	0.00757576
MT_NC_011033.1	302650	2	132	G	0.992424	A	0.00757576
MT_NC_011033.1	307748	2	132	C	0.992424	T	0.00757576
MT_NC_011033.1	307838	3	132	TAA	0.992424	T	0.00757576	TA	0
MT_NC_011033.1	312022	2	132	TATCCA	0.992424	T	0.00757576
MT_NC_011033.1	316402	2	132	A	0.992424	G	0.00757576
MT_NC_011033.1	330321	2	132	A	0.992424	C	0.00757576
MT_NC_011033.1	339783	2	132	GT	0.992424	G	0.00757576
MT_NC_011033.1	339786	2	132	G	0.992424	A	0.00757576
MT_NC_011033.1	339808	2	132	C	0.992424	A	0.00757576
MT_NC_011033.1	339809	2	132	C	0.992424	T	0.00757576
MT_NC_011033.1	390662	2	132	C	0.992424	T	0.00757576
MT_NC_011033.1	395351	2	132	G	0.992424	T	0.00757576
MT_NC_011033.1	395352	2	132	T	0.992424	G	0.00757576
MT_NC_011033.1	396625	2	132	C	0.992424	T	0.00757576
MT_NC_011033.1	399903	2	132	T	0.992424	G	0.00757576
MT_NC_011033.1	399904	2	132	T	0.992424	C	0.00757576
MT_NC_011033.1	399913	2	132	G	0.992424	A	0.00757576
MT_NC_011033.1	400802	2	132	A	0.992424	G	0.00757576
MT_NC_011033.1	401971	2	132	G	0.992424	A	0.00757576
MT_NC_011033.1	406496	3	132	T	0.992424	A	0.00757576	C	0
MT_NC_011033.1	406823	2	132	T	0.992424	C	0.00757576
MT_NC_011033.1	416245	2	132	AAATAGCCACTTAAGTC	0.992424	A	0.00757576
MT_NC_011033.1	419687	2	132	A	0.992424	G	0.00757576
MT_NC_011033.1	419690	2	132	G	0.992424	A	0.00757576
MT_NC_011033.1	419795	2	132	A	0.992424	T	0.00757576
MT_NC_011033.1	419864	3	132	C	0.992424	T	0.00757576	A	0
MT_NC_011033.1	418181	2	130	C	0.992308	T	0.00769231
MT_NC_011033.1	418190	2	130	G	0.992308	A	0.00769231
MT_NC_011033.1	418197	2	130	G	0.992308	A	0.00769231
MT_NC_011033.1	206435	2	102	C	0.990196	T	0.00980392
MT_NC_011033.1	54923	2	132	A	0.984848	G	0.0151515
MT_NC_011033.1	58771	2	132	C	0.984848	T	0.0151515
MT_NC_011033.1	65760	2	132	GGACCCCGCA	0.984848	G	0.0151515
MT_NC_011033.1	71525	2	132	A	0.984848	T	0.0151515
MT_NC_011033.1	71561	2	132	C	0.984848	T	0.0151515
MT_NC_011033.1	73750	2	132	C	0.984848	T	0.0151515
MT_NC_011033.1	73752	2	132	G	0.984848	A	0.0151515
MT_NC_011033.1	82090	2	132	C	0.984848	T	0.0151515
MT_NC_011033.1	92316	2	132	C	0.984848	T	0.0151515
MT_NC_011033.1	179258	2	132	G	0.984848	T	0.0151515
MT_NC_011033.1	179266	2	132	A	0.984848	G	0.0151515
MT_NC_011033.1	185042	2	132	G	0.984848	A	0.0151515
MT_NC_011033.1	193320	2	132	AGAGCTATTCCTACGAAAAGGG	0.984848	A	0.0151515
MT_NC_011033.1	196661	2	132	G	0.984848	A	0.0151515
MT_NC_011033.1	228353	3	132	C	0.984848	A	0.0151515	T	0
MT_NC_011033.1	234563	2	132	C	0.984848	T	0.0151515
MT_NC_011033.1	238674	2	132	T	0.984848	C	0.0151515
MT_NC_011033.1	246310	2	132	C	0.984848	T	0.0151515
MT_NC_011033.1	248213	2	132	A	0.984848	G	0.0151515
MT_NC_011033.1	250381	2	132	T	0.984848	A	0.0151515
MT_NC_011033.1	265074	2	132	C	0.984848	T	0.0151515
MT_NC_011033.1	265386	2	132	G	0.984848	A	0.0151515
MT_NC_011033.1	265898	2	132	C	0.984848	T	0.0151515
MT_NC_011033.1	266539	2	132	G	0.984848	A	0.0151515
MT_NC_011033.1	266563	2	132	G	0.984848	A	0.0151515
MT_NC_011033.1	266571	2	132	T	0.984848	C	0.0151515
MT_NC_011033.1	267663	2	132	T	0.984848	G	0.0151515
MT_NC_011033.1	267874	2	132	C	0.984848	T	0.0151515
MT_NC_011033.1	270925	2	132	C	0.984848	T	0.0151515
MT_NC_011033.1	288528	2	132	A	0.984848	G	0.0151515
MT_NC_011033.1	300344	2	132	T	0.984848	C	0.0151515
MT_NC_011033.1	301018	2	132	C	0.984848	A	0.0151515
MT_NC_011033.1	302458	2	132	C	0.984848	T	0.0151515
MT_NC_011033.1	302465	2	132	G	0.984848	A	0.0151515
MT_NC_011033.1	302474	2	132	G	0.984848	T	0.0151515
MT_NC_011033.1	302479	2	132	A	0.984848	G	0.0151515
MT_NC_011033.1	317495	2	132	G	0.984848	A	0.0151515
MT_NC_011033.1	320032	2	132	G	0.984848	T	0.0151515
MT_NC_011033.1	320050	2	132	G	0.984848	A	0.0151515
MT_NC_011033.1	320092	2	132	G	0.984848	A	0.0151515
MT_NC_011033.1	321523	2	132	T	0.984848	TC	0.0151515
MT_NC_011033.1	328131	2	132	A	0.984848	AT	0.0151515
MT_NC_011033.1	328135	2	132	C	0.984848	T	0.0151515
MT_NC_011033.1	336120	2	132	C	0.984848	T	0.0151515
MT_NC_011033.1	336242	2	132	C	0.984848	A	0.0151515
MT_NC_011033.1	336244	2	132	G	0.984848	A	0.0151515
MT_NC_011033.1	337993	2	132	C	0.984848	A	0.0151515
MT_NC_011033.1	339209	2	132	T	0.984848	C	0.0151515
MT_NC_011033.1	339232	2	132	A	0.984848	G	0.0151515
MT_NC_011033.1	339241	2	132	G	0.984848	T	0.0151515
MT_NC_011033.1	339257	2	132	G	0.984848	A	0.0151515
MT_NC_011033.1	339280	2	132	C	0.984848	A	0.0151515
MT_NC_011033.1	339836	2	132	G	0.984848	A	0.0151515
MT_NC_011033.1	339853	2	132	C	0.984848	T	0.0151515
MT_NC_011033.1	396801	2	132	TG	0.984848	T	0.0151515
MT_NC_011033.1	398245	2	132	G	0.984848	GA	0.0151515
MT_NC_011033.1	400832	2	132	T	0.984848	C	0.0151515
MT_NC_011033.1	419132	2	132	AT	0.984848	A	0.0151515
MT_NC_011033.1	419145	2	132	C	0.984848	T	0.0151515
MT_NC_011033.1	420849	2	132	G	0.984848	T	0.0151515
MT_NC_011033.1	421087	2	132	C	0.984848	T	0.0151515
MT_NC_011033.1	206436	2	102	G	0.980392	A	0.0196078
MT_NC_011033.1	52483	2	132	A	0.977273	T	0.0227273
MT_NC_011033.1	52492	2	132	T	0.977273	C	0.0227273
MT_NC_011033.1	73756	2	132	C	0.977273	T	0.0227273
MT_NC_011033.1	73758	2	132	T	0.977273	C	0.0227273
MT_NC_011033.1	77030	2	132	T	0.977273	C	0.0227273
MT_NC_011033.1	91939	2	132	G	0.977273	A	0.0227273
MT_NC_011033.1	92533	2	132	C	0.977273	T	0.0227273
MT_NC_011033.1	92537	2	132	G	0.977273	A	0.0227273
MT_NC_011033.1	92581	2	132	G	0.977273	A	0.0227273
MT_NC_011033.1	92705	2	132	C	0.977273	T	0.0227273
MT_NC_011033.1	180622	2	132	A	0.977273	C	0.0227273
MT_NC_011033.1	182582	2	132	C	0.977273	T	0.0227273
MT_NC_011033.1	192346	2	132	C	0.977273	T	0.0227273
MT_NC_011033.1	197177	2	132	G	0.977273	A	0.0227273
MT_NC_011033.1	209761	2	132	C	0.977273	A	0.0227273
MT_NC_011033.1	223729	2	132	T	0.977273	A	0.0227273
MT_NC_011033.1	223734	2	132	T	0.977273	C	0.0227273
MT_NC_011033.1	224335	3	132	G	0.977273	A	0	*	0.0227273
MT_NC_011033.1	225921	2	132	C	0.977273	T	0.0227273
MT_NC_011033.1	228331	2	132	G	0.977273	A	0.0227273
MT_NC_011033.1	228799	2	132	A	0.977273	T	0.0227273
MT_NC_011033.1	228837	2	132	C	0.977273	T	0.0227273
MT_NC_011033.1	231426	2	132	C	0.977273	A	0.0227273
MT_NC_011033.1	240761	2	132	G	0.977273	A	0.0227273
MT_NC_011033.1	245564	2	132	A	0.977273	G	0.0227273
MT_NC_011033.1	245740	2	132	C	0.977273	T	0.0227273
MT_NC_011033.1	245745	2	132	C	0.977273	T	0.0227273
MT_NC_011033.1	247950	2	132	A	0.977273	C	0.0227273
MT_NC_011033.1	252401	2	132	A	0.977273	C	0.0227273
MT_NC_011033.1	252612	2	132	A	0.977273	G	0.0227273
MT_NC_011033.1	261525	2	132	C	0.977273	T	0.0227273
MT_NC_011033.1	268649	2	132	A	0.977273	T	0.0227273
MT_NC_011033.1	287343	2	132	C	0.977273	T	0.0227273
MT_NC_011033.1	289527	2	132	G	0.977273	A	0.0227273
MT_NC_011033.1	289544	2	132	G	0.977273	A	0.0227273
MT_NC_011033.1	301709	2	132	C	0.977273	T	0.0227273
MT_NC_011033.1	321524	2	132	G	0.977273	C	0.0227273
MT_NC_011033.1	327356	2	132	T	0.977273	G	0.0227273
MT_NC_011033.1	327547	2	132	G	0.977273	A	0.0227273
MT_NC_011033.1	338332	2	132	A	0.977273	T	0.0227273
MT_NC_011033.1	339184	2	132	C	0.977273	T	0.0227273
MT_NC_011033.1	339189	2	132	A	0.977273	G	0.0227273
MT_NC_011033.1	339274	2	132	C	0.977273	T	0.0227273
MT_NC_011033.1	394331	2	132	G	0.977273	T	0.0227273
MT_NC_011033.1	396798	2	132	T	0.977273	G	0.0227273
MT_NC_011033.1	399894	2	132	G	0.977273	A	0.0227273
MT_NC_011033.1	399906	2	132	A	0.977273	C	0.0227273
MT_NC_011033.1	406431	2	132	T	0.977273	C	0.0227273
MT_NC_011033.1	406604	2	132	G	0.977273	A	0.0227273
MT_NC_011033.1	406730	2	132	T	0.977273	A	0.0227273
MT_NC_011033.1	417084	2	132	T	0.977273	C	0.0227273
MT_NC_011033.1	418842	2	132	T	0.977273	C	0.0227273
MT_NC_011033.1	418851	2	132	T	0.977273	C	0.0227273
MT_NC_011033.1	420797	2	132	C	0.977273	T	0.0227273
MT_NC_011033.1	420834	2	132	G	0.977273	A	0.0227273
MT_NC_011033.1	420839	2	132	A	0.977273	G	0.0227273
MT_NC_011033.1	169344	2	36	G	0.972222	T	0.0277778
MT_NC_011033.1	48292	2	132	G	0.969697	T	0.030303
MT_NC_011033.1	54948	2	132	G	0.969697	A	0.030303
MT_NC_011033.1	71506	2	132	T	0.969697	A	0.030303
MT_NC_011033.1	78370	2	132	A	0.969697	G	0.030303
MT_NC_011033.1	91986	2	132	CTT	0.969697	C	0.030303
MT_NC_011033.1	92272	2	132	A	0.969697	AAAGTT	0.030303
MT_NC_011033.1	189471	2	132	T	0.969697	C	0.030303
MT_NC_011033.1	189476	2	132	G	0.969697	T	0.030303
MT_NC_011033.1	189482	2	132	C	0.969697	A	0.030303
MT_NC_011033.1	189509	2	132	A	0.969697	ATT	0.030303
MT_NC_011033.1	192341	2	132	C	0.969697	T	0.030303
MT_NC_011033.1	192440	2	132	C	0.969697	T	0.030303
MT_NC_011033.1	192659	2	132	C	0.969697	T	0.030303
MT_NC_011033.1	224329	2	132	TGGATCG	0.969697	T	0.030303
MT_NC_011033.1	231377	2	132	G	0.969697	A	0.030303
MT_NC_011033.1	235421	2	132	G	0.969697	A	0.030303
MT_NC_011033.1	247137	2	132	AG	0.969697	A	0.030303
MT_NC_011033.1	247139	2	132	G	0.969697	A	0.030303
MT_NC_011033.1	248887	2	132	CT	0.969697	C	0.030303
MT_NC_011033.1	248895	2	132	TAAG	0.969697	T	0.030303
MT_NC_011033.1	248904	2	132	G	0.969697	C	0.030303
MT_NC_011033.1	263461	2	132	C	0.969697	T	0.030303
MT_NC_011033.1	269475	3	132	C	0.969697	T	0.030303	*	0
MT_NC_011033.1	271887	3	132	T	0.969697	C	0.030303	*	0
MT_NC_011033.1	287732	2	132	C	0.969697	T	0.030303
MT_NC_011033.1	288415	2	132	C	0.969697	T	0.030303
MT_NC_011033.1	288418	2	132	G	0.969697	A	0.030303
MT_NC_011033.1	288424	2	132	A	0.969697	T	0.030303
MT_NC_011033.1	288427	2	132	G	0.969697	A	0.030303
MT_NC_011033.1	289568	2	132	G	0.969697	A	0.030303
MT_NC_011033.1	325157	2	132	G	0.969697	C	0.030303
MT_NC_011033.1	325161	2	132	G	0.969697	A	0.030303
MT_NC_011033.1	326173	2	132	C	0.969697	T	0.030303
MT_NC_011033.1	338016	2	132	A	0.969697	T	0.030303
MT_NC_011033.1	338017	2	132	A	0.969697	T	0.030303
MT_NC_011033.1	338117	2	132	A	0.969697	ATGGATGATTT	0.030303
MT_NC_011033.1	338188	2	132	C	0.969697	T	0.030303
MT_NC_011033.1	338333	2	132	C	0.969697	T	0.030303
MT_NC_011033.1	339195	2	132	A	0.969697	C	0.030303
MT_NC_011033.1	394326	2	132	C	0.969697	T	0.030303
MT_NC_011033.1	399880	2	132	C	0.969697	T	0.030303
MT_NC_011033.1	206295	2	124	T	0.967742	C	0.0322581
MT_NC_011033.1	169547	2	58	GA	0.965517	G	0.0344828
MT_NC_011033.1	91881	2	132	G	0.962121	A	0.0378788
MT_NC_011033.1	91994	2	132	C	0.962121	T	0.0378788
MT_NC_011033.1	92000	2	132	A	0.962121	C	0.0378788
MT_NC_011033.1	187302	2	132	G	0.962121	T	0.0378788
MT_NC_011033.1	187303	2	132	A	0.962121	T	0.0378788
MT_NC_011033.1	187322	2	132	A	0.962121	C	0.0378788
MT_NC_011033.1	187355	2	132	T	0.962121	G	0.0378788
MT_NC_011033.1	187367	2	132	A	0.962121	T	0.0378788
MT_NC_011033.1	187372	2	132	T	0.962121	A	0.0378788
MT_NC_011033.1	187384	2	132	T	0.962121	C	0.0378788
MT_NC_011033.1	187386	2	132	A	0.962121	T	0.0378788
MT_NC_011033.1	187416	2	132	G	0.962121	C	0.0378788
MT_NC_011033.1	187462	2	132	A	0.962121	G	0.0378788
MT_NC_011033.1	192050	2	132	C	0.962121	T	0.0378788
MT_NC_011033.1	199014	2	132	G	0.962121	A	0.0378788
MT_NC_011033.1	224349	2	132	G	0.962121	A	0.0378788
MT_NC_011033.1	224410	2	132	G	0.962121	A	0.0378788
MT_NC_011033.1	245230	2	132	A	0.962121	T	0.0378788
MT_NC_011033.1	246529	2	132	G	0.962121	T	0.0378788
MT_NC_011033.1	246540	2	132	T	0.962121	G	0.0378788
MT_NC_011033.1	246608	2	132	A	0.962121	G	0.0378788
MT_NC_011033.1	246612	2	132	A	0.962121	G	0.0378788
MT_NC_011033.1	247730	2	132	A	0.962121	T	0.0378788
MT_NC_011033.1	271335	2	132	G	0.962121	A	0.0378788
MT_NC_011033.1	271408	2	132	C	0.962121	T	0.0378788
MT_NC_011033.1	288394	2	132	A	0.962121	G	0.0378788
MT_NC_011033.1	336197	2	132	G	0.962121	A	0.0378788
MT_NC_011033.1	338266	2	132	T	0.962121	A	0.0378788
MT_NC_011033.1	394184	2	132	T	0.962121	C	0.0378788
MT_NC_011033.1	394231	2	132	A	0.962121	G	0.0378788
MT_NC_011033.1	399699	2	132	G	0.962121	A	0.0378788
MT_NC_011033.1	417053	2	132	C	0.962121	A	0.0378788
MT_NC_011033.1	419817	2	132	C	0.962121	A	0.0378788
MT_NC_011033.1	421011	2	132	C	0.962121	T	0.0378788
MT_NC_011033.1	206288	2	124	C	0.959677	T	0.0403226
MT_NC_011033.1	64299	2	132	G	0.954545	A	0.0454545
MT_NC_011033.1	64349	2	132	G	0.954545	A	0.0454545
MT_NC_011033.1	91857	2	132	T	0.954545	C	0.0454545
MT_NC_011033.1	92007	2	132	A	0.954545	ATTCAAGATCTCCG	0.0454545
MT_NC_011033.1	186851	2	132	C	0.954545	A	0.0454545
MT_NC_011033.1	195923	2	132	G	0.954545	A	0.0454545
MT_NC_011033.1	235427	2	132	G	0.954545	A	0.0454545
MT_NC_011033.1	246596	2	132	C	0.954545	T	0.0454545
MT_NC_011033.1	247683	2	132	G	0.954545	A	0.0454545
MT_NC_011033.1	247688	2	132	AG	0.954545	A	0.0454545
MT_NC_011033.1	270450	2	132	G	0.954545	A	0.0454545
MT_NC_011033.1	272936	3	132	GA	0.954545	G	0.0454545	GAA	0
MT_NC_011033.1	299845	2	132	G	0.954545	A	0.0454545
MT_NC_011033.1	301010	2	132	T	0.954545	G	0.0454545
MT_NC_011033.1	324353	2	132	C	0.954545	T	0.0454545
MT_NC_011033.1	395403	2	132	A	0.954545	G	0.0454545
MT_NC_011033.1	420996	2	132	G	0.954545	A	0.0454545
MT_NC_011033.1	48802	2	132	T	0.94697	C	0.0530303
MT_NC_011033.1	63309	2	132	T	0.94697	G	0.0530303
MT_NC_011033.1	64315	2	132	G	0.94697	A	0.0530303
MT_NC_011033.1	64320	2	132	G	0.94697	A	0.0530303
MT_NC_011033.1	232408	2	132	A	0.94697	G	0.0530303
MT_NC_011033.1	272446	2	132	G	0.94697	C	0.0530303
MT_NC_011033.1	288329	2	132	G	0.94697	A	0.0530303
MT_NC_011033.1	325716	2	132	A	0.94697	G	0.0530303
MT_NC_011033.1	394258	2	132	T	0.94697	C	0.0530303
MT_NC_011033.1	395515	2	132	A	0.94697	G	0.0530303
MT_NC_011033.1	395530	2	132	A	0.94697	G	0.0530303
MT_NC_011033.1	168552	2	124	G	0.943548	A	0.0564516
MT_NC_011033.1	168376	2	70	A	0.942857	G	0.0571429
MT_NC_011033.1	51119	2	132	C	0.939394	T	0.0606061
MT_NC_011033.1	190441	2	132	A	0.939394	C	0.0606061
MT_NC_011033.1	191843	2	132	G	0.939394	A	0.0606061
MT_NC_011033.1	202878	2	132	G	0.939394	A	0.0606061
MT_NC_011033.1	226353	2	132	C	0.939394	CGAAGATTTGATTGGTTTTTTCATGCCATGCGGAACAGGGAGATCAGACGGAGCTCGATTAGTT	0.0606061
MT_NC_011033.1	235395	2	132	C	0.939394	T	0.0606061
MT_NC_011033.1	235398	2	132	G	0.939394	T	0.0606061
MT_NC_011033.1	235618	2	132	G	0.939394	A	0.0606061
MT_NC_011033.1	242356	2	132	G	0.939394	GTT	0.0606061
MT_NC_011033.1	246285	2	132	C	0.939394	T	0.0606061
MT_NC_011033.1	260768	3	132	C	0.939394	T	0.0606061	*	0
MT_NC_011033.1	270929	2	132	G	0.939394	A	0.0606061
MT_NC_011033.1	272715	2	132	C	0.939394	T	0.0606061
MT_NC_011033.1	288371	2	132	C	0.939394	T	0.0606061
MT_NC_011033.1	312065	2	132	A	0.939394	C	0.0606061
MT_NC_011033.1	394265	2	132	C	0.939394	T	0.0606061
MT_NC_011033.1	395437	2	132	A	0.939394	C	0.0606061
MT_NC_011033.1	395438	2	132	G	0.939394	A	0.0606061
MT_NC_011033.1	400858	2	132	G	0.939394	C	0.0606061
MT_NC_011033.1	400880	2	132	A	0.939394	G	0.0606061
MT_NC_011033.1	416924	2	132	T	0.939394	C	0.0606061
MT_NC_011033.1	141227	2	74	A	0.932432	T	0.0675676
MT_NC_011033.1	168443	3	118	T	0.932203	G	0.0677966	C	0
MT_NC_011033.1	77999	2	132	CT	0.931818	C	0.0681818
MT_NC_011033.1	78343	2	132	A	0.931818	C	0.0681818
MT_NC_011033.1	92019	2	132	C	0.931818	T	0.0681818
MT_NC_011033.1	92178	3	132	G	0.931818	T	0.0681818	A	0
MT_NC_011033.1	92201	2	132	A	0.931818	G	0.0681818
MT_NC_011033.1	186778	2	132	A	0.931818	G	0.0681818
MT_NC_011033.1	195485	2	132	C	0.931818	T	0.0681818
MT_NC_011033.1	195646	2	132	C	0.931818	T	0.0681818
MT_NC_011033.1	196040	2	132	T	0.931818	C	0.0681818
MT_NC_011033.1	196338	2	132	C	0.931818	T	0.0681818
MT_NC_011033.1	196381	2	132	A	0.931818	ACGCAT	0.0681818
MT_NC_011033.1	196383	2	132	TCCCCTG	0.931818	T	0.0681818
MT_NC_011033.1	196391	2	132	G	0.931818	GGCA	0.0681818
MT_NC_011033.1	196399	3	132	C	0.931818	T	0	G	0.0681818
MT_NC_011033.1	196663	2	132	C	0.931818	G	0.0681818
MT_NC_011033.1	196884	2	132	C	0.931818	A	0.0681818
MT_NC_011033.1	199022	2	132	G	0.931818	A	0.0681818
MT_NC_011033.1	235375	2	132	T	0.931818	G	0.0681818
MT_NC_011033.1	235392	2	132	C	0.931818	T	0.0681818
MT_NC_011033.1	246953	2	132	A	0.931818	G	0.0681818
MT_NC_011033.1	253666	2	132	C	0.931818	T	0.0681818
MT_NC_011033.1	266747	2	132	C	0.931818	A	0.0681818
MT_NC_011033.1	394294	2	132	C	0.931818	G	0.0681818
MT_NC_011033.1	394297	2	132	C	0.931818	T	0.0681818
MT_NC_011033.1	195894	2	130	T	0.930769	G	0.0692308
MT_NC_011033.1	196622	2	130	C	0.930769	T	0.0692308
MT_NC_011033.1	167468	2	128	C	0.929688	T	0.0703125
MT_NC_011033.1	168706	2	128	G	0.929688	A	0.0703125
MT_NC_011033.1	92234	2	132	G	0.924242	A	0.0757576
MT_NC_011033.1	191824	2	132	C	0.924242	T	0.0757576
MT_NC_011033.1	195772	2	132	A	0.924242	G	0.0757576
MT_NC_011033.1	235607	2	132	C	0.924242	T	0.0757576
MT_NC_011033.1	243319	2	132	C	0.924242	T	0.0757576
MT_NC_011033.1	246988	2	132	G	0.924242	GATTAC	0.0757576
MT_NC_011033.1	246996	2	132	G	0.924242	A	0.0757576
MT_NC_011033.1	272581	2	132	G	0.924242	A	0.0757576
MT_NC_011033.1	273515	2	132	G	0.924242	A	0.0757576
MT_NC_011033.1	418067	2	132	C	0.924242	T	0.0757576
MT_NC_011033.1	52263	2	132	C	0.916667	T	0.0833333
MT_NC_011033.1	71013	2	132	C	0.916667	T	0.0833333
MT_NC_011033.1	92056	2	132	G	0.916667	A	0.0833333
MT_NC_011033.1	92134	2	132	G	0.916667	A	0.0833333
MT_NC_011033.1	92143	2	132	T	0.916667	C	0.0833333
MT_NC_011033.1	242083	2	132	C	0.916667	T	0.0833333
MT_NC_011033.1	244822	2	132	T	0.916667	A	0.0833333
MT_NC_011033.1	298444	2	132	G	0.916667	A	0.0833333
MT_NC_011033.1	168695	2	128	C	0.914062	A	0.0859375
MT_NC_011033.1	168568	2	124	C	0.91129	T	0.0887097
MT_NC_011033.1	243491	2	124	C	0.91129	T	0.0887097
MT_NC_011033.1	243492	3	124	T	0.91129	G	0	A	0.0887097
MT_NC_011033.1	92220	2	132	G	0.909091	C	0.0909091
MT_NC_011033.1	185099	2	132	T	0.909091	A	0.0909091
MT_NC_011033.1	197981	3	132	G	0.909091	A	0.0909091	T	0
MT_NC_011033.1	243227	3	132	A	0.909091	*	0	T	0.0909091
MT_NC_011033.1	298429	2	132	A	0.909091	G	0.0909091
MT_NC_011033.1	416999	2	132	A	0.909091	C	0.0909091
MT_NC_011033.1	244176	3	62	TAAC	0.903226	T	0	*	0.0967742
MT_NC_011033.1	168597	2	128	G	0.898438	A	0.101562
MT_NC_011033.1	168427	2	126	GCA	0.896825	G	0.103175
MT_NC_011033.1	168431	2	126	A	0.896825	ATGG	0.103175
MT_NC_011033.1	168583	2	126	T	0.896825	A	0.103175
MT_NC_011033.1	168585	2	126	C	0.896825	T	0.103175
MT_NC_011033.1	168591	2	126	C	0.896825	A	0.103175
MT_NC_011033.1	234301	2	132	C	0.893939	G	0.106061
MT_NC_011033.1	234308	2	132	T	0.893939	A	0.106061
MT_NC_011033.1	287091	2	132	G	0.893939	GC	0.106061
MT_NC_011033.1	141276	2	74	G	0.891892	A	0.108108
MT_NC_011033.1	168317	2	98	CT	0.887755	C	0.112245
MT_NC_011033.1	228094	2	132	C	0.886364	T	0.113636
MT_NC_011033.1	141267	2	70	G	0.885714	A	0.114286
MT_NC_011033.1	141300	2	70	G	0.885714	A	0.114286
MT_NC_011033.1	196629	2	122	C	0.885246	A	0.114754
MT_NC_011033.1	70881	2	132	T	0.878788	G	0.121212
MT_NC_011033.1	168605	2	126	G	0.873016	C	0.126984
MT_NC_011033.1	168607	2	126	C	0.873016	A	0.126984
MT_NC_011033.1	196259	2	126	T	0.873016	A	0.126984
MT_NC_011033.1	141251	2	70	G	0.871429	C	0.128571
MT_NC_011033.1	243277	3	132	C	0.871212	*	0	T	0.128788
MT_NC_011033.1	243301	3	132	A	0.871212	*	0	G	0.128788
MT_NC_011033.1	168131	2	120	G	0.866667	GTATTGGAAT	0.133333
MT_NC_011033.1	141234	2	74	A	0.864865	T	0.135135
MT_NC_011033.1	141223	2	72	C	0.861111	A	0.138889
MT_NC_011033.1	141244	2	72	T	0.861111	G	0.138889
MT_NC_011033.1	141245	2	72	C	0.861111	A	0.138889
MT_NC_011033.1	196109	2	132	G	0.856061	A	0.143939
MT_NC_011033.1	199582	2	132	A	0.856061	C	0.143939
MT_NC_011033.1	228057	2	132	C	0.856061	A	0.143939
MT_NC_011033.1	228047	2	132	G	0.840909	T	0.159091
MT_NC_011033.1	228050	2	132	C	0.840909	T	0.159091
MT_NC_011033.1	196081	2	132	C	0.833333	T	0.166667
MT_NC_011033.1	244447	2	132	T	0.833333	C	0.166667
MT_NC_011033.1	244456	2	132	C	0.833333	T	0.166667
MT_NC_011033.1	340590	2	132	A	0.833333	C	0.166667
MT_NC_011033.1	168078	2	132	T	0.825758	G	0.174242
MT_NC_011033.1	195986	2	132	G	0.818182	A	0.181818
MT_NC_011033.1	234600	2	132	A	0.818182	C	0.181818
MT_NC_011033.1	244238	2	130	C	0.815385	T	0.184615
MT_NC_011033.1	79374	2	132	C	0.810606	T	0.189394
MT_NC_011033.1	243672	2	84	C	0.809524	T	0.190476
MT_NC_011033.1	169202	2	130	C	0.807692	T	0.192308
MT_NC_011033.1	244249	2	112	C	0.803571	T	0.196429
MT_NC_011033.1	234854	3	86	T	0.802326	G	0	*	0.197674
MT_NC_011033.1	169227	2	132	C	0.787879	T	0.212121
MT_NC_011033.1	248090	2	132	T	0.787879	A	0.212121
MT_NC_011033.1	248091	2	132	T	0.787879	G	0.212121
MT_NC_011033.1	196270	2	130	TTAG	0.784615	T	0.215385
MT_NC_011033.1	265668	2	132	A	0.780303	C	0.219697
MT_NC_011033.1	201006	2	132	T	0.772727	C	0.227273
MT_NC_011033.1	196100	2	132	G	0.765152	A	0.234848
MT_NC_011033.1	196920	2	132	G	0.765152	T	0.234848
MT_NC_011033.1	196921	2	132	C	0.765152	T	0.234848
MT_NC_011033.1	259217	2	132	G	0.765152	T	0.234848
MT_NC_011033.1	196071	2	132	G	0.757576	A	0.242424
MT_NC_011033.1	196076	2	132	C	0.757576	G	0.242424
MT_NC_011033.1	196407	2	130	C	0.753846	T	0.246154
MT_NC_011033.1	195950	2	132	A	0.742424	T	0.257576
MT_NC_011033.1	195989	2	132	A	0.742424	G	0.257576
MT_NC_011033.1	196201	2	132	C	0.734848	A	0.265152
MT_NC_011033.1	196887	2	132	G	0.734848	A	0.265152
MT_NC_011033.1	203940	2	132	C	0.734848	T	0.265152
MT_NC_011033.1	243691	2	86	C	0.732558	A	0.267442
MT_NC_011033.1	244106	2	82	A	0.731707	ATAT	0.268293
MT_NC_011033.1	243806	2	118	A	0.728814	T	0.271186
MT_NC_011033.1	195568	2	132	G	0.727273	A	0.272727
MT_NC_011033.1	195798	2	132	G	0.727273	T	0.272727
MT_NC_011033.1	243694	2	84	T	0.72619	C	0.27381
MT_NC_011033.1	195583	2	132	G	0.719697	A	0.280303
MT_NC_011033.1	199842	2	132	G	0.719697	A	0.280303
MT_NC_011033.1	243787	2	92	T	0.717391	TTA	0.282609
MT_NC_011033.1	244117	2	80	GA	0.7125	G	0.2875
MT_NC_011033.1	196063	2	132	C	0.712121	G	0.287879
MT_NC_011033.1	393826	2	132	G	0.712121	A	0.287879
MT_NC_011033.1	393827	2	132	T	0.712121	C	0.287879
MT_NC_011033.1	195720	2	132	T	0.69697	A	0.30303
MT_NC_011033.1	196293	2	130	T	0.692308	G	0.307692
MT_NC_011033.1	195468	2	112	C	0.6875	G	0.3125
MT_NC_011033.1	243769	2	82	A	0.682927	C	0.317073
MT_NC_011033.1	47525	2	132	G	0.681818	A	0.318182
MT_NC_011033.1	170111	2	50	C	0.68	T	0.32
MT_NC_011033.1	196311	2	130	G	0.676923	C	0.323077
MT_NC_011033.1	196509	2	130	G	0.676923	A	0.323077
MT_NC_011033.1	199432	3	132	GA	0.674242	G	0.325758	*	0
MT_NC_011033.1	71418	2	132	T	0.666667	C	0.333333
MT_NC_011033.1	258073	2	132	A	0.659091	ACTGAGCTACAAGT	0.340909
MT_NC_011033.1	87044	2	132	T	0.651515	C	0.348485
MT_NC_011033.1	87046	2	132	C	0.651515	T	0.348485
MT_NC_011033.1	195984	2	132	C	0.651515	T	0.348485
MT_NC_011033.1	243499	2	74	A	0.648649	T	0.351351
MT_NC_011033.1	169771	2	50	T	0.64	TA	0.36
MT_NC_011033.1	243838	2	94	A	0.638298	G	0.361702
MT_NC_011033.1	195993	2	132	G	0.636364	T	0.363636
MT_NC_011033.1	196059	2	132	AC	0.636364	A	0.363636
MT_NC_011033.1	244235	2	126	C	0.634921	T	0.365079
MT_NC_011033.1	300195	2	132	C	0.628788	T	0.371212
MT_NC_011033.1	141160	2	48	AGC	0.625	A	0.375
MT_NC_011033.1	234802	3	132	A	0.613636	*	0.212121	T	0.174242
MT_NC_011033.1	234766	2	132	T	0.606061	C	0.393939
MT_NC_011033.1	168729	2	100	C	0.6	G	0.4
MT_NC_011033.1	196042	2	132	G	0.598485	T	0.401515
MT_NC_011033.1	243692	2	92	A	0.586957	G	0.413043
MT_NC_011033.1	168021	2	132	A	0.575758	G	0.424242
MT_NC_011033.1	196132	2	132	C	0.575758	T	0.424242
MT_NC_011033.1	196101	2	132	C	0.568182	T	0.431818
MT_NC_011033.1	201806	2	132	G	0.568182	A	0.431818
MT_NC_011033.1	168741	2	92	A	0.565217	C	0.434783
MT_NC_011033.1	234795	2	122	G	0.557377	GA	0.442623
MT_NC_011033.1	167854	2	126	T	0.555556	TA	0.444444
MT_NC_011033.1	168712	3	122	G	0.54918	T	0.434426	A	0.0163934
MT_NC_011033.1	243684	2	86	C	0.546512	T	0.453488
MT_NC_011033.1	196049	2	132	G	0.537879	A	0.462121
MT_NC_011033.1	195934	2	132	G	0.530303	A	0.469697
MT_NC_011033.1	195892	2	132	G	0.522727	T	0.477273
MT_NC_011033.1	234873	2	132	GC	0.522727	G	0.477273
MT_NC_011033.1	234884	2	130	C	0.515385	CA	0.484615
MT_NC_011033.1	234870	2	132	A	0.507576	G	0.492424
MT_NC_011033.1	169176	2	132	G	0.5	A	0.5
MT_NC_011033.1	169178	2	132	A	0.5	C	0.5
MT_NC_011033.1	234827	2	132	GGCGA	0.5	G	0.5
MT_NC_011033.1	234871	2	130	A	0.5	G	0.5
MT_NC_011033.1	239970	2	132	A	0.5	G	0.5
MT_NC_011033.1	234824	3	132	A	0.492424	C	0.44697	*	0.0606061
MT_NC_011033.1	234840	2	132	GAGAAGGAGATAGATAAGTTCC	0.492424	G	0.507576
MT_NC_011033.1	196631	2	128	G	0.492188	A	0.507812
MT_NC_011033.1	234836	2	132	G	0.484848	T	0.515152
MT_NC_011033.1	234838	2	132	T	0.484848	A	0.515152
MT_NC_011033.1	234817	2	132	TCCCAAAAAA	0.477273	T	0.522727
MT_NC_011033.1	234791	2	130	A	0.476923	C	0.523077
MT_NC_011033.1	234792	2	130	A	0.476923	ATCT	0.523077
MT_NC_011033.1	234796	2	128	AAAAAGAGTGTCCTTTTAT	0.476562	A	0.523438
MT_NC_011033.1	234782	2	128	GAGAGAA	0.46875	G	0.53125
MT_NC_011033.1	234789	2	128	A	0.46875	C	0.53125
MT_NC_011033.1	244136	2	90	A	0.466667	C	0.533333
MT_NC_011033.1	168689	2	108	T	0.462963	C	0.537037
MT_NC_011033.1	195654	2	132	C	0.462121	A	0.537879
MT_NC_011033.1	243990	2	78	C	0.461538	T	0.538462
MT_NC_011033.1	168602	2	116	G	0.448276	A	0.551724
MT_NC_011033.1	243986	2	76	C	0.447368	T	0.552632
MT_NC_011033.1	244139	2	86	C	0.44186	T	0.55814
MT_NC_011033.1	244142	2	86	T	0.44186	A	0.55814
MT_NC_011033.1	195740	2	132	C	0.439394	T	0.560606
MT_NC_011033.1	243978	2	74	A	0.432432	T	0.567568
MT_NC_011033.1	195759	2	132	T	0.431818	C	0.568182
MT_NC_011033.1	168625	2	110	TG	0.427273	T	0.572727
MT_NC_011033.1	168647	2	110	A	0.427273	G	0.572727
MT_NC_011033.1	168648	2	110	A	0.427273	T	0.572727
MT_NC_011033.1	168633	2	106	T	0.424528	C	0.575472
MT_NC_011033.1	195460	2	132	G	0.424242	A	0.575758
MT_NC_011033.1	195561	2	132	C	0.416667	T	0.583333
MT_NC_011033.1	243979	2	72	G	0.416667	A	0.583333
MT_NC_011033.1	244025	2	72	CAGG	0.416667	C	0.583333
MT_NC_011033.1	168658	2	106	GAGGGCCTCT	0.415094	G	0.584906
MT_NC_011033.1	168556	2	126	G	0.404762	GGA	0.595238
MT_NC_011033.1	168114	2	132	G	0.401515	A	0.598485
MT_NC_011033.1	195545	2	132	C	0.401515	T	0.598485
MT_NC_011033.1	168238	2	28	C	0.392857	T	0.607143
MT_NC_011033.1	168558	2	120	GAC	0.383333	G	0.616667
MT_NC_011033.1	65049	3	132	TCCCCCTCCA	0.378788	T	0.621212	TCCCTCCA	0
MT_NC_011033.1	244269	2	74	A	0.378378	G	0.621622
MT_NC_011033.1	168281	2	112	CCT	0.375	C	0.625
MT_NC_011033.1	168554	2	120	C	0.375	T	0.625
MT_NC_011033.1	244327	2	70	C	0.371429	T	0.628571
MT_NC_011033.1	196187	2	130	C	0.369231	A	0.630769
MT_NC_011033.1	196402	2	130	C	0.369231	T	0.630769
MT_NC_011033.1	244042	2	68	CCATACAGCGCCGATTAGACATA	0.367647	C	0.632353
MT_NC_011033.1	168370	2	94	T	0.361702	A	0.638298
MT_NC_011033.1	196498	2	128	A	0.359375	G	0.640625
MT_NC_011033.1	196464	2	132	A	0.340909	C	0.659091
MT_NC_011033.1	269914	2	132	C	0.340909	T	0.659091
MT_NC_011033.1	168365	2	90	AG	0.333333	A	0.666667
MT_NC_011033.1	168761	2	84	G	0.333333	A	0.666667
MT_NC_011033.1	168763	2	84	C	0.333333	CAAT	0.666667
MT_NC_011033.1	269910	2	132	A	0.333333	T	0.666667
MT_NC_011033.1	168441	2	106	T	0.330189	C	0.669811
MT_NC_011033.1	168273	2	98	C	0.326531	T	0.673469
MT_NC_011033.1	168285	2	110	G	0.318182	C	0.681818
MT_NC_011033.1	243904	2	66	A	0.318182	T	0.681818
MT_NC_011033.1	243928	2	66	G	0.318182	A	0.681818
MT_NC_011033.1	168289	2	108	G	0.314815	A	0.685185
MT_NC_011033.1	168286	2	110	T	0.309091	TAC	0.690909
MT_NC_011033.1	168382	2	82	G	0.304878	T	0.695122
MT_NC_011033.1	184130	2	132	C	0.30303	T	0.69697
MT_NC_011033.1	243718	2	66	G	0.30303	A	0.69697
MT_NC_011033.1	168375	2	86	G	0.302326	A	0.697674
MT_NC_011033.1	168462	2	108	G	0.296296	T	0.703704
MT_NC_011033.1	184137	2	132	A	0.287879	C	0.712121
MT_NC_011033.1	168457	2	106	G	0.283019	A	0.716981
MT_NC_011033.1	168504	2	110	G	0.281818	A	0.718182
MT_NC_011033.1	184136	2	132	A	0.280303	G	0.719697
MT_NC_011033.1	244320	2	62	C	0.274194	T	0.725806
MT_NC_011033.1	168482	2	108	T	0.268519	C	0.731481
MT_NC_011033.1	168510	2	108	T	0.268519	C	0.731481
MT_NC_011033.1	168515	2	108	T	0.268519	C	0.731481
MT_NC_011033.1	168616	2	108	C	0.268519	T	0.731481
MT_NC_011033.1	241794	2	132	TCCCTCCTGA	0.265152	T	0.734848
MT_NC_011033.1	168638	3	106	G	0.264151	A	0.575472	T	0.160377
MT_NC_011033.1	244104	2	46	T	0.26087	C	0.73913
MT_NC_011033.1	244113	2	46	C	0.26087	T	0.73913
MT_NC_011033.1	168476	2	108	T	0.259259	C	0.740741
MT_NC_011033.1	170011	2	112	G	0.258929	T	0.741071
MT_NC_011033.1	181264	2	132	GGTCTAATT	0.257576	G	0.742424
MT_NC_011033.1	223262	2	132	AGCCGTTGC	0.257576	A	0.742424
MT_NC_011033.1	244381	2	4	T	0.25	TTTAA	0.75
MT_NC_011033.1	168524	2	106	G	0.245283	A	0.754717
MT_NC_011033.1	168530	2	104	C	0.240385	T	0.759615
MT_NC_011033.1	168328	2	126	C	0.238095	T	0.761905
MT_NC_011033.1	168361	2	110	T	0.236364	C	0.763636
MT_NC_011033.1	168305	2	126	A	0.230159	G	0.769841
MT_NC_011033.1	168347	2	126	A	0.230159	C	0.769841
MT_NC_011033.1	168699	2	110	C	0.227273	T	0.772727
MT_NC_011033.1	244083	3	66	A	0.212121	T	0.5	*	0.287879
MT_NC_011033.1	141237	3	68	G	0.205882	T	0.647059	A	0.147059
MT_NC_011033.1	168166	2	112	AG	0.205357	A	0.794643
MT_NC_011033.1	168147	2	116	C	0.189655	T	0.810345
MT_NC_011033.1	168148	2	116	G	0.189655	C	0.810345
MT_NC_011033.1	168153	2	116	G	0.189655	A	0.810345
MT_NC_011033.1	168099	2	132	C	0.189394	T	0.810606
MT_NC_011033.1	168110	2	132	C	0.189394	T	0.810606
MT_NC_011033.1	169983	2	132	G	0.189394	A	0.810606
MT_NC_011033.1	167516	2	118	T	0.186441	C	0.813559
MT_NC_011033.1	141283	2	66	T	0.151515	C	0.848485
MT_NC_011033.1	242237	2	132	TGAAGCCGTCAGAGGCA	0.136364	T	0.863636
MT_NC_011033.1	398901	2	132	G	0.136364	C	0.863636
MT_NC_011033.1	141275	2	68	T	0.132353	G	0.867647
MT_NC_011033.1	75975	2	132	CCAAATTTA	0.113636	C	0.886364
MT_NC_011033.1	199444	2	124	A	0.104839	G	0.895161
MT_NC_011033.1	207745	2	132	G	0.0833333	C	0.916667
MT_NC_011033.1	207753	2	132	G	0.0833333	C	0.916667
MT_NC_011033.1	54425	2	132	A	0.0757576	G	0.924242
MT_NC_011033.1	396287	2	132	G	0.0681818	A	0.931818
MT_NC_011033.1	390550	2	132	GCCT	0.0606061	G	0.939394
MT_NC_011033.1	285785	2	132	A	0.0454545	C	0.954545
MT_NC_011033.1	238539	2	132	T	0.0378788	C	0.962121
MT_NC_011033.1	409429	2	132	T	0.030303	G	0.969697
MT_NC_011033.1	241199	2	132	C	0.0227273	G	0.977273
MT_NC_011033.1	405700	2	132	C	0.0227273	A	0.977273
MT_NC_011033.1	241197	2	132	A	0.0151515	G	0.984848
MT_NC_011033.1	255212	2	132	ACGCTTGACT	0.00757576	A	0.992424

## Sheet: jap
CHROM	POS	N_ALLELES	N_CHR	{ALLELE	FREQ}
MT_NC_011033.1	52516	2	506	G	0.998024	A	0.00197628
MT_NC_011033.1	57355	2	506	G	0.998024	T	0.00197628
MT_NC_011033.1	71506	2	506	T	0.998024	A	0.00197628
MT_NC_011033.1	71525	2	506	A	0.998024	T	0.00197628
MT_NC_011033.1	71530	2	506	C	0.998024	T	0.00197628
MT_NC_011033.1	75608	2	506	C	0.998024	T	0.00197628
MT_NC_011033.1	75975	2	506	CCAAATTTA	0.998024	C	0.00197628
MT_NC_011033.1	92575	2	506	C	0.998024	T	0.00197628
MT_NC_011033.1	168099	2	506	C	0.998024	T	0.00197628
MT_NC_011033.1	168110	2	506	C	0.998024	T	0.00197628
MT_NC_011033.1	168699	2	506	C	0.998024	T	0.00197628
MT_NC_011033.1	168712	3	506	G	0.998024	T	0.00197628	A	0
MT_NC_011033.1	169176	2	506	G	0.998024	A	0.00197628
MT_NC_011033.1	169178	2	506	A	0.998024	C	0.00197628
MT_NC_011033.1	175012	2	506	C	0.998024	T	0.00197628
MT_NC_011033.1	185099	2	506	T	0.998024	A	0.00197628
MT_NC_011033.1	187302	2	506	G	0.998024	T	0.00197628
MT_NC_011033.1	187303	2	506	A	0.998024	T	0.00197628
MT_NC_011033.1	187322	2	506	A	0.998024	C	0.00197628
MT_NC_011033.1	187355	2	506	T	0.998024	G	0.00197628
MT_NC_011033.1	187367	2	506	A	0.998024	T	0.00197628
MT_NC_011033.1	187372	2	506	T	0.998024	A	0.00197628
MT_NC_011033.1	187384	2	506	T	0.998024	C	0.00197628
MT_NC_011033.1	187386	2	506	A	0.998024	T	0.00197628
MT_NC_011033.1	187416	2	506	G	0.998024	C	0.00197628
MT_NC_011033.1	187462	2	506	A	0.998024	G	0.00197628
MT_NC_011033.1	192659	2	506	C	0.998024	T	0.00197628
MT_NC_011033.1	195568	2	506	G	0.998024	A	0.00197628
MT_NC_011033.1	195583	2	506	G	0.998024	A	0.00197628
MT_NC_011033.1	196081	2	506	C	0.998024	T	0.00197628
MT_NC_011033.1	196109	2	506	G	0.998024	A	0.00197628
MT_NC_011033.1	196259	2	506	T	0.998024	A	0.00197628
MT_NC_011033.1	196270	2	506	TTAG	0.998024	T	0.00197628
MT_NC_011033.1	196407	2	506	C	0.998024	T	0.00197628
MT_NC_011033.1	196920	2	506	G	0.998024	T	0.00197628
MT_NC_011033.1	196921	2	506	C	0.998024	T	0.00197628
MT_NC_011033.1	199458	2	506	C	0.998024	T	0.00197628
MT_NC_011033.1	209926	2	506	C	0.998024	T	0.00197628
MT_NC_011033.1	212930	2	506	A	0.998024	G	0.00197628
MT_NC_011033.1	228331	2	506	G	0.998024	A	0.00197628
MT_NC_011033.1	230035	2	506	C	0.998024	T	0.00197628
MT_NC_011033.1	234802	3	506	A	0.998024	*	0	T	0.00197628
MT_NC_011033.1	238160	2	506	G	0.998024	T	0.00197628
MT_NC_011033.1	242083	2	506	C	0.998024	T	0.00197628
MT_NC_011033.1	242237	2	506	TGAAGCCGTCAGAGGCA	0.998024	T	0.00197628
MT_NC_011033.1	248508	2	506	A	0.998024	T	0.00197628
MT_NC_011033.1	252612	2	506	A	0.998024	G	0.00197628
MT_NC_011033.1	269886	2	506	C	0.998024	T	0.00197628
MT_NC_011033.1	270450	2	506	G	0.998024	A	0.00197628
MT_NC_011033.1	270929	2	506	G	0.998024	A	0.00197628
MT_NC_011033.1	288371	2	506	C	0.998024	T	0.00197628
MT_NC_011033.1	288394	2	506	A	0.998024	G	0.00197628
MT_NC_011033.1	288415	2	506	C	0.998024	T	0.00197628
MT_NC_011033.1	288418	2	506	G	0.998024	A	0.00197628
MT_NC_011033.1	289527	2	506	G	0.998024	A	0.00197628
MT_NC_011033.1	302589	2	506	CT	0.998024	C	0.00197628
MT_NC_011033.1	302604	2	506	C	0.998024	A	0.00197628
MT_NC_011033.1	302605	2	506	A	0.998024	G	0.00197628
MT_NC_011033.1	302607	2	506	C	0.998024	T	0.00197628
MT_NC_011033.1	390662	2	506	C	0.998024	T	0.00197628
MT_NC_011033.1	390763	2	506	T	0.998024	G	0.00197628
MT_NC_011033.1	419157	2	506	C	0.998024	T	0.00197628
MT_NC_011033.1	419812	2	506	G	0.998024	A	0.00197628
MT_NC_011033.1	248090	2	504	T	0.998016	A	0.00198413
MT_NC_011033.1	248091	2	504	T	0.998016	G	0.00198413
MT_NC_011033.1	141160	2	502	AGC	0.998008	A	0.00199203
MT_NC_011033.1	64349	2	506	G	0.996047	A	0.00395257
MT_NC_011033.1	71561	2	506	C	0.996047	T	0.00395257
MT_NC_011033.1	92497	2	506	T	0.996047	A	0.00395257
MT_NC_011033.1	92578	2	506	C	0.996047	T	0.00395257
MT_NC_011033.1	167516	2	506	T	0.996047	C	0.00395257
MT_NC_011033.1	169983	2	506	G	0.996047	A	0.00395257
MT_NC_011033.1	189710	2	506	T	0.996047	A	0.00395257
MT_NC_011033.1	195468	2	506	C	0.996047	G	0.00395257
MT_NC_011033.1	195720	2	506	T	0.996047	A	0.00395257
MT_NC_011033.1	195798	2	506	G	0.996047	T	0.00395257
MT_NC_011033.1	195993	2	506	G	0.996047	T	0.00395257
MT_NC_011033.1	197177	2	506	G	0.996047	A	0.00395257
MT_NC_011033.1	202794	2	506	T	0.996047	C	0.00395257
MT_NC_011033.1	206288	2	506	C	0.996047	T	0.00395257
MT_NC_011033.1	223729	2	506	T	0.996047	A	0.00395257
MT_NC_011033.1	223734	2	506	T	0.996047	C	0.00395257
MT_NC_011033.1	224329	2	506	TGGATCG	0.996047	T	0.00395257
MT_NC_011033.1	224335	3	506	G	0.996047	A	0	*	0.00395257
MT_NC_011033.1	224517	2	506	T	0.996047	G	0.00395257
MT_NC_011033.1	232408	2	506	A	0.996047	G	0.00395257
MT_NC_011033.1	235427	2	506	G	0.996047	A	0.00395257
MT_NC_011033.1	238321	2	506	A	0.996047	T	0.00395257
MT_NC_011033.1	238674	2	506	T	0.996047	C	0.00395257
MT_NC_011033.1	239970	2	506	A	0.996047	G	0.00395257
MT_NC_011033.1	247730	2	506	A	0.996047	T	0.00395257
MT_NC_011033.1	252401	2	506	A	0.996047	C	0.00395257
MT_NC_011033.1	267685	2	506	G	0.996047	A	0.00395257
MT_NC_011033.1	289544	2	506	G	0.996047	A	0.00395257
MT_NC_011033.1	302650	2	506	G	0.996047	A	0.00395257
MT_NC_011033.1	308760	2	506	G	0.996047	A	0.00395257
MT_NC_011033.1	310784	2	506	C	0.996047	CAATGAAGTG	0.00395257
MT_NC_011033.1	395351	2	506	G	0.996047	T	0.00395257
MT_NC_011033.1	395352	2	506	T	0.996047	G	0.00395257
MT_NC_011033.1	395620	2	506	A	0.996047	C	0.00395257
MT_NC_011033.1	398245	2	506	G	0.996047	GA	0.00395257
MT_NC_011033.1	416924	2	506	T	0.996047	C	0.00395257
MT_NC_011033.1	419820	2	506	C	0.996047	T	0.00395257
MT_NC_011033.1	141275	2	504	T	0.996032	G	0.00396825
MT_NC_011033.1	141283	2	504	T	0.996032	C	0.00396825
MT_NC_011033.1	52259	2	506	T	0.994071	A	0.00592885
MT_NC_011033.1	54923	2	506	A	0.994071	G	0.00592885
MT_NC_011033.1	58771	2	506	C	0.994071	T	0.00592885
MT_NC_011033.1	64299	2	506	G	0.994071	A	0.00592885
MT_NC_011033.1	73750	2	506	C	0.994071	T	0.00592885
MT_NC_011033.1	73752	2	506	G	0.994071	A	0.00592885
MT_NC_011033.1	73756	2	506	C	0.994071	T	0.00592885
MT_NC_011033.1	92611	2	506	A	0.994071	T	0.00592885
MT_NC_011033.1	167854	2	506	T	0.994071	TA	0.00592885
MT_NC_011033.1	189471	2	506	T	0.994071	C	0.00592885
MT_NC_011033.1	189509	2	506	A	0.994071	ATT	0.00592885
MT_NC_011033.1	192050	2	506	C	0.994071	T	0.00592885
MT_NC_011033.1	196042	2	506	G	0.994071	T	0.00592885
MT_NC_011033.1	196101	2	506	C	0.994071	T	0.00592885
MT_NC_011033.1	196293	2	506	T	0.994071	G	0.00592885
MT_NC_011033.1	206295	2	506	T	0.994071	C	0.00592885
MT_NC_011033.1	224523	2	506	A	0.994071	T	0.00592885
MT_NC_011033.1	234563	2	506	C	0.994071	T	0.00592885
MT_NC_011033.1	235421	2	506	G	0.994071	A	0.00592885
MT_NC_011033.1	264161	2	506	C	0.994071	T	0.00592885
MT_NC_011033.1	267663	2	506	T	0.994071	G	0.00592885
MT_NC_011033.1	270925	2	506	C	0.994071	T	0.00592885
MT_NC_011033.1	302625	2	506	T	0.994071	C	0.00592885
MT_NC_011033.1	317495	2	506	G	0.994071	A	0.00592885
MT_NC_011033.1	396625	2	506	C	0.994071	T	0.00592885
MT_NC_011033.1	224917	2	504	G	0.994048	A	0.00595238
MT_NC_011033.1	64315	2	506	G	0.992095	A	0.00790514
MT_NC_011033.1	64320	2	506	G	0.992095	A	0.00790514
MT_NC_011033.1	73758	2	506	T	0.992095	C	0.00790514
MT_NC_011033.1	75073	2	506	C	0.992095	T	0.00790514
MT_NC_011033.1	82090	2	506	C	0.992095	T	0.00790514
MT_NC_011033.1	179258	2	506	G	0.992095	T	0.00790514
MT_NC_011033.1	187856	2	506	A	0.992095	G	0.00790514
MT_NC_011033.1	189476	2	506	G	0.992095	T	0.00790514
MT_NC_011033.1	189482	2	506	C	0.992095	A	0.00790514
MT_NC_011033.1	191843	2	506	G	0.992095	A	0.00790514
MT_NC_011033.1	192440	2	506	C	0.992095	T	0.00790514
MT_NC_011033.1	195892	2	506	G	0.992095	T	0.00790514
MT_NC_011033.1	196201	2	506	C	0.992095	A	0.00790514
MT_NC_011033.1	196399	3	506	C	0.992095	T	0.00197628	G	0.00592885
MT_NC_011033.1	196402	2	506	C	0.992095	T	0.00790514
MT_NC_011033.1	197452	2	506	ACTC	0.992095	A	0.00790514
MT_NC_011033.1	197981	3	506	G	0.992095	A	0.00790514	T	0
MT_NC_011033.1	209761	2	506	C	0.992095	A	0.00790514
MT_NC_011033.1	228799	2	506	A	0.992095	T	0.00790514
MT_NC_011033.1	244235	2	506	C	0.992095	T	0.00790514
MT_NC_011033.1	244249	2	506	C	0.992095	T	0.00790514
MT_NC_011033.1	248213	2	506	A	0.992095	G	0.00790514
MT_NC_011033.1	263459	2	506	A	0.992095	T	0.00790514
MT_NC_011033.1	263461	2	506	C	0.992095	T	0.00790514
MT_NC_011033.1	265074	2	506	C	0.992095	T	0.00790514
MT_NC_011033.1	266517	2	506	C	0.992095	T	0.00790514
MT_NC_011033.1	270231	2	506	G	0.992095	A	0.00790514
MT_NC_011033.1	271268	2	506	G	0.992095	A	0.00790514
MT_NC_011033.1	301018	2	506	C	0.992095	A	0.00790514
MT_NC_011033.1	302458	2	506	C	0.992095	T	0.00790514
MT_NC_011033.1	302465	2	506	G	0.992095	A	0.00790514
MT_NC_011033.1	302474	2	506	G	0.992095	T	0.00790514
MT_NC_011033.1	302479	2	506	A	0.992095	G	0.00790514
MT_NC_011033.1	320092	2	506	G	0.992095	A	0.00790514
MT_NC_011033.1	338188	2	506	C	0.992095	T	0.00790514
MT_NC_011033.1	339184	2	506	C	0.992095	T	0.00790514
MT_NC_011033.1	395515	2	506	A	0.992095	G	0.00790514
MT_NC_011033.1	395530	2	506	A	0.992095	G	0.00790514
MT_NC_011033.1	396339	2	506	T	0.992095	A	0.00790514
MT_NC_011033.1	398307	2	506	C	0.992095	T	0.00790514
MT_NC_011033.1	398310	2	506	AAACCC	0.992095	A	0.00790514
MT_NC_011033.1	399903	2	506	T	0.992095	G	0.00790514
MT_NC_011033.1	406431	2	506	T	0.992095	C	0.00790514
MT_NC_011033.1	406730	2	506	T	0.992095	A	0.00790514
MT_NC_011033.1	406823	2	506	T	0.992095	C	0.00790514
MT_NC_011033.1	93568	2	506	G	0.990119	C	0.00988142
MT_NC_011033.1	179266	2	506	A	0.990119	G	0.00988142
MT_NC_011033.1	191824	2	506	C	0.990119	T	0.00988142
MT_NC_011033.1	194197	2	506	C	0.990119	T	0.00988142
MT_NC_011033.1	196311	2	506	G	0.990119	C	0.00988142
MT_NC_011033.1	224298	2	506	C	0.990119	T	0.00988142
MT_NC_011033.1	230212	2	506	C	0.990119	T	0.00988142
MT_NC_011033.1	230271	2	506	T	0.990119	C	0.00988142
MT_NC_011033.1	233907	2	506	C	0.990119	T	0.00988142
MT_NC_011033.1	236441	2	506	AC	0.990119	A	0.00988142
MT_NC_011033.1	250381	2	506	T	0.990119	A	0.00988142
MT_NC_011033.1	267608	2	506	C	0.990119	T	0.00988142
MT_NC_011033.1	288353	2	506	TCTA	0.990119	T	0.00988142
MT_NC_011033.1	299845	2	506	G	0.990119	A	0.00988142
MT_NC_011033.1	301709	2	506	C	0.990119	T	0.00988142
MT_NC_011033.1	327356	2	506	T	0.990119	G	0.00988142
MT_NC_011033.1	339189	2	506	A	0.990119	G	0.00988142
MT_NC_011033.1	339836	2	506	G	0.990119	A	0.00988142
MT_NC_011033.1	394326	2	506	C	0.990119	T	0.00988142
MT_NC_011033.1	394331	2	506	G	0.990119	T	0.00988142
MT_NC_011033.1	395437	2	506	A	0.990119	C	0.00988142
MT_NC_011033.1	395438	2	506	G	0.990119	A	0.00988142
MT_NC_011033.1	399699	2	506	G	0.990119	A	0.00988142
MT_NC_011033.1	399880	2	506	C	0.990119	T	0.00988142
MT_NC_011033.1	399904	2	506	T	0.990119	C	0.00988142
MT_NC_011033.1	399906	2	506	A	0.990119	C	0.00988142
MT_NC_011033.1	399913	2	506	G	0.990119	A	0.00988142
MT_NC_011033.1	406604	2	506	G	0.990119	A	0.00988142
MT_NC_011033.1	418067	2	506	C	0.990119	T	0.00988142
MT_NC_011033.1	421087	2	506	C	0.990119	T	0.00988142
MT_NC_011033.1	50939	2	506	C	0.988142	G	0.0118577
MT_NC_011033.1	52492	2	506	T	0.988142	C	0.0118577
MT_NC_011033.1	92316	2	506	C	0.988142	T	0.0118577
MT_NC_011033.1	196187	2	506	C	0.988142	A	0.0118577
MT_NC_011033.1	203217	2	506	G	0.988142	A	0.0118577
MT_NC_011033.1	226041	2	506	C	0.988142	T	0.0118577
MT_NC_011033.1	229744	2	506	G	0.988142	A	0.0118577
MT_NC_011033.1	237811	2	506	C	0.988142	T	0.0118577
MT_NC_011033.1	245740	2	506	C	0.988142	T	0.0118577
MT_NC_011033.1	245799	2	506	C	0.988142	T	0.0118577
MT_NC_011033.1	245809	2	506	G	0.988142	A	0.0118577
MT_NC_011033.1	250240	2	506	C	0.988142	A	0.0118577
MT_NC_011033.1	250242	2	506	G	0.988142	T	0.0118577
MT_NC_011033.1	267629	2	506	C	0.988142	T	0.0118577
MT_NC_011033.1	267638	2	506	C	0.988142	T	0.0118577
MT_NC_011033.1	268649	2	506	A	0.988142	T	0.0118577
MT_NC_011033.1	302617	2	506	A	0.988142	G	0.0118577
MT_NC_011033.1	320032	2	506	G	0.988142	T	0.0118577
MT_NC_011033.1	327547	2	506	G	0.988142	A	0.0118577
MT_NC_011033.1	328131	2	506	A	0.988142	AT	0.0118577
MT_NC_011033.1	328135	2	506	C	0.988142	T	0.0118577
MT_NC_011033.1	330321	2	506	A	0.988142	C	0.0118577
MT_NC_011033.1	338117	2	506	A	0.988142	ATGGATGATTT	0.0118577
MT_NC_011033.1	339195	2	506	A	0.988142	C	0.0118577
MT_NC_011033.1	339853	2	506	C	0.988142	T	0.0118577
MT_NC_011033.1	394258	2	506	T	0.988142	C	0.0118577
MT_NC_011033.1	395403	2	506	A	0.988142	G	0.0118577
MT_NC_011033.1	266539	2	504	G	0.988095	A	0.0119048
MT_NC_011033.1	50925	2	506	A	0.986166	G	0.013834
MT_NC_011033.1	52483	2	506	A	0.986166	T	0.013834
MT_NC_011033.1	77030	2	506	T	0.986166	C	0.013834
MT_NC_011033.1	170784	2	506	G	0.986166	A	0.013834
MT_NC_011033.1	180622	2	506	A	0.986166	C	0.013834
MT_NC_011033.1	195934	2	506	G	0.986166	A	0.013834
MT_NC_011033.1	224162	2	506	C	0.986166	T	0.013834
MT_NC_011033.1	225918	2	506	C	0.986166	T	0.013834
MT_NC_011033.1	225921	2	506	C	0.986166	T	0.013834
MT_NC_011033.1	228837	2	506	C	0.986166	T	0.013834
MT_NC_011033.1	231426	2	506	C	0.986166	A	0.013834
MT_NC_011033.1	245753	2	506	C	0.986166	T	0.013834
MT_NC_011033.1	245755	2	506	G	0.986166	A	0.013834
MT_NC_011033.1	245763	2	506	T	0.986166	G	0.013834
MT_NC_011033.1	250237	2	506	T	0.986166	C	0.013834
MT_NC_011033.1	250294	2	506	T	0.986166	C	0.013834
MT_NC_011033.1	250300	2	506	G	0.986166	A	0.013834
MT_NC_011033.1	250302	2	506	A	0.986166	C	0.013834
MT_NC_011033.1	250318	2	506	C	0.986166	T	0.013834
MT_NC_011033.1	300344	2	506	T	0.986166	C	0.013834
MT_NC_011033.1	301010	2	506	T	0.986166	G	0.013834
MT_NC_011033.1	320050	2	506	G	0.986166	A	0.013834
MT_NC_011033.1	321524	2	506	G	0.986166	C	0.013834
MT_NC_011033.1	326173	2	506	C	0.986166	T	0.013834
MT_NC_011033.1	339783	2	506	GT	0.986166	G	0.013834
MT_NC_011033.1	339832	2	506	T	0.986166	A	0.013834
MT_NC_011033.1	394265	2	506	C	0.986166	T	0.013834
MT_NC_011033.1	399894	2	506	G	0.986166	A	0.013834
MT_NC_011033.1	403571	2	506	C	0.986166	T	0.013834
MT_NC_011033.1	418851	2	506	T	0.986166	C	0.013834
MT_NC_011033.1	194314	2	506	G	0.98419	A	0.0158103
MT_NC_011033.1	235395	2	506	C	0.98419	T	0.0158103
MT_NC_011033.1	246285	2	506	C	0.98419	T	0.0158103
MT_NC_011033.1	258732	2	506	G	0.98419	A	0.0158103
MT_NC_011033.1	321523	2	506	T	0.98419	TC	0.0158103
MT_NC_011033.1	337993	2	506	C	0.98419	A	0.0158103
MT_NC_011033.1	339808	2	506	C	0.98419	A	0.0158103
MT_NC_011033.1	339809	2	506	C	0.98419	T	0.0158103
MT_NC_011033.1	339822	2	506	G	0.98419	C	0.0158103
MT_NC_011033.1	394231	2	506	A	0.98419	G	0.0158103
MT_NC_011033.1	418842	2	506	T	0.98419	C	0.0158103
MT_NC_011033.1	419132	2	506	AT	0.98419	A	0.0158103
MT_NC_011033.1	419145	2	506	C	0.98419	T	0.0158103
MT_NC_011033.1	420935	2	506	G	0.98419	A	0.0158103
MT_NC_011033.1	206436	2	424	G	0.983491	A	0.0165094
MT_NC_011033.1	72966	2	506	G	0.982213	A	0.0177866
MT_NC_011033.1	169479	2	506	G	0.982213	A	0.0177866
MT_NC_011033.1	231377	2	506	G	0.982213	A	0.0177866
MT_NC_011033.1	235398	2	506	G	0.982213	T	0.0177866
MT_NC_011033.1	246310	2	506	C	0.982213	T	0.0177866
MT_NC_011033.1	268204	2	506	T	0.982213	G	0.0177866
MT_NC_011033.1	271335	2	506	G	0.982213	A	0.0177866
MT_NC_011033.1	325157	2	506	G	0.982213	C	0.0177866
MT_NC_011033.1	325161	2	506	G	0.982213	A	0.0177866
MT_NC_011033.1	338016	2	506	A	0.982213	T	0.0177866
MT_NC_011033.1	338017	2	506	A	0.982213	T	0.0177866
MT_NC_011033.1	339209	2	506	T	0.982213	C	0.0177866
MT_NC_011033.1	339257	2	506	G	0.982213	A	0.0177866
MT_NC_011033.1	339280	2	506	C	0.982213	A	0.0177866
MT_NC_011033.1	394294	2	506	C	0.982213	G	0.0177866
MT_NC_011033.1	394297	2	506	C	0.982213	T	0.0177866
MT_NC_011033.1	419795	2	506	A	0.982213	T	0.0177866
MT_NC_011033.1	401884	2	504	T	0.982143	C	0.0178571
MT_NC_011033.1	186317	2	506	G	0.980237	T	0.0197628
MT_NC_011033.1	192346	2	506	C	0.980237	T	0.0197628
MT_NC_011033.1	226174	2	506	CCTT	0.980237	C	0.0197628
MT_NC_011033.1	235375	2	506	T	0.980237	G	0.0197628
MT_NC_011033.1	235392	2	506	C	0.980237	T	0.0197628
MT_NC_011033.1	246423	2	506	G	0.980237	A	0.0197628
MT_NC_011033.1	248887	2	506	CT	0.980237	C	0.0197628
MT_NC_011033.1	271887	3	506	T	0.980237	C	0.0197628	*	0
MT_NC_011033.1	307838	3	506	TAA	0.980237	T	0	TA	0.0197628
MT_NC_011033.1	339232	2	506	A	0.980237	G	0.0197628
MT_NC_011033.1	339241	2	506	G	0.980237	T	0.0197628
MT_NC_011033.1	339786	2	506	G	0.980237	A	0.0197628
MT_NC_011033.1	421015	2	506	C	0.980237	T	0.0197628
MT_NC_011033.1	91994	2	506	C	0.978261	T	0.0217391
MT_NC_011033.1	92000	2	506	A	0.978261	C	0.0217391
MT_NC_011033.1	169344	2	506	G	0.978261	T	0.0217391
MT_NC_011033.1	248895	2	506	TAAG	0.978261	T	0.0217391
MT_NC_011033.1	248904	2	506	G	0.978261	C	0.0217391
MT_NC_011033.1	251584	3	506	G	0.978261	*	0	A	0.0217391
MT_NC_011033.1	338333	2	506	C	0.978261	T	0.0217391
MT_NC_011033.1	339274	2	506	C	0.978261	T	0.0217391
MT_NC_011033.1	400802	2	506	A	0.978261	G	0.0217391
MT_NC_011033.1	401844	2	506	C	0.978261	CAA	0.0217391
MT_NC_011033.1	401850	2	506	T	0.978261	C	0.0217391
MT_NC_011033.1	401870	2	506	G	0.978261	T	0.0217391
MT_NC_011033.1	91857	2	506	T	0.976285	C	0.0237154
MT_NC_011033.1	91986	2	506	CTT	0.976285	C	0.0237154
MT_NC_011033.1	224818	2	506	C	0.976285	A	0.0237154
MT_NC_011033.1	266563	2	506	G	0.976285	A	0.0237154
MT_NC_011033.1	273504	3	506	C	0.976285	G	0.0237154	T	0
MT_NC_011033.1	298429	2	506	A	0.976285	G	0.0237154
MT_NC_011033.1	336120	2	506	C	0.976285	T	0.0237154
MT_NC_011033.1	338266	2	506	T	0.976285	A	0.0237154
MT_NC_011033.1	338332	2	506	A	0.976285	T	0.0237154
MT_NC_011033.1	401867	2	506	A	0.976285	T	0.0237154
MT_NC_011033.1	419698	2	506	C	0.976285	T	0.0237154
MT_NC_011033.1	419864	3	506	C	0.976285	T	0.0237154	A	0
MT_NC_011033.1	51839	2	448	T	0.975446	TCGTTCGG	0.0245536
MT_NC_011033.1	51841	2	448	C	0.975446	CTAACGAAAGATCTCAGAGGGACTCTTACCTCTACAAGAGCTTTTACACAAGTTATTGACATATAGGAATTCGACTACCTCATCACTGTGT	0.0245536
MT_NC_011033.1	92007	2	506	A	0.974308	ATTCAAGATCTCCG	0.0256917
MT_NC_011033.1	195772	2	506	A	0.974308	G	0.0256917
MT_NC_011033.1	266571	2	506	T	0.974308	C	0.0256917
MT_NC_011033.1	337524	2	506	C	0.974308	T	0.0256917
MT_NC_011033.1	400880	2	506	A	0.974308	G	0.0256917
MT_NC_011033.1	418162	2	506	C	0.974308	T	0.0256917
MT_NC_011033.1	418218	2	506	G	0.974308	A	0.0256917
MT_NC_011033.1	419687	2	506	A	0.974308	G	0.0256917
MT_NC_011033.1	421013	2	506	C	0.974308	T	0.0256917
MT_NC_011033.1	401490	2	502	C	0.974104	G	0.0258964
MT_NC_011033.1	401336	2	500	G	0.974	A	0.026
MT_NC_011033.1	91881	2	506	G	0.972332	A	0.027668
MT_NC_011033.1	208551	2	506	A	0.972332	G	0.027668
MT_NC_011033.1	224349	2	506	G	0.972332	A	0.027668
MT_NC_011033.1	298444	2	506	G	0.972332	A	0.027668
MT_NC_011033.1	400832	2	506	T	0.972332	C	0.027668
MT_NC_011033.1	400858	2	506	G	0.972332	C	0.027668
MT_NC_011033.1	401971	2	502	G	0.972112	A	0.0278884
MT_NC_011033.1	195561	2	506	C	0.970356	T	0.0296443
MT_NC_011033.1	196049	2	506	G	0.970356	A	0.0296443
MT_NC_011033.1	224410	2	506	G	0.970356	A	0.0296443
MT_NC_011033.1	250163	2	506	T	0.970356	A	0.0296443
MT_NC_011033.1	263570	2	506	C	0.970356	T	0.0296443
MT_NC_011033.1	316402	2	506	A	0.970356	G	0.0296443
MT_NC_011033.1	401437	2	502	G	0.97012	T	0.0298805
MT_NC_011033.1	78343	2	506	A	0.968379	C	0.0316206
MT_NC_011033.1	228050	2	506	C	0.968379	T	0.0316206
MT_NC_011033.1	92272	2	506	A	0.966403	AAAGTT	0.0335968
MT_NC_011033.1	195460	2	506	G	0.966403	A	0.0335968
MT_NC_011033.1	250167	2	506	T	0.966403	C	0.0335968
MT_NC_011033.1	336242	2	506	C	0.966403	A	0.0335968
MT_NC_011033.1	336244	2	506	G	0.966403	A	0.0335968
MT_NC_011033.1	401303	2	506	T	0.966403	C	0.0335968
MT_NC_011033.1	401350	2	500	G	0.966	T	0.034
MT_NC_011033.1	59406	3	506	G	0.964427	*	0	A	0.0355731
MT_NC_011033.1	61737	2	506	G	0.964427	A	0.0355731
MT_NC_011033.1	238380	2	506	A	0.964427	G	0.0355731
MT_NC_011033.1	238381	2	506	A	0.964427	C	0.0355731
MT_NC_011033.1	336197	2	506	G	0.964427	A	0.0355731
MT_NC_011033.1	394184	2	506	T	0.964427	C	0.0355731
MT_NC_011033.1	401360	2	500	G	0.964	A	0.036
MT_NC_011033.1	238370	2	506	A	0.962451	T	0.0375494
MT_NC_011033.1	195545	2	506	C	0.960474	T	0.0395257
MT_NC_011033.1	238390	2	506	A	0.960474	T	0.0395257
MT_NC_011033.1	299474	3	506	C	0.960474	*	0	T	0.0395257
MT_NC_011033.1	299475	3	506	T	0.960474	*	0	G	0.0395257
MT_NC_011033.1	336395	2	506	G	0.960474	A	0.0395257
MT_NC_011033.1	336396	2	506	C	0.960474	G	0.0395257
MT_NC_011033.1	393826	2	506	G	0.960474	A	0.0395257
MT_NC_011033.1	393827	2	506	T	0.960474	C	0.0395257
MT_NC_011033.1	228094	2	504	C	0.960317	T	0.0396825
MT_NC_011033.1	250170	2	506	T	0.958498	C	0.041502
MT_NC_011033.1	261454	3	506	GAAAGAA	0.958498	G	0	*	0.041502
MT_NC_011033.1	273515	2	506	G	0.958498	A	0.041502
MT_NC_011033.1	91939	2	506	G	0.956522	A	0.0434783
MT_NC_011033.1	250183	2	506	T	0.956522	C	0.0434783
MT_NC_011033.1	63309	2	506	T	0.954545	G	0.0454545
MT_NC_011033.1	92019	2	506	C	0.954545	T	0.0454545
MT_NC_011033.1	406496	3	506	T	0.954545	A	0.00395257	C	0.041502
MT_NC_011033.1	418197	2	506	G	0.952569	A	0.0474308
MT_NC_011033.1	420797	2	506	C	0.952569	T	0.0474308
MT_NC_011033.1	418181	2	504	C	0.952381	T	0.047619
MT_NC_011033.1	214881	2	434	C	0.951613	T	0.0483871
MT_NC_011033.1	244822	2	506	T	0.950593	A	0.0494071
MT_NC_011033.1	324353	2	506	C	0.950593	T	0.0494071
MT_NC_011033.1	418190	2	504	G	0.950397	A	0.0496032
MT_NC_011033.1	234301	2	506	C	0.948617	G	0.0513834
MT_NC_011033.1	272936	3	506	GA	0.94664	G	0.0533597	GAA	0
MT_NC_011033.1	285785	2	506	A	0.94664	C	0.0533597
MT_NC_011033.1	92056	2	506	G	0.938735	A	0.0612648
MT_NC_011033.1	92201	2	506	A	0.938735	G	0.0612648
MT_NC_011033.1	223312	3	506	T	0.938735	G	0	A	0.0612648
MT_NC_011033.1	92234	2	506	G	0.936759	A	0.0632411
MT_NC_011033.1	259217	2	506	G	0.934783	T	0.0652174
MT_NC_011033.1	419817	2	506	C	0.934783	A	0.0652174
MT_NC_011033.1	420849	2	506	G	0.934783	T	0.0652174
MT_NC_011033.1	92220	2	506	G	0.932806	C	0.0671937
MT_NC_011033.1	420839	2	506	A	0.932806	G	0.0671937
MT_NC_011033.1	92178	3	506	G	0.93083	T	0.06917	A	0
MT_NC_011033.1	92143	2	506	T	0.928854	C	0.0711462
MT_NC_011033.1	420834	2	506	G	0.928854	A	0.0711462
MT_NC_011033.1	205799	2	506	C	0.926877	T	0.0731225
MT_NC_011033.1	199842	2	506	G	0.924901	A	0.0750988
MT_NC_011033.1	210843	2	506	A	0.924901	G	0.0750988
MT_NC_011033.1	54948	2	506	G	0.922925	A	0.0770751
MT_NC_011033.1	409176	3	506	T	0.920949	G	0	A	0.0790514
MT_NC_011033.1	421011	2	506	C	0.920949	T	0.0790514
MT_NC_011033.1	420996	2	506	G	0.916996	A	0.083004
MT_NC_011033.1	92134	2	506	G	0.91502	A	0.0849802
MT_NC_011033.1	70881	2	506	T	0.913043	G	0.0869565
MT_NC_011033.1	265668	2	506	A	0.907115	C	0.0928854
MT_NC_011033.1	203940	2	506	C	0.905138	T	0.0948617
MT_NC_011033.1	234824	3	506	A	0.905138	C	0.0948617	*	0
MT_NC_011033.1	228353	3	506	C	0.903162	A	0.0968379	T	0
MT_NC_011033.1	266747	2	506	C	0.903162	A	0.0968379
MT_NC_011033.1	199582	2	506	A	0.897233	C	0.102767
MT_NC_011033.1	201006	2	506	T	0.895257	C	0.104743
MT_NC_011033.1	417053	2	506	C	0.893281	A	0.106719
MT_NC_011033.1	260768	3	506	C	0.891304	T	0.108696	*	0
MT_NC_011033.1	416999	2	506	A	0.891304	C	0.108696
MT_NC_011033.1	234795	2	506	G	0.887352	GA	0.112648
MT_NC_011033.1	48802	2	506	T	0.883399	C	0.116601
MT_NC_011033.1	234766	2	506	T	0.883399	C	0.116601
MT_NC_011033.1	409429	2	506	T	0.881423	G	0.118577
MT_NC_011033.1	419690	2	506	G	0.879447	A	0.120553
MT_NC_011033.1	77999	2	506	CT	0.875494	C	0.124506
MT_NC_011033.1	234600	2	506	A	0.873518	C	0.126482
MT_NC_011033.1	195986	2	506	G	0.867589	A	0.132411
MT_NC_011033.1	47525	2	506	G	0.851779	A	0.148221
MT_NC_011033.1	312065	2	506	A	0.84585	C	0.15415
MT_NC_011033.1	416245	2	506	AAATAGCCACTTAAGTC	0.84585	A	0.15415
MT_NC_011033.1	206435	2	422	C	0.843602	T	0.156398
MT_NC_011033.1	269914	2	506	C	0.828063	T	0.171937
MT_NC_011033.1	269910	2	506	A	0.826087	T	0.173913
MT_NC_011033.1	201806	2	506	G	0.820158	A	0.179842
MT_NC_011033.1	419195	2	506	T	0.8083	C	0.1917
MT_NC_011033.1	138343	2	506	G	0.800395	T	0.199605
MT_NC_011033.1	71418	2	506	T	0.796443	C	0.203557
MT_NC_011033.1	340590	2	506	A	0.79249	C	0.20751
MT_NC_011033.1	79374	2	506	C	0.786561	T	0.213439
MT_NC_011033.1	253666	2	506	C	0.741107	T	0.258893
MT_NC_011033.1	261525	2	506	C	0.73913	T	0.26087
MT_NC_011033.1	51119	2	506	C	0.735178	T	0.264822
MT_NC_011033.1	202878	2	506	G	0.731225	A	0.268775
MT_NC_011033.1	300195	2	506	C	0.721344	T	0.278656
MT_NC_011033.1	195670	2	506	T	0.695652	G	0.304348
MT_NC_011033.1	195671	2	506	C	0.695652	A	0.304348
MT_NC_011033.1	196661	2	506	G	0.685771	A	0.314229
MT_NC_011033.1	255212	2	506	ACGCTTGACT	0.683794	A	0.316206
MT_NC_011033.1	199432	3	506	GA	0.650198	G	0.347826	*	0.00197628
MT_NC_011033.1	65760	2	506	GGACCCCGCA	0.606719	G	0.393281
MT_NC_011033.1	258073	2	506	A	0.604743	ACTGAGCTACAAGT	0.395257
MT_NC_011033.1	54425	2	506	A	0.581028	G	0.418972
MT_NC_011033.1	75796	2	506	T	0.581028	TAA	0.418972
MT_NC_011033.1	178646	2	506	T	0.573123	C	0.426877
MT_NC_011033.1	181889	2	506	T	0.573123	G	0.426877
MT_NC_011033.1	182020	2	506	G	0.573123	T	0.426877
MT_NC_011033.1	182052	2	506	C	0.573123	T	0.426877
MT_NC_011033.1	199444	2	506	A	0.549407	G	0.450593
MT_NC_011033.1	50193	2	506	T	0.545455	C	0.454545
MT_NC_011033.1	241127	2	506	G	0.116601	T	0.883399
MT_NC_011033.1	238539	2	506	T	0.0711462	C	0.928854
MT_NC_011033.1	212331	2	506	A	0.0256917	G	0.974308
MT_NC_011033.1	207745	2	506	G	0.0158103	C	0.98419
MT_NC_011033.1	207753	2	506	G	0.0158103	C	0.98419
MT_NC_011033.1	241197	2	506	A	0.00988142	G	0.990119
MT_NC_011033.1	241199	2	506	C	0.00988142	G	0.990119

## Sheet: rufipogon
CHROM	POS	N_ALLELES	N_CHR	{ALLELE	FREQ}
MT_NC_011033.1	52263	2	6	C	0.833333	T	0.166667
MT_NC_011033.1	54425	2	6	A	0.333333	G	0.666667
MT_NC_011033.1	63309	2	6	T	0.666667	G	0.333333
MT_NC_011033.1	65760	2	6	GGACCCCGCA	0.333333	G	0.666667
MT_NC_011033.1	70881	2	6	T	0.833333	G	0.166667
MT_NC_011033.1	71418	2	6	T	0.666667	C	0.333333
MT_NC_011033.1	78343	2	6	A	0.833333	C	0.166667
MT_NC_011033.1	79374	2	6	C	0.833333	T	0.166667
MT_NC_011033.1	91864	2	6	T	0.333333	G	0.666667
MT_NC_011033.1	91939	2	6	G	0.833333	A	0.166667
MT_NC_011033.1	91986	2	6	CTT	0.666667	C	0.333333
MT_NC_011033.1	91994	2	6	C	0.666667	T	0.333333
MT_NC_011033.1	92000	2	6	A	0.666667	C	0.333333
MT_NC_011033.1	92007	2	6	A	0.666667	ATTCAAGATCTCCG	0.333333
MT_NC_011033.1	92019	2	6	C	0.666667	T	0.333333
MT_NC_011033.1	92056	2	6	G	0.666667	A	0.333333
MT_NC_011033.1	92134	2	6	G	0.833333	A	0.166667
MT_NC_011033.1	92143	2	6	T	0.833333	C	0.166667
MT_NC_011033.1	92178	3	6	G	0.833333	T	0.166667	A	0
MT_NC_011033.1	92201	2	6	A	0.666667	G	0.333333
MT_NC_011033.1	92220	2	6	G	0.666667	C	0.333333
MT_NC_011033.1	92234	2	6	G	0.666667	A	0.333333
MT_NC_011033.1	92272	2	6	A	0.333333	AAAGTT	0.666667
MT_NC_011033.1	92316	2	6	C	0.5	T	0.5
MT_NC_011033.1	92497	2	6	T	0.833333	A	0.166667
MT_NC_011033.1	92533	2	6	C	0.333333	T	0.666667
MT_NC_011033.1	92537	2	6	G	0.333333	A	0.666667
MT_NC_011033.1	92575	2	6	C	0.666667	T	0.333333
MT_NC_011033.1	92578	2	6	C	0.666667	T	0.333333
MT_NC_011033.1	92581	2	6	G	0.666667	A	0.333333
MT_NC_011033.1	92611	2	6	A	0.666667	T	0.333333
MT_NC_011033.1	92705	2	6	C	0.333333	T	0.666667
MT_NC_011033.1	92920	2	4	G	0.5	A	0.5
MT_NC_011033.1	93568	2	4	G	0.5	C	0.5
MT_NC_011033.1	94095	2	6	G	0.333333	A	0.666667
MT_NC_011033.1	138343	2	6	G	0.333333	T	0.666667
MT_NC_011033.1	141160	2	6	AGC	0.666667	A	0.333333
MT_NC_011033.1	141223	2	6	C	0.5	A	0.5
MT_NC_011033.1	141227	2	6	A	0.666667	T	0.333333
MT_NC_011033.1	141234	2	6	A	0.5	T	0.5
MT_NC_011033.1	141237	3	6	G	0.333333	T	0.166667	A	0.5
MT_NC_011033.1	141244	2	6	T	0.5	G	0.5
MT_NC_011033.1	141245	2	6	C	0.5	A	0.5
MT_NC_011033.1	141251	2	6	G	0.5	C	0.5
MT_NC_011033.1	141267	2	6	G	0.5	A	0.5
MT_NC_011033.1	141276	2	6	G	0.5	A	0.5
MT_NC_011033.1	141300	2	6	G	0.5	A	0.5
MT_NC_011033.1	185099	2	6	T	0.833333	A	0.166667
MT_NC_011033.1	186625	2	6	G	0.833333	A	0.166667
MT_NC_011033.1	186778	2	6	A	0.833333	G	0.166667
MT_NC_011033.1	186851	2	6	C	0.666667	A	0.333333
MT_NC_011033.1	189471	2	6	T	0.666667	C	0.333333
MT_NC_011033.1	189476	2	6	G	0.666667	T	0.333333
MT_NC_011033.1	189482	2	6	C	0.666667	A	0.333333
MT_NC_011033.1	189509	2	6	A	0.666667	ATT	0.333333
MT_NC_011033.1	189687	2	6	A	0.666667	G	0.333333
MT_NC_011033.1	189691	2	6	C	0.5	T	0.5
MT_NC_011033.1	189725	2	6	G	0.666667	A	0.333333
MT_NC_011033.1	190441	2	4	A	0.75	C	0.25
MT_NC_011033.1	191824	2	2	C	0.5	T	0.5
MT_NC_011033.1	191843	2	2	G	0.5	A	0.5
MT_NC_011033.1	192050	2	2	C	0.5	T	0.5
MT_NC_011033.1	192346	2	6	C	0.166667	T	0.833333
MT_NC_011033.1	192440	2	2	C	0.5	T	0.5
MT_NC_011033.1	192478	2	2	C	0.5	T	0.5
MT_NC_011033.1	192659	2	2	C	0.5	T	0.5
MT_NC_011033.1	193774	2	6	G	0.833333	A	0.166667
MT_NC_011033.1	195468	2	6	C	0.833333	G	0.166667
MT_NC_011033.1	195568	2	6	G	0.833333	A	0.166667
MT_NC_011033.1	195583	2	6	G	0.833333	A	0.166667
MT_NC_011033.1	195670	2	6	T	0.333333	G	0.666667
MT_NC_011033.1	195671	2	6	C	0.333333	A	0.666667
MT_NC_011033.1	195798	2	6	G	0.833333	T	0.166667
MT_NC_011033.1	196049	2	6	G	0.833333	A	0.166667
MT_NC_011033.1	196661	2	6	G	0.333333	A	0.666667
MT_NC_011033.1	197981	3	6	G	0.833333	A	0.166667	T	0
MT_NC_011033.1	199458	2	6	C	0.833333	T	0.166667
MT_NC_011033.1	206436	2	6	G	0.833333	A	0.166667
MT_NC_011033.1	207745	2	6	G	0.166667	C	0.833333
MT_NC_011033.1	207753	2	6	G	0.166667	C	0.833333
MT_NC_011033.1	210843	2	6	A	0.333333	G	0.666667
MT_NC_011033.1	223729	2	6	T	0.833333	A	0.166667
MT_NC_011033.1	223734	2	6	T	0.833333	C	0.166667
MT_NC_011033.1	224329	2	6	TGGATCG	0.833333	T	0.166667
MT_NC_011033.1	224335	3	6	G	0.833333	A	0	*	0.166667
MT_NC_011033.1	224349	2	6	G	0.833333	A	0.166667
MT_NC_011033.1	224410	2	6	G	0.666667	A	0.333333
MT_NC_011033.1	224441	2	6	T	0.833333	C	0.166667
MT_NC_011033.1	224818	2	6	C	0.833333	A	0.166667
MT_NC_011033.1	224917	2	6	G	0.833333	A	0.166667
MT_NC_011033.1	226701	2	6	C	0.333333	A	0.666667
MT_NC_011033.1	227761	2	4	TCAA	0.5	T	0.5
MT_NC_011033.1	228047	2	6	G	0.5	T	0.5
MT_NC_011033.1	228050	2	6	C	0.5	T	0.5
MT_NC_011033.1	228057	2	6	C	0.5	A	0.5
MT_NC_011033.1	228094	2	6	C	0.5	T	0.5
MT_NC_011033.1	234600	2	6	A	0.833333	C	0.166667
MT_NC_011033.1	234766	2	6	T	0.833333	C	0.166667
MT_NC_011033.1	234795	2	6	G	0.833333	GA	0.166667
MT_NC_011033.1	239970	2	6	A	0.833333	G	0.166667
MT_NC_011033.1	243227	3	6	A	0.833333	*	0	T	0.166667
MT_NC_011033.1	243277	3	6	C	0.833333	*	0	T	0.166667
MT_NC_011033.1	243301	3	6	A	0.833333	*	0	G	0.166667
MT_NC_011033.1	243319	2	6	C	0.833333	T	0.166667
MT_NC_011033.1	243499	2	6	A	0.833333	T	0.166667
MT_NC_011033.1	243684	2	6	C	0.833333	T	0.166667
MT_NC_011033.1	243692	2	6	A	0.833333	G	0.166667
MT_NC_011033.1	243718	2	6	G	0.833333	A	0.166667
MT_NC_011033.1	243838	2	6	A	0.833333	G	0.166667
MT_NC_011033.1	244235	2	6	C	0.833333	T	0.166667
MT_NC_011033.1	244238	2	6	C	0.833333	T	0.166667
MT_NC_011033.1	244269	2	6	A	0.833333	G	0.166667
MT_NC_011033.1	244327	2	6	C	0.833333	T	0.166667
MT_NC_011033.1	244447	2	6	T	0.833333	C	0.166667
MT_NC_011033.1	244456	2	6	C	0.833333	T	0.166667
MT_NC_011033.1	244822	2	6	T	0.833333	A	0.166667
MT_NC_011033.1	244940	2	6	C	0.833333	T	0.166667
MT_NC_011033.1	245126	2	6	C	0.833333	T	0.166667
MT_NC_011033.1	245564	2	6	A	0.833333	G	0.166667
MT_NC_011033.1	245740	2	6	C	0.833333	T	0.166667
MT_NC_011033.1	245745	2	6	C	0.833333	T	0.166667
MT_NC_011033.1	246285	2	6	C	0.833333	T	0.166667
MT_NC_011033.1	246529	2	6	G	0.833333	T	0.166667
MT_NC_011033.1	246540	2	6	T	0.833333	G	0.166667
MT_NC_011033.1	246596	2	6	C	0.833333	T	0.166667
MT_NC_011033.1	246608	2	6	A	0.833333	G	0.166667
MT_NC_011033.1	246612	2	6	A	0.833333	G	0.166667
MT_NC_011033.1	246953	2	6	A	0.833333	G	0.166667
MT_NC_011033.1	246988	2	6	G	0.833333	GATTAC	0.166667
MT_NC_011033.1	246996	2	6	G	0.833333	A	0.166667
MT_NC_011033.1	247137	2	6	AG	0.833333	A	0.166667
MT_NC_011033.1	247139	2	6	G	0.833333	A	0.166667
MT_NC_011033.1	247683	2	6	G	0.833333	A	0.166667
MT_NC_011033.1	247688	2	6	AG	0.833333	A	0.166667
MT_NC_011033.1	247730	2	6	A	0.5	T	0.5
MT_NC_011033.1	247950	2	6	A	0.833333	C	0.166667
MT_NC_011033.1	248090	2	6	T	0.833333	A	0.166667
MT_NC_011033.1	248091	2	6	T	0.833333	G	0.166667
MT_NC_011033.1	250294	2	6	T	0.833333	C	0.166667
MT_NC_011033.1	250302	2	6	A	0.833333	C	0.166667
MT_NC_011033.1	250318	2	6	C	0.833333	T	0.166667
MT_NC_011033.1	252401	2	6	A	0.833333	C	0.166667
MT_NC_011033.1	253666	2	6	C	0.833333	T	0.166667
MT_NC_011033.1	255212	2	6	ACGCTTGACT	0.333333	A	0.666667
MT_NC_011033.1	258073	2	6	A	0.5	ACTGAGCTACAAGT	0.5
MT_NC_011033.1	259217	2	6	G	0.5	T	0.5
MT_NC_011033.1	260768	3	6	C	0.666667	T	0.333333	*	0
MT_NC_011033.1	265668	2	6	A	0.333333	C	0.666667
MT_NC_011033.1	266747	2	6	C	0.666667	A	0.333333
MT_NC_011033.1	268204	2	6	T	0.666667	G	0.333333
MT_NC_011033.1	268416	2	6	T	0.666667	A	0.333333
MT_NC_011033.1	269475	3	6	C	0.833333	T	0.166667	*	0
MT_NC_011033.1	269756	2	6	G	0.833333	A	0.166667
MT_NC_011033.1	269910	2	6	A	0.666667	T	0.333333
MT_NC_011033.1	269914	2	6	C	0.666667	T	0.333333
MT_NC_011033.1	270450	2	6	G	0.833333	A	0.166667
MT_NC_011033.1	270925	2	6	C	0.833333	T	0.166667
MT_NC_011033.1	270929	2	6	G	0.833333	A	0.166667
MT_NC_011033.1	271267	2	6	C	0.833333	T	0.166667
MT_NC_011033.1	271268	2	6	G	0.833333	A	0.166667
MT_NC_011033.1	271335	2	6	G	0.833333	A	0.166667
MT_NC_011033.1	271408	2	6	C	0.833333	T	0.166667
MT_NC_011033.1	271887	3	6	T	0.833333	C	0.166667	*	0
MT_NC_011033.1	272446	2	6	G	0.833333	C	0.166667
MT_NC_011033.1	272581	2	6	G	0.833333	A	0.166667
MT_NC_011033.1	272715	2	6	C	0.833333	T	0.166667
MT_NC_011033.1	272936	3	6	GA	0.833333	G	0.166667	GAA	0
MT_NC_011033.1	273504	3	6	C	0.833333	G	0.166667	T	0
MT_NC_011033.1	273515	2	6	G	0.666667	A	0.333333
MT_NC_011033.1	285785	2	6	A	0.333333	C	0.666667
MT_NC_011033.1	288329	2	6	G	0.666667	A	0.333333
MT_NC_011033.1	288353	2	6	TCTA	0.833333	T	0.166667
MT_NC_011033.1	288371	2	6	C	0.666667	T	0.333333
MT_NC_011033.1	288394	2	6	A	0.666667	G	0.333333
MT_NC_011033.1	288415	2	6	C	0.833333	T	0.166667
MT_NC_011033.1	288418	2	6	G	0.833333	A	0.166667
MT_NC_011033.1	288424	2	6	A	0.833333	T	0.166667
MT_NC_011033.1	288427	2	6	G	0.833333	A	0.166667
MT_NC_011033.1	288528	2	6	A	0.666667	G	0.333333
MT_NC_011033.1	300195	2	6	C	0.666667	T	0.333333
MT_NC_011033.1	307838	3	6	TAA	0.833333	T	0.166667	TA	0
MT_NC_011033.1	312065	2	6	A	0.666667	C	0.333333
MT_NC_011033.1	393826	2	6	G	0.666667	A	0.333333
MT_NC_011033.1	393827	2	6	T	0.666667	C	0.333333
MT_NC_011033.1	394184	2	6	T	0.666667	C	0.333333
MT_NC_011033.1	394231	2	6	A	0.666667	G	0.333333
MT_NC_011033.1	394258	2	6	T	0.666667	C	0.333333
MT_NC_011033.1	394265	2	6	C	0.666667	T	0.333333
MT_NC_011033.1	394294	2	6	C	0.666667	G	0.333333
MT_NC_011033.1	394297	2	6	C	0.666667	T	0.333333
MT_NC_011033.1	395351	2	6	G	0.666667	T	0.333333
MT_NC_011033.1	395352	2	6	T	0.666667	G	0.333333
MT_NC_011033.1	395403	2	6	A	0.666667	G	0.333333
MT_NC_011033.1	395437	2	6	A	0.833333	C	0.166667
MT_NC_011033.1	395438	2	6	G	0.833333	A	0.166667
MT_NC_011033.1	395515	2	6	A	0.666667	G	0.333333
MT_NC_011033.1	395530	2	6	A	0.666667	G	0.333333
MT_NC_011033.1	396625	2	6	C	0.666667	T	0.333333
MT_NC_011033.1	398245	2	6	G	0.666667	GA	0.333333
MT_NC_011033.1	398307	2	6	C	0.833333	T	0.166667
MT_NC_011033.1	398310	2	6	AAACCC	0.833333	A	0.166667
MT_NC_011033.1	399880	2	6	C	0.833333	T	0.166667
MT_NC_011033.1	399894	2	6	G	0.833333	A	0.166667
MT_NC_011033.1	399903	2	6	T	0.833333	G	0.166667
MT_NC_011033.1	399904	2	6	T	0.833333	C	0.166667
MT_NC_011033.1	399906	2	6	A	0.833333	C	0.166667
MT_NC_011033.1	399913	2	6	G	0.833333	A	0.166667
MT_NC_011033.1	400858	2	6	G	0.666667	C	0.333333
MT_NC_011033.1	400880	2	6	A	0.666667	G	0.333333
MT_NC_011033.1	406496	3	6	T	0.666667	A	0.333333	C	0
MT_NC_011033.1	409429	2	6	T	0.333333	G	0.666667
MT_NC_011033.1	416924	2	6	T	0.833333	C	0.166667
MT_NC_011033.1	416999	2	6	A	0.833333	C	0.166667
MT_NC_011033.1	417053	2	6	C	0.833333	A	0.166667
MT_NC_011033.1	417084	2	6	T	0.833333	C	0.166667
MT_NC_011033.1	418162	2	6	C	0.666667	T	0.333333
MT_NC_011033.1	418181	2	6	C	0.666667	T	0.333333
MT_NC_011033.1	418190	2	6	G	0.666667	A	0.333333
MT_NC_011033.1	418197	2	6	G	0.666667	A	0.333333
MT_NC_011033.1	418218	2	6	G	0.666667	A	0.333333
MT_NC_011033.1	418842	2	6	T	0.833333	C	0.166667
MT_NC_011033.1	418851	2	6	T	0.833333	C	0.166667
MT_NC_011033.1	419132	2	6	AT	0.833333	A	0.166667
MT_NC_011033.1	419145	2	6	C	0.833333	T	0.166667
MT_NC_011033.1	419157	2	6	C	0.833333	T	0.166667
MT_NC_011033.1	419687	2	6	A	0.666667	G	0.333333
MT_NC_011033.1	419690	2	6	G	0.666667	A	0.333333
MT_NC_011033.1	419795	2	6	A	0.833333	T	0.166667
MT_NC_011033.1	419812	2	6	G	0.833333	A	0.166667
MT_NC_011033.1	419817	2	6	C	0.833333	A	0.166667
MT_NC_011033.1	419820	2	6	C	0.833333	T	0.166667
MT_NC_011033.1	419864	3	6	C	0.833333	T	0.166667	A	0
MT_NC_011033.1	420797	2	6	C	0.666667	T	0.333333
MT_NC_011033.1	420834	2	6	G	0.666667	A	0.333333
MT_NC_011033.1	420839	2	6	A	0.666667	G	0.333333
MT_NC_011033.1	420849	2	6	G	0.666667	T	0.333333
MT_NC_011033.1	420996	2	6	G	0.666667	A	0.333333
MT_NC_011033.1	421011	2	6	C	0.666667	T	0.333333
