# Supplementary material for: Evidence for selection events during domestication by extensive mitochondrial genome analysis between japonica and indica in cultivated rice
Source: Sci Rep. 2019 Jul 26;9:10846. doi: 10.1038/s41598-019-47318-x (PMC6659709; doi:10.1038/s41598-019-47318-x)
Supplement: Supplementary file 2 — Dataset 1 [file 41598_2019_47318_MOESM2_ESM.zip › Datasets of Tables/5_Additional file 5 Table S5 Comparison of nucleotide diversity among cultivated rice and wild rice.xlsx]

## Sheet: excel_cul_wild_all
CHROM	BIN_START	BIN_END	Cultivated	Wild
Chr_Mt	47001	48001	0.00030116	0.00050225
Chr_Mt	47501	48501	0.000317803	0.000526999
Chr_Mt	48001	49001	0.000211056	0.00131135
Chr_Mt	48501	49501	0.000194413	0.00145223
Chr_Mt	49501	50501	0.000497183	0.000810142
Chr_Mt	50001	51001	0.000549623	0.000625476
Chr_Mt	50501	51501	0.000392148	0.000958254
Chr_Mt	51001	52001	0.000394095	0.00110636
Chr_Mt	51501	52501	0.00018597	0.000984646
Chr_Mt	52001	53001	0.000151053	0.00101373
Chr_Mt	52501	53501	1.94e-05	0.000942777
Chr_Mt	53501	54501	0.000500383	0.00123122
Chr_Mt	54001	55001	0.000669258	0.0021568
Chr_Mt	54501	55501	0.000168875	0.00188581
Chr_Mt	56501	57501	2.49e-05	0.00101252
Chr_Mt	57001	58001	2.49e-05	0.000473691
Chr_Mt	58001	59001	2.49e-05	0.000339218
Chr_Mt	58501	59501	7.39e-05	0.0026234
Chr_Mt	59001	60001	4.91e-05	0.00252561
Chr_Mt	61001	62001	5.17e-05	0.00155733
Chr_Mt	61501	62501	5.17e-05	0.00207469
Chr_Mt	62501	63501	0.000105637	0.00122651
Chr_Mt	63001	64001	0.000105637	0.000790119
Chr_Mt	63501	64501	0.000142743	0.000593977
Chr_Mt	64001	65001	0.000142743	0.000593977
Chr_Mt	64501	65501	0.000220104	0.00109731
Chr_Mt	65001	66001	0.000629351	0.00157223
Chr_Mt	65501	66501	0.000409247	0.00144808
Chr_Mt	70001	71001	0.000174407	0.000556655
Chr_Mt	70501	71501	0.000567324	0.000845745
Chr_Mt	71001	72001	0.000467711	0.000710678
Chr_Mt	71501	72501	7.48e-05	0.001086
Chr_Mt	72001	73001	2.49e-05	0.00163939
Chr_Mt	72501	73501	2.49e-05	0.00123932
Chr_Mt	73001	74001	9.94e-05	0.00361168
Chr_Mt	73501	74501	9.94e-05	0.00467839
Chr_Mt	74501	75501	1.94e-05	0.00140139
Chr_Mt	75001	76001	0.000819139	0.0016677
Chr_Mt	75501	76501	0.00079975	0.00121613
Chr_Mt	76001	77001	2.79e-06	0.00123067
Chr_Mt	76501	77501	4.12e-05	0.000534519
Chr_Mt	77001	78001	0.000241497	0.0016349
Chr_Mt	77501	78501	0.000297578	0.002296
Chr_Mt	78001	79001	9.45e-05	0.00126878
Chr_Mt	78501	79501	0.00034599	0.000743391
Chr_Mt	79001	80001	0.00034599	0.000204757
Chr_Mt	81501	82501	2.49e-05	0.000439127
Chr_Mt	82001	83001	2.49e-05	0.00108849
Chr_Mt	86501	87501	0.000260187	0.000354275
Chr_Mt	87001	88001	0.000260187	0.000169609
Chr_Mt	91001	92001	0.000383725	0.00236066
Chr_Mt	91501	92501	0.0016682	0.00380665
Chr_Mt	92001	93001	0.00134848	0.00355961
Chr_Mt	92501	93501	6.4e-05	0.00115
Chr_Mt	93001	94001	1.94e-05	0.000369673
Chr_Mt	93501	94501	2.5e-05	0.000539263
Chr_Mt	94001	95001	5.58e-06	0.00016946
Chr_Mt	137501	138501	0.000254573	9.09e-05
Chr_Mt	138001	139001	0.000254573	9.09e-05
Chr_Mt	140501	141501	0.000634346	0.000717488
Chr_Mt	141001	142001	0.000634346	0.000717488
Chr_Mt	166501	167501	2.47e-05	0.000418258
Chr_Mt	167001	168001	0.00044955	0.00245352
Chr_Mt	167501	168501	0.00612919	0.0053833
Chr_Mt	168001	169001	0.0101777	0.00692531
Chr_Mt	168501	169501	0.00503827	0.00869309
Chr_Mt	169001	170001	0.000909444	0.00797091
Chr_Mt	169501	170501	0.000587607	0.00386883
Chr_Mt	170001	171001	0.000290174	0.00248289
Chr_Mt	170501	171501	3.03e-05	0.00212809
Chr_Mt	174501	175501	2.79e-06	0.00656342
Chr_Mt	175001	176001	5.59e-06	0.00758156
Chr_Mt	175501	176501	2.79e-06	0.001668
Chr_Mt	179001	180001	5.52e-05	0.00139035
Chr_Mt	180001	181001	3.84e-05	0.00300633
Chr_Mt	180501	181501	0.000287049	0.00209362
Chr_Mt	181001	182001	0.000748693	0.000213498
Chr_Mt	181501	182501	0.00150012	0.000460764
Chr_Mt	182001	183001	0.00100843	0.00200035
Chr_Mt	182501	183501	8.36e-06	0.00250823
Chr_Mt	183501	184501	0.000743958	0.0144589
Chr_Mt	184001	185001	0.000749545	0.0203655
Chr_Mt	184501	185501	6.33e-05	0.0117564
Chr_Mt	185001	186001	5.77e-05	0.00435046
Chr_Mt	185501	186501	2.76e-05	4.76e-05
Chr_Mt	186001	187001	7.18e-05	0.0017114
Chr_Mt	186501	187501	0.000320038	0.00299442
Chr_Mt	187001	188001	0.000361663	0.00159089
Chr_Mt	187501	188501	8.58e-05	0.000831148
Chr_Mt	188501	189501	9.1e-05	0.00188254
Chr_Mt	189001	190001	0.000132469	0.00336059
Chr_Mt	189501	190501	7.18e-05	0.00275548
Chr_Mt	190001	191001	3.03e-05	0.000997246
Chr_Mt	191001	192001	9.3e-05	0.00120484
Chr_Mt	191501	192501	0.00021138	0.00229369
Chr_Mt	192001	193001	0.000146169	0.00188435
Chr_Mt	192501	193501	3.89e-05	0.00114777
Chr_Mt	193001	194001	1.95e-05	0.00169442
Chr_Mt	193501	194501	5.54e-05	0.00164836
Chr_Mt	194001	195001	4.7e-05	0.000678477
Chr_Mt	194501	195501	0.000388274	0.000595836
Chr_Mt	195001	196001	0.00390233	0.000972049
Chr_Mt	195501	196501	0.00667311	0.000973959
Chr_Mt	196001	197001	0.00426359	0.0024893
Chr_Mt	196501	197501	0.00114307	0.00307355
Chr_Mt	197001	198001	9.58e-05	0.00212755
Chr_Mt	197501	198501	5.7e-05	0.00148615
Chr_Mt	198501	199501	0.00101283	0.000455175
Chr_Mt	199001	200001	0.00146345	0.00216407
Chr_Mt	199501	200501	0.000450611	0.00234285
Chr_Mt	200501	201501	0.000246666	0.0021035
Chr_Mt	201001	202001	0.000617959	0.00222724
Chr_Mt	201501	202501	0.000371294	0.00121928
Chr_Mt	202001	203001	0.000355178	0.00153496
Chr_Mt	202501	203501	0.000385475	0.00109952
Chr_Mt	203001	204001	0.000284869	0.00171409
Chr_Mt	203501	204501	0.000254573	0.00142298
Chr_Mt	205001	206001	0.000115514	0.000545517
Chr_Mt	205501	206501	0.00035093	0.000421976
Chr_Mt	206001	207001	0.000235326	0.000215661
Chr_Mt	207001	208001	0.000134977	0.000741861
Chr_Mt	207501	208501	0.000134977	0.00102923
Chr_Mt	208001	209001	4.38e-05	0.00139995
Chr_Mt	208501	209501	4.38e-05	0.00112387
Chr_Mt	209001	210001	3.32e-05	0.00156934
Chr_Mt	209501	210501	3.32e-05	0.00166265
Chr_Mt	210001	211001	0.000103149	0.000412615
Chr_Mt	210501	211501	0.000103149	0.00056594
Chr_Mt	211501	212501	4.13e-05	0.00213184
Chr_Mt	212001	213001	4.69e-05	0.00131276
Chr_Mt	212501	213501	5.58e-06	0.000959502
Chr_Mt	214001	215001	4.88e-05	0.000393735
Chr_Mt	214501	215501	4.88e-05	0.000224126
Chr_Mt	222501	223501	0.000351432	0.00456467
Chr_Mt	223001	224001	0.00039021	0.00459533
Chr_Mt	223501	224501	0.000297853	0.0014191
Chr_Mt	224001	225001	0.000346627	0.00216698
Chr_Mt	224501	225501	8.75e-05	0.00311854
Chr_Mt	225001	226001	6.33e-05	0.0053162
Chr_Mt	225501	226501	0.000140544	0.0041434
Chr_Mt	226001	227001	7.73e-05	0.00276729
Chr_Mt	227001	228001	2.79e-06	0.0035091
Chr_Mt	227501	228501	0.000552662	0.00379754
Chr_Mt	228001	229001	0.000607746	0.00446343
Chr_Mt	228501	229501	5.79e-05	0.00672606
Chr_Mt	229001	230001	1.94e-05	0.00659629
Chr_Mt	229501	230501	5.27e-05	0.00481363
Chr_Mt	230001	231001	3.33e-05	0.00232732
Chr_Mt	230501	231501	6.33e-05	0.00111826
Chr_Mt	231001	232001	6.33e-05	0.00177547
Chr_Mt	231501	232501	3.03e-05	0.00129093
Chr_Mt	232001	233001	3.03e-05	0.000633956
Chr_Mt	233001	234001	1.66e-05	0.00123849
Chr_Mt	233501	234501	0.000170551	0.000801345
Chr_Mt	234001	235001	0.0039754	0.00175165
Chr_Mt	234501	235501	0.00411788	0.00166975
Chr_Mt	235001	236001	0.000378509	0.000515249
Chr_Mt	235501	236501	0.000107009	0.000101809
Chr_Mt	236001	237001	2.49e-05	0.000661839
Chr_Mt	237001	238001	1.94e-05	0.000500574
Chr_Mt	237501	238501	0.000291858	0.00270457
Chr_Mt	238001	239001	0.000411951	0.00316638
Chr_Mt	238501	239501	0.000139481	0.00148851
Chr_Mt	239001	240001	0.000181146	0.00236068
Chr_Mt	239501	240501	0.000181146	0.00164209
Chr_Mt	240001	241001	8.36e-06	0.000906888
Chr_Mt	240501	241501	0.000485127	0.00123278
Chr_Mt	241001	242001	0.000725425	0.000964694
Chr_Mt	241501	242501	0.000598723	0.00043856
Chr_Mt	242001	243001	0.000350068	5.45e-05
Chr_Mt	242501	243501	0.000310942	0.00243549
Chr_Mt	243001	244001	0.0018033	0.00659263
Chr_Mt	243501	244501	0.00332322	0.00818864
Chr_Mt	244001	245001	0.0019391	0.00456536
Chr_Mt	244501	245501	0.000134981	0.00415661
Chr_Mt	245001	246001	0.000190839	0.00529053
Chr_Mt	245501	246501	0.000299891	0.00218888
Chr_Mt	246001	247001	0.000316135	0.00468504
Chr_Mt	246501	247501	0.000231871	0.00464231
Chr_Mt	247001	248001	0.000129988	0.00197496
Chr_Mt	247501	248501	0.000311892	0.00328266
Chr_Mt	248001	249001	0.000376205	0.00243927
Chr_Mt	248501	249501	0.000150045	0.00148702
Chr_Mt	249501	250501	0.000419237	0.0012845
Chr_Mt	250001	251001	0.000419237	0.00217746
Chr_Mt	251001	252001	3.3e-05	0.00230616
Chr_Mt	251501	252501	4.96e-05	0.00358059
Chr_Mt	252001	253001	3.33e-05	0.00262437
Chr_Mt	252501	253501	1.66e-05	0.000987767
Chr_Mt	253001	254001	0.000342864	3.79e-05
Chr_Mt	253501	254501	0.000342864	0.000263145
Chr_Mt	254501	255501	0.000488882	0.00074958
Chr_Mt	255001	256001	0.000488882	0.000346444
Chr_Mt	257501	258501	0.000473134	0.000117776
Chr_Mt	258001	259001	0.000500715	0.000151642
Chr_Mt	258501	259501	0.000197457	0.000154389
Chr_Mt	259001	260001	0.000169875	0.000685088
Chr_Mt	260001	261001	0.0001856	0.00179067
Chr_Mt	260501	261501	0.000247869	0.00187341
Chr_Mt	261001	262001	0.000387385	0.00122222
Chr_Mt	261501	262501	0.000325116	0.00150622
Chr_Mt	262501	263501	4.96e-05	0.00235194
Chr_Mt	263001	264001	0.000101328	0.00321169
Chr_Mt	263501	264501	6.84e-05	0.00184821
Chr_Mt	264001	265001	1.67e-05	0.00239469
Chr_Mt	264501	265501	3.05e-05	0.00283354
Chr_Mt	265001	266001	0.000258476	0.0041263
Chr_Mt	265501	266501	0.00022796	0.00320584
Chr_Mt	266001	267001	0.000311432	0.00115683
Chr_Mt	266501	267501	0.000311432	0.00126426
Chr_Mt	267001	268001	0.000118776	0.00123621
Chr_Mt	267501	268501	0.00015178	0.0017296
Chr_Mt	268001	269001	6.6e-05	0.00256857
Chr_Mt	268501	269501	4.96e-05	0.00506562
Chr_Mt	269001	270001	0.00080345	0.00678981
Chr_Mt	269501	270501	0.000839153	0.0036664
Chr_Mt	270001	271001	0.000118229	0.000386273
Chr_Mt	270501	271501	0.000164605	0.000602957
Chr_Mt	271001	272001	0.000168809	0.00149652
Chr_Mt	271501	272501	0.000100383	0.00116656
Chr_Mt	272001	273001	0.000223249	0.00144333
Chr_Mt	272501	273501	0.000192952	0.00168648
Chr_Mt	273001	274001	0.00013979	0.00103088
Chr_Mt	273501	274501	0.00013979	0.000601765
Chr_Mt	285001	286001	0.000352147	0.00219308
Chr_Mt	285501	286501	0.000352147	0.00288109
Chr_Mt	286501	287501	6.31e-05	0.00321358
Chr_Mt	287001	288001	7.43e-05	0.0062124
Chr_Mt	287501	288501	0.00014415	0.00447497
Chr_Mt	288001	289001	0.000138602	0.0012243
Chr_Mt	288501	289501	5.58e-06	0.000337833
Chr_Mt	289001	290001	6.64e-05	0.000717549
Chr_Mt	289501	290501	6.64e-05	0.000518172
Chr_Mt	297501	298501	0.000183705	0.00241554
Chr_Mt	298001	299001	0.000183705	0.00241952
Chr_Mt	298501	299501	0.000108763	0.00148508
Chr_Mt	299001	300001	0.000139059	0.00125604
Chr_Mt	299501	300501	0.000484111	0.000777197
Chr_Mt	300001	301001	0.000453815	0.00035289
Chr_Mt	300501	301501	8.48e-05	0.00112911
Chr_Mt	301001	302001	0.000109677	0.00142056
Chr_Mt	301501	302501	0.000113369	0.00190602
Chr_Mt	302001	303001	0.000169117	0.00303114
Chr_Mt	302501	303501	8.06e-05	0.00141639
Chr_Mt	307001	308001	5.23e-05	0.00108029
Chr_Mt	307501	308501	5.23e-05	0.00108029
Chr_Mt	308001	309001	5.58e-06	0.00058928
Chr_Mt	308501	309501	5.58e-06	0.000928545
Chr_Mt	310001	311001	1.11e-05	0.000874391
Chr_Mt	310501	311501	1.11e-05	0.00110155
Chr_Mt	311501	312501	0.000250248	0.00159876
Chr_Mt	312001	313001	0.000250248	0.00176847
Chr_Mt	315501	316501	5.7e-05	0.00195621
Chr_Mt	316001	317001	5.7e-05	0.000445137
Chr_Mt	316501	317501	3.3e-05	0.000822257
Chr_Mt	317001	318001	3.3e-05	0.00147923
Chr_Mt	319501	320501	8.27e-05	0.00167272
Chr_Mt	320001	321001	8.27e-05	0.00227674
Chr_Mt	321001	322001	5.52e-05	0.00212496
Chr_Mt	321501	322501	5.52e-05	0.000885081
Chr_Mt	323501	324501	8.81e-05	0.00180582
Chr_Mt	324001	325001	8.81e-05	0.00054794
Chr_Mt	324501	325501	8.22e-05	0.000920215
Chr_Mt	325001	326001	0.000109739	0.000614919
Chr_Mt	325501	326501	6.33e-05	0.000785393
Chr_Mt	326001	327001	3.57e-05	0.00145362
Chr_Mt	326501	327501	2.76e-05	0.001123
Chr_Mt	327001	328001	5.79e-05	0.0013629
Chr_Mt	327501	328501	8e-05	0.00142021
Chr_Mt	328001	329001	4.97e-05	0.000742845
Chr_Mt	329501	330501	2.77e-05	0.00194704
Chr_Mt	330001	331001	2.77e-05	0.00114417
Chr_Mt	335501	336501	0.000373122	0.000503826
Chr_Mt	336001	337001	0.000373122	0.000503826
Chr_Mt	337001	338001	7.4e-05	0.00357484
Chr_Mt	337501	338501	0.000414627	0.00503725
Chr_Mt	338001	339001	0.000340622	0.00298169
Chr_Mt	338501	339501	0.000326519	3.7e-05
Chr_Mt	339001	340001	0.000555276	3.7e-05
Chr_Mt	339501	340501	0.000228757	0.00159363
Chr_Mt	340001	341001	0.000333301	0.00159363
Chr_Mt	390001	391001	0.000315826	0.0030528
Chr_Mt	390501	391501	0.000315826	0.00224459
Chr_Mt	393001	394001	0.00037563	0.00094794
Chr_Mt	393501	394501	0.000769336	0.00131473
Chr_Mt	394001	395001	0.000393706	0.00130857
Chr_Mt	394501	395501	0.000134887	0.000954048
Chr_Mt	395001	396001	0.00021465	0.00102696
Chr_Mt	395501	396501	0.000399328	0.000605673
Chr_Mt	396001	397001	0.00037497	0.0010369
Chr_Mt	396501	397501	5.54e-05	0.0015477
Chr_Mt	397501	398501	4.99e-05	0.00164314
Chr_Mt	398001	399001	0.000334856	0.00288602
Chr_Mt	398501	399501	0.000284951	0.00164191
Chr_Mt	399001	400001	0.000192835	0.000750948
Chr_Mt	399501	400501	0.000195628	0.00514705
Chr_Mt	400001	401001	0.000214732	0.00550402
Chr_Mt	400501	401501	0.000467487	0.00127502
Chr_Mt	401001	402001	0.00044508	0.00146245
Chr_Mt	401501	402501	0.000189529	0.000894536
Chr_Mt	403001	404001	2.76e-05	0.00191565
Chr_Mt	403501	404501	2.76e-05	0.000773278
Chr_Mt	405001	406001	0.000309892	0.0011776
Chr_Mt	405501	406501	0.000423843	0.00190829
Chr_Mt	406001	407001	0.000183033	0.00159259
Chr_Mt	406501	407501	6.91e-05	0.00117921
Chr_Mt	408501	409501	0.000523589	0.00291353
Chr_Mt	409001	410001	0.000523589	0.00291353
Chr_Mt	415501	416501	0.000200942	6.91e-05
Chr_Mt	416001	417001	0.00045528	0.0001944
Chr_Mt	416501	417501	0.000448611	0.000662088
Chr_Mt	417001	418001	0.000194273	0.00325371
Chr_Mt	417501	418501	0.000373709	0.0141495
Chr_Mt	418001	419001	0.00044781	0.0196148
Chr_Mt	418501	419501	0.00060157	0.0120014
Chr_Mt	419001	420001	0.00100031	0.00764663
Chr_Mt	419501	420501	0.000472841	0.00554092
Chr_Mt	420001	421001	0.000588577	0.003116
Chr_Mt	420501	421501	0.0008191	0.00216343
Chr_Mt	421001	422001	0.000230523	0.000828529
