# Supplementary material for: Evidence for selection events during domestication by extensive mitochondrial genome analysis between japonica and indica in cultivated rice
Source: Sci Rep. 2019 Jul 26;9:10846. doi: 10.1038/s41598-019-47318-x (PMC6659709; doi:10.1038/s41598-019-47318-x)
Supplement: Supplementary file 2 — Dataset 1 [file 41598_2019_47318_MOESM2_ESM.zip › Datasets of Tables/6_additional file 6 Table S6 Comparison of nucleotide diversity of indica, O. rufipogon.xlsx]

## Sheet: excel_Cul_group_table
CHROM	BIN_START	BIN_END	No.	PI_Rufipogon	PI_Nivara	PI_Indica	PI_Tr_japonica	PI_Te_Japonica
Chr_Mt	52001	53000	1	0.000333333	0.000533333	0.000243465	0.000348571	6.65832e-05
Chr_Mt	53501	54500	2	0.000533333	0.000533333	0.000141106	0.00021551	0.000487833
Chr_Mt	54001	55000	3	0.000533333	0.000533333	0.000230396	0.000582041	0.000642195
Chr_Mt	62501	63500	4	0.000533333	0.000333333	0.000101203	0.000150204	8.69487e-05
Chr_Mt	63001	64000	5	0.000533333	0.000333333	0.000101203	0.000150204	8.69487e-05
Chr_Mt	65001	66000	6	0.000533333	0.000333333	0.000504279	0.000150204	0.000478167
Chr_Mt	65501	66500	7	0.000533333	0.000333333	3.00717e-05	0.000150204	0.000478167
Chr_Mt	70001	71000	8	0.000333333	0.000333333	0.000214666	0.000115102	0.000159105
Chr_Mt	70501	71500	9	0.000866667	0.000933333	0.000816447	0.000465306	0.00048399
Chr_Mt	71001	72000	10	0.000533333	0.0006	0.000736294	0.000468571	0.000344633
Chr_Mt	77501	78500	11	0.000333333	0.000666667	0.00031529	0.000352653	0.000279803
Chr_Mt	78001	79000	12	0.000333333	0.000666667	0.000187254	7.83673e-05	6.13627e-05
Chr_Mt	78501	79500	13	0.000333333	0.000333333	0.000309392	0.000411429	0.00033643
Chr_Mt	79001	80000	14	0.000333333	0.000333333	0.000309392	0.000411429	0.00033643
Chr_Mt	91001	92000	15	0.00246667	0.000533333	0.000411751	0.000612245	0.000315282
Chr_Mt	91501	92500	16	0.00813333	0.000533333	0.00174208	0.00220571	0.00144093
Chr_Mt	92001	93000	17	0.00967247	0.00293333	0.00152452	0.00171347	0.00114931
Chr_Mt	92501	93500	18	0.0040024	0.00293333	0.000194194	0.00012	2.36528e-05
Chr_Mt	93001	94000	19	0.000266827	0.000333333	1.51515e-05	4e-05	1.96063e-05
Chr_Mt	93501	94500	20	0.00080048	0.000666667	1.51515e-05	4e-05	1.96063e-05
Chr_Mt	137501	138500	21	0.000533333	0.000533333	1.51515e-05	0.000183673	0.000320158
Chr_Mt	138001	139000	22	0.000533333	0.000533333	1.51515e-05	0.000183673	0.000320158
Chr_Mt	140501	141500	23	0.0066	0.000533333	0.000903853	4e-05	7.88948e-06
Chr_Mt	141001	142000	24	0.0066	0.000533333	0.000903853	0.000115102	2.73393e-05
Chr_Mt	184501	185500	25	0.000333333	0.000333333	0.000226926	0.000183673	0.000490275
Chr_Mt	185001	186000	26	0.000333333	0.000333333	0.000211774	0.00055102	0.00147083
Chr_Mt	186501	187500	27	0.0012	0.006	0.000949919	4e-05	3.95257e-06
Chr_Mt	191501	192500	28	0.000669792	0.000333333	0.000522785	4e-05	3.95257e-06
Chr_Mt	192001	193000	29	0.000602248	0.000333333	0.000326162	4e-05	5.5242e-05
Chr_Mt	195001	196000	30	0.0024	0.00133333	0.00854418	4e-05	1.57164e-05
Chr_Mt	195501	196500	31	0.0024	0.00186667	0.0167984	0.000310204	0.000101671
Chr_Mt	196001	197000	32	0.000866667	0.0012	0.0117949	0.000235102	7.03009e-05
Chr_Mt	196501	197500	33	0.000533333	0.000666667	0.00265049	0.00135755	0.00141024
Chr_Mt	198501	199500	34	0.000333333	0.000866667	0.000811107	0.00233633	0.00154038
Chr_Mt	199001	200000	35	0.000333333	0.0012	0.00146605	0.00219592	0.000642836
Chr_Mt	210001	211000	36	0.000533333	0.000333333	1.51515e-05	0.00110694	0.000463343
Chr_Mt	210501	211500	37	0.000533333	0.000333333	1.51515e-05	0.00123184	0.000957211
Chr_Mt	223501	224500	38	0.00253333	0.00186667	0.000370692	0.00192163	0.00128118
Chr_Mt	224001	225000	39	0.00253333	0.00253333	0.000296322	0.000689796	0.00032397
Chr_Mt	224501	225500	40	0.000666667	0.000666667	1.51515e-05	0.000392653	0.000187915
Chr_Mt	226001	227000	41	0.000533333	0.000533333	0.000129887	0.000882449	0.000483497
Chr_Mt	226501	227500	42	0.000533333	0.000533333	1.51515e-05	0.000489796	0.000295582
Chr_Mt	227001	228000	43	0.000266827	0.000533333	0.0010805	0.000559184	0.000195547
Chr_Mt	227501	228500	44	0.00266827	0.000533333	1.51515e-05	0.000444082	0.000172066
Chr_Mt	239001	240000	45	0.000333333	0.000333333	0.000503817	0.000356735	0.00019006
Chr_Mt	239501	240500	46	0.000333333	0.000333333	0.000503817	0.000316735	0.000252145
Chr_Mt	243001	244000	47	0.003	0.00133333	0.00402678	4e-05	7.78623e-05
Chr_Mt	243501	244500	48	0.00333333	0.00433333	0.00632294	4e-05	6.23019e-05
Chr_Mt	244001	245000	49	0.00266667	0.00353333	0.00359264	0.000452245	0.000316349
Chr_Mt	244501	245500	50	0.001	0.000533333	0.00024254	8e-05	0.000321324
Chr_Mt	245001	246000	51	0.00133333	0.000333333	0.000222878	0.000263673	0.000438164
Chr_Mt	245501	246500	52	0.00133333	0.000333333	0.00029424	0.000150204	0.000125551
Chr_Mt	246001	247000	53	0.003	0.00166667	0.000951423	0.000150204	9.41181e-05
Chr_Mt	246501	247500	54	0.00333333	0.00233333	0.000909901	0.00024	0.00015246
Chr_Mt	247001	248000	55	0.00226667	0.001	0.00041152	0.000355102	0.000257473
Chr_Mt	247501	248500	56	0.00226667	0.001	0.00101191	0.000115102	0.000105013
Chr_Mt	248001	249000	57	0.000666667	0.000666667	0.000896484	4e-05	3.14802e-05
Chr_Mt	254501	255500	58	0.000533333	0.000533333	1.51515e-05	0.000198367	0.000151601
Chr_Mt	255001	256000	59	0.000533333	0.000533333	1.51515e-05	4e-05	0.000433296
Chr_Mt	257501	258500	60	0.0006	0.0006	0.000452811	4e-05	0.000433296
Chr_Mt	258001	259000	61	0.0006	0.0006	0.000452811	0.000480816	0.000479004
Chr_Mt	258501	259500	62	0.0006	0.000333333	0.000362133	0.000559184	0.000510187
Chr_Mt	259001	260000	63	0.0006	0.000333333	0.000362133	0.000118367	0.000153352
Chr_Mt	265001	266000	64	0.000533333	0.000533333	0.000435693	4e-05	0.00012217
Chr_Mt	265501	266500	65	0.000533333	0.000533333	0.000375549	0.000270204	0.000184565
Chr_Mt	267501	268500	66	0.00106667	0.000333333	0.000105598	0.000230204	0.000168849
Chr_Mt	269001	270000	67	0.00173333	0.000666667	0.000975017	0.000315102	8.62678e-05
Chr_Mt	269501	270500	68	0.00173333	0.000666667	0.00100324	0.000393469	0.000121277
Chr_Mt	285001	286000	69	0.000533333	0.000533333	8.74393e-05	0.000348571	0.000577169
Chr_Mt	285501	286500	70	0.000533333	0.000533333	8.74393e-05	0.000463673	0.000596838
Chr_Mt	288001	289000	71	0.0038	0.000333333	0.000571478	0.000489796	0.000449755
Chr_Mt	288501	289500	72	0.000533333	0.000333333	3.00717e-05	0.000489796	0.000430149
Chr_Mt	299501	300500	73	0.000533333	0.000533333	0.000587902	0.000274286	0.000261292
Chr_Mt	300001	301000	74	0.000533333	0.000533333	0.000500463	0.000274286	0.000261292
Chr_Mt	311501	312500	75	0.000533333	0.000333333	0.000129887	0.000158367	7.00192e-05
Chr_Mt	312001	313000	76	0.000533333	0.000333333	0.000129887	7.83673e-05	2.73393e-05
Chr_Mt	393501	394500	77	0.00426667	0.000333333	0.00154916	0.000888163	0.000412139
Chr_Mt	394001	395000	78	0.0032	0.000333333	0.000722878	0.000285714	0.000259985
Chr_Mt	408501	409500	79	0.000533333	0.000533333	5.92181e-05	0.000265306	0.00035534
Chr_Mt	409001	410000	80	0.000533333	0.000533333	5.92181e-05	0.000265306	0.00035534
