# Supplementary material for: Evidence for selection events during domestication by extensive mitochondrial genome analysis between japonica and indica in cultivated rice
Source: Sci Rep. 2019 Jul 26;9:10846. doi: 10.1038/s41598-019-47318-x (PMC6659709; doi:10.1038/s41598-019-47318-x)
Supplement: Supplementary file 2 — Dataset 1 [file 41598_2019_47318_MOESM2_ESM.zip › Datasets of Tables/7_additional file 7 Table S7 π_indica_japonica.xlsx]

## Sheet: excel_Cul_group_table
CHROM	BIN_START	BIN_STOP	Wild	π/Indica	π/Japonica
Chr_Mt	52001	53001	0.00101373	0.000243465	6.65832e-05
Chr_Mt	53501	54501	0.00123122	0.000141106	0.000487833
Chr_Mt	54001	55001	0.0021568	0.000230396	0.000642195
Chr_Mt	62501	63501	0.00122651	0.000101203	8.69487e-05
Chr_Mt	63001	64001	0.000790119	0.000101203	8.69487e-05
Chr_Mt	65001	66001	0.00157223	0.000504279	0.000478167
Chr_Mt	65501	66501	0.00144808	3.00717e-05	0.000478167
Chr_Mt	70001	71001	0.000556655	0.000214666	0.000159105
Chr_Mt	70501	71501	0.000845745	0.000816447	0.00048399
Chr_Mt	71001	72001	0.000710678	0.000736294	0.000344633
Chr_Mt	77501	78501	0.002296	0.00031529	0.000279803
Chr_Mt	78001	79001	0.00126878	0.000187254	6.13627e-05
Chr_Mt	78501	79501	0.000743391	0.000309392	0.00033643
Chr_Mt	79001	80001	0.000204757	0.000309392	0.00033643
Chr_Mt	91001	92001	0.00236066	0.000411751	0.000315282
Chr_Mt	91501	92501	0.00380665	0.00174208	0.00144093
Chr_Mt	92001	93001	0.00355961	0.00152452	0.00114931
Chr_Mt	92501	93501	0.00115	0.000194194	2.36528e-05
Chr_Mt	93001	94001	0.000369673	1.51515e-05	1.96063e-05
Chr_Mt	93501	94501	0.000539263	1.51515e-05	1.96063e-05
Chr_Mt	137501	138501	9.09e-05	1.51515e-05	0.000320158
Chr_Mt	138001	139001	9.09e-05	1.51515e-05	0.000320158
Chr_Mt	140501	141501	0.000717488	0.000903853	7.88948e-06
Chr_Mt	141001	142001	0.000717488	0.000903853	2.73393e-05
Chr_Mt	184501	185501	0.0117564	0.000226926	0.000490275
Chr_Mt	185001	186001	0.00435046	0.000211774	0.00147083
Chr_Mt	186501	187501	0.00299442	0.000949919	3.95257e-06
Chr_Mt	191501	192501	0.00229369	0.000522785	3.95257e-06
Chr_Mt	192001	193001	0.00188435	0.000326162	5.5242e-05
Chr_Mt	195001	196001	0.000972049	0.00854418	1.57164e-05
Chr_Mt	195501	196501	0.000973959	0.0167984	0.000101671
Chr_Mt	196001	197001	0.0024893	0.0117949	7.03009e-05
Chr_Mt	196501	197501	0.00307355	0.00265049	0.00141024
Chr_Mt	198501	199501	0.000455175	0.000811107	0.00154038
Chr_Mt	199001	200001	0.00216407	0.00146605	0.000642836
Chr_Mt	210001	211001	0.000412615	1.51515e-05	0.000463343
Chr_Mt	210501	211501	0.00056594	1.51515e-05	0.000957211
Chr_Mt	223501	224501	0.0014191	0.000370692	0.00128118
Chr_Mt	224001	225001	0.00216698	0.000296322	0.00032397
Chr_Mt	224501	225501	0.00311854	1.51515e-05	0.000187915
Chr_Mt	226001	227001	0.00276729	0.000129887	0.000483497
Chr_Mt	227001	228001	0.0035091	0.0010805	0.000195547
Chr_Mt	227501	228501	0.00379754	1.51515e-05	0.000172066
Chr_Mt	239001	240001	0.00236068	0.000503817	0.00019006
Chr_Mt	239501	240501	0.00164209	0.000503817	0.000252145
Chr_Mt	243001	244001	0.00659263	0.00402678	7.78623e-05
Chr_Mt	243501	244501	0.00818864	0.00632294	6.23019e-05
Chr_Mt	244001	245001	0.00456536	0.00359264	0.000316349
Chr_Mt	244501	245501	0.00415661	0.00024254	0.000321324
Chr_Mt	245001	246001	0.00529053	0.000222878	0.000438164
Chr_Mt	245501	246501	0.00218888	0.00029424	0.000125551
Chr_Mt	246001	247001	0.00468504	0.000951423	9.41181e-05
Chr_Mt	246501	247501	0.00464231	0.000909901	0.00015246
Chr_Mt	247001	248001	0.00197496	0.00041152	0.000257473
Chr_Mt	247501	248501	0.00328266	0.00101191	0.000105013
Chr_Mt	248001	249001	0.00243927	0.000896484	3.14802e-05
Chr_Mt	254501	255501	0.00074958	1.51515e-05	0.000151601
Chr_Mt	255001	256001	0.000346444	1.51515e-05	0.000433296
Chr_Mt	257501	258501	0.000117776	0.000452811	0.000433296
Chr_Mt	258001	259001	0.000151642	0.000452811	0.000479004
Chr_Mt	258501	259501	0.000154389	0.000362133	0.000510187
Chr_Mt	259001	260001	0.000685088	0.000362133	0.000153352
Chr_Mt	265001	266001	0.0041263	0.000435693	0.00012217
Chr_Mt	265501	266501	0.00320584	0.000375549	0.000184565
Chr_Mt	267501	268501	0.0017296	0.000105598	0.000168849
Chr_Mt	269001	270001	0.00678981	0.000975017	8.62678e-05
Chr_Mt	269501	270501	0.0036664	0.00100324	0.000121277
Chr_Mt	285001	286001	0.00219308	8.74393e-05	0.000577169
Chr_Mt	285501	286501	0.00288109	8.74393e-05	0.000596838
Chr_Mt	288001	289001	0.0012243	0.000571478	0.000449755
Chr_Mt	288501	289501	0.000337833	3.00717e-05	0.000430149
Chr_Mt	299501	300501	0.000777197	0.000587902	0.000261292
Chr_Mt	300001	301001	0.00035289	0.000500463	0.000261292
Chr_Mt	311501	312501	0.00159876	0.000129887	7.00192e-05
Chr_Mt	312001	313001	0.00176847	0.000129887	2.73393e-05
Chr_Mt	393501	394501	0.00131473	0.00154916	0.000412139
Chr_Mt	394001	395001	0.00130857	0.000722878	0.000259985
Chr_Mt	408501	409501	0.00291353	5.92181e-05	0.00035534
Chr_Mt	409001	410001	0.00291353	5.92181e-05	0.00035534
