# Supplementary material for: Evidence for selection events during domestication by extensive mitochondrial genome analysis between japonica and indica in cultivated rice
Source: Sci Rep. 2019 Jul 26;9:10846. doi: 10.1038/s41598-019-47318-x (PMC6659709; doi:10.1038/s41598-019-47318-x)
Supplement: Supplementary file 2 — Dataset 1 [file 41598_2019_47318_MOESM2_ESM.zip › Datasets of Tables/8_additional file8 Table S8 Tajima's D values in subgroups.xlsx]

## Sheet: 412_all_mt.Tajima
CHROM	BIN_START	N_SNPS	TajimaD
MT_NC_011033.1	46000	1	-0.688396
MT_NC_011033.1	47000	2	0.589126
MT_NC_011033.1	48000	6	-0.817183
MT_NC_011033.1	49000	3	-0.862863
MT_NC_011033.1	50000	4	0.263788
MT_NC_011033.1	51000	6	-0.385288
MT_NC_011033.1	52000	6	-1.06722
MT_NC_011033.1	53000	6	-1.13369
MT_NC_011033.1	54000	7	0.332083
MT_NC_011033.1	55000	2	-0.433672
MT_NC_011033.1	56000	4	-0.741558
MT_NC_011033.1	57000	3	-1.03682
MT_NC_011033.1	58000	3	-1.11626
MT_NC_011033.1	59000	8	-1.17492
MT_NC_011033.1	60000	5	-0.756445
MT_NC_011033.1	61000	11	-1.45908
MT_NC_011033.1	62000	4	-0.845828
MT_NC_011033.1	63000	2	0.361294
MT_NC_011033.1	64000	7	-1.42134
MT_NC_011033.1	65000	6	-0.404642
MT_NC_011033.1	66000	7	-0.961142
MT_NC_011033.1	67000	5	-0.701424
MT_NC_011033.1	68000	3	-0.35995
MT_NC_011033.1	69000	7	-0.950796
MT_NC_011033.1	70000	2	0.127893
MT_NC_011033.1	71000	6	-0.533869
MT_NC_011033.1	72000	8	-1.12487
MT_NC_011033.1	73000	13	-0.808316
MT_NC_011033.1	74000	5	-0.518425
MT_NC_011033.1	75000	9	-0.1223
MT_NC_011033.1	76000	3	-0.285032
MT_NC_011033.1	77000	5	-0.115297
MT_NC_011033.1	78000	6	-1.01019
MT_NC_011033.1	79000	1	1.18487
MT_NC_011033.1	80000	0	nan
MT_NC_011033.1	81000	2	-0.453296
MT_NC_011033.1	82000	5	-0.960947
MT_NC_011033.1	83000	3	-0.551392
MT_NC_011033.1	84000	9	-0.904588
MT_NC_011033.1	85000	5	-1.03284
MT_NC_011033.1	86000	4	-0.556029
MT_NC_011033.1	87000	3	-0.519887
MT_NC_011033.1	88000	3	-0.942826
MT_NC_011033.1	89000	2	-0.425716
MT_NC_011033.1	90000	4	-0.561622
MT_NC_011033.1	91000	8	-1.08459
MT_NC_011033.1	92000	20	-0.913407
MT_NC_011033.1	93000	2	-0.777073
MT_NC_011033.1	94000	1	-0.643456
MT_NC_011033.1	95000	0	nan
MT_NC_011033.1	96000	0	nan
MT_NC_011033.1	97000	0	nan
MT_NC_011033.1	98000	0	nan
MT_NC_011033.1	99000	0	nan
MT_NC_011033.1	100000	0	nan
MT_NC_011033.1	101000	0	nan
MT_NC_011033.1	102000	0	nan
MT_NC_011033.1	103000	0	nan
MT_NC_011033.1	104000	0	nan
MT_NC_011033.1	105000	0	nan
MT_NC_011033.1	106000	0	nan
MT_NC_011033.1	107000	0	nan
MT_NC_011033.1	108000	0	nan
MT_NC_011033.1	109000	0	nan
MT_NC_011033.1	110000	0	nan
MT_NC_011033.1	111000	0	nan
MT_NC_011033.1	112000	0	nan
MT_NC_011033.1	113000	0	nan
MT_NC_011033.1	114000	0	nan
MT_NC_011033.1	115000	0	nan
MT_NC_011033.1	116000	0	nan
MT_NC_011033.1	117000	0	nan
MT_NC_011033.1	118000	0	nan
MT_NC_011033.1	119000	0	nan
MT_NC_011033.1	120000	0	nan
MT_NC_011033.1	121000	0	nan
MT_NC_011033.1	122000	0	nan
MT_NC_011033.1	123000	0	nan
MT_NC_011033.1	124000	0	nan
MT_NC_011033.1	125000	0	nan
MT_NC_011033.1	126000	0	nan
MT_NC_011033.1	127000	0	nan
MT_NC_011033.1	128000	0	nan
MT_NC_011033.1	129000	0	nan
MT_NC_011033.1	130000	0	nan
MT_NC_011033.1	131000	0	nan
MT_NC_011033.1	132000	0	nan
MT_NC_011033.1	133000	0	nan
MT_NC_011033.1	134000	0	nan
MT_NC_011033.1	135000	0	nan
MT_NC_011033.1	136000	0	nan
MT_NC_011033.1	137000	0	nan
MT_NC_011033.1	138000	1	0.657264
MT_NC_011033.1	139000	1	-0.457759
MT_NC_011033.1	140000	2	-0.0769858
MT_NC_011033.1	141000	12	-0.657162
MT_NC_011033.1	142000	0	nan
MT_NC_011033.1	143000	3	-1.04701
MT_NC_011033.1	144000	0	nan
MT_NC_011033.1	145000	0	nan
MT_NC_011033.1	146000	0	nan
MT_NC_011033.1	147000	0	nan
MT_NC_011033.1	148000	0	nan
MT_NC_011033.1	149000	0	nan
MT_NC_011033.1	150000	0	nan
MT_NC_011033.1	151000	0	nan
MT_NC_011033.1	152000	0	nan
MT_NC_011033.1	153000	0	nan
MT_NC_011033.1	154000	0	nan
MT_NC_011033.1	155000	0	nan
MT_NC_011033.1	156000	0	nan
MT_NC_011033.1	157000	0	nan
MT_NC_011033.1	158000	0	nan
MT_NC_011033.1	159000	0	nan
MT_NC_011033.1	160000	0	nan
MT_NC_011033.1	161000	0	nan
MT_NC_011033.1	162000	0	nan
MT_NC_011033.1	163000	0	nan
MT_NC_011033.1	164000	0	nan
MT_NC_011033.1	165000	0	nan
MT_NC_011033.1	166000	0	nan
MT_NC_011033.1	167000	18	-1.47066
MT_NC_011033.1	168000	86	-0.366934
MT_NC_011033.1	169000	35	-1.3575
MT_NC_011033.1	170000	15	-1.49502
MT_NC_011033.1	171000	2	-0.425716
MT_NC_011033.1	172000	4	-1.21928
MT_NC_011033.1	173000	4	-1.21928
MT_NC_011033.1	174000	1	-0.0627888
MT_NC_011033.1	175000	19	-0.62291
MT_NC_011033.1	176000	3	-1.03835
MT_NC_011033.1	177000	3	-0.666454
MT_NC_011033.1	178000	1	2.13656
MT_NC_011033.1	179000	5	-0.699249
MT_NC_011033.1	180000	17	-1.71772
MT_NC_011033.1	181000	4	0.653756
MT_NC_011033.1	182000	10	-0.040791
MT_NC_011033.1	183000	11	-1.36695
MT_NC_011033.1	184000	57	-0.733113
MT_NC_011033.1	185000	14	-0.789144
MT_NC_011033.1	186000	16	-1.84538
MT_NC_011033.1	187000	19	-1.74488
MT_NC_011033.1	188000	3	-0.849252
MT_NC_011033.1	189000	19	-1.73954
MT_NC_011033.1	190000	5	-0.945338
MT_NC_011033.1	191000	7	-1.18419
MT_NC_011033.1	192000	16	-1.76162
MT_NC_011033.1	193000	12	-1.64969
MT_NC_011033.1	194000	4	-1.05029
MT_NC_011033.1	195000	27	-0.0760158
MT_NC_011033.1	196000	44	-0.822926
MT_NC_011033.1	197000	9	-1.30279
MT_NC_011033.1	198000	1	-0.688396
MT_NC_011033.1	199000	12	-0.443455
MT_NC_011033.1	200000	3	-0.697408
MT_NC_011033.1	201000	8	0.0154719
MT_NC_011033.1	202000	7	-0.636588
MT_NC_011033.1	203000	8	-0.975279
MT_NC_011033.1	204000	4	-1.23868
MT_NC_011033.1	205000	4	-1.01553
MT_NC_011033.1	206000	4	-0.6182
MT_NC_011033.1	207000	4	-0.681696
MT_NC_011033.1	208000	3	0.0590906
MT_NC_011033.1	209000	4	-0.279877
MT_NC_011033.1	210000	2	-0.512533
MT_NC_011033.1	211000	6	-0.87885
MT_NC_011033.1	212000	4	-0.449712
MT_NC_011033.1	213000	2	0.034854
MT_NC_011033.1	214000	3	-0.94439
MT_NC_011033.1	215000	0	nan
MT_NC_011033.1	216000	0	nan
MT_NC_011033.1	217000	0	nan
MT_NC_011033.1	218000	0	nan
MT_NC_011033.1	219000	0	nan
MT_NC_011033.1	220000	0	nan
MT_NC_011033.1	221000	0	nan
MT_NC_011033.1	222000	0	nan
MT_NC_011033.1	223000	14	-0.672575
MT_NC_011033.1	224000	23	-1.84971
MT_NC_011033.1	225000	17	-1.03999
MT_NC_011033.1	226000	20	-1.79568
MT_NC_011033.1	227000	18	-1.65665
MT_NC_011033.1	228000	24	-1.65397
MT_NC_011033.1	229000	34	-1.91554
MT_NC_011033.1	230000	10	-1.33375
MT_NC_011033.1	231000	7	-1.04277
MT_NC_011033.1	232000	2	-0.344035
MT_NC_011033.1	233000	4	-0.560767
MT_NC_011033.1	234000	21	0.515401
MT_NC_011033.1	235000	9	-1.29827
MT_NC_011033.1	236000	3	-0.852422
MT_NC_011033.1	237000	2	-0.448329
MT_NC_011033.1	238000	12	-0.941034
MT_NC_011033.1	239000	5	-0.283327
MT_NC_011033.1	240000	4	-1.11636
MT_NC_011033.1	241000	7	-0.146029
MT_NC_011033.1	242000	3	-0.304854
MT_NC_011033.1	243000	45	-1.49916
MT_NC_011033.1	244000	32	-1.0694
MT_NC_011033.1	245000	24	-1.64733
MT_NC_011033.1	246000	23	-1.43968
MT_NC_011033.1	247000	11	-1.23971
MT_NC_011033.1	248000	9	-0.732566
MT_NC_011033.1	249000	5	-1.04967
MT_NC_011033.1	250000	19	-1.73951
MT_NC_011033.1	251000	11	-1.34136
MT_NC_011033.1	252000	10	-1.07638
MT_NC_011033.1	253000	1	1.12944
MT_NC_011033.1	254000	4	-1.12987
MT_NC_011033.1	255000	2	1.08144
MT_NC_011033.1	256000	1	-0.653112
MT_NC_011033.1	257000	0	nan
MT_NC_011033.1	258000	2	0.956783
MT_NC_011033.1	259000	7	-1.24926
MT_NC_011033.1	260000	6	-1.28179
MT_NC_011033.1	261000	6	-0.786611
MT_NC_011033.1	262000	3	-1.01504
MT_NC_011033.1	263000	12	-1.11989
MT_NC_011033.1	264000	12	-1.5685
MT_NC_011033.1	265000	24	-1.78943
MT_NC_011033.1	266000	9	-1.26998
MT_NC_011033.1	267000	9	-1.3804
MT_NC_011033.1	268000	16	-1.69174
MT_NC_011033.1	269000	28	-1.46012
MT_NC_011033.1	270000	5	-1.25173
MT_NC_011033.1	271000	7	-1.19328
MT_NC_011033.1	272000	6	-1.16627
MT_NC_011033.1	273000	3	-0.674388
MT_NC_011033.1	274000	0	nan
MT_NC_011033.1	275000	0	nan
MT_NC_011033.1	276000	0	nan
MT_NC_011033.1	277000	0	nan
MT_NC_011033.1	278000	0	nan
MT_NC_011033.1	279000	0	nan
MT_NC_011033.1	280000	0	nan
MT_NC_011033.1	281000	0	nan
MT_NC_011033.1	282000	0	nan
MT_NC_011033.1	283000	0	nan
MT_NC_011033.1	284000	0	nan
MT_NC_011033.1	285000	7	-0.0340676
MT_NC_011033.1	286000	6	-0.784319
MT_NC_011033.1	287000	32	-1.71044
MT_NC_011033.1	288000	9	-1.40033
MT_NC_011033.1	289000	6	-1.39917
MT_NC_011033.1	290000	0	nan
MT_NC_011033.1	291000	1	-0.688396
MT_NC_011033.1	292000	0	nan
MT_NC_011033.1	293000	0	nan
MT_NC_011033.1	294000	2	-0.898257
MT_NC_011033.1	295000	7	-0.341065
MT_NC_011033.1	296000	2	-0.917829
MT_NC_011033.1	297000	5	-0.457602
MT_NC_011033.1	298000	9	-0.753532
MT_NC_011033.1	299000	4	-0.878832
MT_NC_011033.1	300000	2	0.697488
MT_NC_011033.1	301000	6	-0.785866
MT_NC_011033.1	302000	19	-1.71266
MT_NC_011033.1	303000	1	-0.688396
MT_NC_011033.1	304000	4	-1.13692
MT_NC_011033.1	305000	6	-1.15904
MT_NC_011033.1	306000	2	-0.868338
MT_NC_011033.1	307000	3	-0.774264
MT_NC_011033.1	308000	2	-0.505804
MT_NC_011033.1	309000	4	-1.18601
MT_NC_011033.1	310000	4	-0.934396
MT_NC_011033.1	311000	2	-0.895957
MT_NC_011033.1	312000	5	0.0532069
MT_NC_011033.1	313000	5	-1.31994
MT_NC_011033.1	314000	6	-0.822037
MT_NC_011033.1	315000	5	-0.435258
MT_NC_011033.1	316000	3	-0.979663
MT_NC_011033.1	317000	7	-1.22619
MT_NC_011033.1	318000	10	-1.20134
MT_NC_011033.1	319000	7	-0.595154
MT_NC_011033.1	320000	10	-1.21592
MT_NC_011033.1	321000	12	-1.61277
MT_NC_011033.1	322000	1	-0.688396
MT_NC_011033.1	323000	8	-0.849441
MT_NC_011033.1	324000	4	-1.08191
MT_NC_011033.1	325000	5	-0.960184
MT_NC_011033.1	326000	5	-0.818928
MT_NC_011033.1	327000	4	-0.426124
MT_NC_011033.1	328000	4	-0.897165
MT_NC_011033.1	329000	3	-0.709514
MT_NC_011033.1	330000	3	-0.228107
MT_NC_011033.1	331000	1	-0.688396
MT_NC_011033.1	332000	6	-1.41406
MT_NC_011033.1	333000	6	-1.38774
MT_NC_011033.1	334000	30	-1.7028
MT_NC_011033.1	335000	3	-0.705103
MT_NC_011033.1	336000	7	-1.07585
MT_NC_011033.1	337000	11	-0.637239
MT_NC_011033.1	338000	11	-0.714902
MT_NC_011033.1	339000	17	-1.81116
MT_NC_011033.1	340000	5	-0.691442
MT_NC_011033.1	341000	0	nan
MT_NC_011033.1	342000	0	nan
MT_NC_011033.1	343000	0	nan
MT_NC_011033.1	344000	0	nan
MT_NC_011033.1	345000	0	nan
MT_NC_011033.1	346000	0	nan
MT_NC_011033.1	347000	0	nan
MT_NC_011033.1	348000	0	nan
MT_NC_011033.1	349000	0	nan
MT_NC_011033.1	350000	0	nan
MT_NC_011033.1	351000	0	nan
MT_NC_011033.1	352000	0	nan
MT_NC_011033.1	353000	0	nan
MT_NC_011033.1	354000	0	nan
MT_NC_011033.1	355000	0	nan
MT_NC_011033.1	356000	0	nan
MT_NC_011033.1	357000	0	nan
MT_NC_011033.1	358000	0	nan
MT_NC_011033.1	359000	0	nan
MT_NC_011033.1	360000	0	nan
MT_NC_011033.1	361000	0	nan
MT_NC_011033.1	362000	0	nan
MT_NC_011033.1	363000	0	nan
MT_NC_011033.1	364000	0	nan
MT_NC_011033.1	365000	0	nan
MT_NC_011033.1	366000	0	nan
MT_NC_011033.1	367000	0	nan
MT_NC_011033.1	368000	0	nan
MT_NC_011033.1	369000	0	nan
MT_NC_011033.1	370000	0	nan
MT_NC_011033.1	371000	0	nan
MT_NC_011033.1	372000	0	nan
MT_NC_011033.1	373000	0	nan
MT_NC_011033.1	374000	0	nan
MT_NC_011033.1	375000	0	nan
MT_NC_011033.1	376000	0	nan
MT_NC_011033.1	377000	0	nan
MT_NC_011033.1	378000	0	nan
MT_NC_011033.1	379000	0	nan
MT_NC_011033.1	380000	0	nan
MT_NC_011033.1	381000	0	nan
MT_NC_011033.1	382000	0	nan
MT_NC_011033.1	383000	0	nan
MT_NC_011033.1	384000	0	nan
MT_NC_011033.1	385000	1	0.0151084
MT_NC_011033.1	386000	1	-0.602489
MT_NC_011033.1	387000	3	0.101714
MT_NC_011033.1	388000	2	-0.178617
MT_NC_011033.1	389000	13	-0.394052
MT_NC_011033.1	390000	12	-0.845646
MT_NC_011033.1	391000	6	-1.14164
MT_NC_011033.1	392000	6	-1.25915
MT_NC_011033.1	393000	5	-0.354987
MT_NC_011033.1	394000	10	-1.01038
MT_NC_011033.1	395000	9	-1.41183
MT_NC_011033.1	396000	9	-1.18955
MT_NC_011033.1	397000	3	-0.840398
MT_NC_011033.1	398000	12	-0.824016
MT_NC_011033.1	399000	8	-1.3542
MT_NC_011033.1	400000	17	-0.469798
MT_NC_011033.1	401000	15	-1.42361
MT_NC_011033.1	402000	1	-0.0191473
MT_NC_011033.1	403000	7	-0.841254
MT_NC_011033.1	404000	6	-1.41905
MT_NC_011033.1	405000	5	-0.417976
MT_NC_011033.1	406000	5	-1.07779
MT_NC_011033.1	407000	5	-0.822217
MT_NC_011033.1	408000	4	-0.675434
MT_NC_011033.1	409000	8	0.00708938
MT_NC_011033.1	410000	0	nan
MT_NC_011033.1	411000	0	nan
MT_NC_011033.1	412000	0	nan
MT_NC_011033.1	413000	0	nan
MT_NC_011033.1	414000	0	nan
MT_NC_011033.1	415000	0	nan
MT_NC_011033.1	416000	3	0.172736
MT_NC_011033.1	417000	13	-1.1497
MT_NC_011033.1	418000	64	-1.20371
MT_NC_011033.1	419000	40	-1.41782
MT_NC_011033.1	420000	23	-1.54757
MT_NC_011033.1	421000	8	-1.26119

## Sheet: cul_358.Tajima
CHROM	BIN_START	N_SNPS	TajimaD
MT_NC_011033.1	47000	1	0.97824
MT_NC_011033.1	48000	2	-0.283309
MT_NC_011033.1	49000	0	nan
MT_NC_011033.1	50000	3	0.422809
MT_NC_011033.1	51000	3	-0.0403299
MT_NC_011033.1	52000	5	-1.29421
MT_NC_011033.1	53000	0	nan
MT_NC_011033.1	54000	3	0.811745
MT_NC_011033.1	55000	0	nan
MT_NC_011033.1	56000	0	nan
MT_NC_011033.1	57000	1	-0.697413
MT_NC_011033.1	58000	1	-0.697413
MT_NC_011033.1	59000	0	nan
MT_NC_011033.1	60000	0	nan
MT_NC_011033.1	61000	1	-0.534409
MT_NC_011033.1	62000	0	nan
MT_NC_011033.1	63000	1	-0.207523
MT_NC_011033.1	64000	4	-1.13469
MT_NC_011033.1	65000	1	1.63374
MT_NC_011033.1	66000	0	nan
MT_NC_011033.1	67000	0	nan
MT_NC_011033.1	68000	0	nan
MT_NC_011033.1	69000	0	nan
MT_NC_011033.1	70000	1	0.209536
MT_NC_011033.1	71000	6	-0.777235
MT_NC_011033.1	72000	1	-0.697413
MT_NC_011033.1	73000	4	-1.25269
MT_NC_011033.1	74000	0	nan
MT_NC_011033.1	75000	4	0.707241
MT_NC_011033.1	76000	1	-0.831229
MT_NC_011033.1	77000	2	-0.157695
MT_NC_011033.1	78000	2	-0.764373
MT_NC_011033.1	79000	1	1.25011
MT_NC_011033.1	80000	0	nan
MT_NC_011033.1	81000	0	nan
MT_NC_011033.1	82000	1	-0.697413
MT_NC_011033.1	83000	0	nan
MT_NC_011033.1	84000	0	nan
MT_NC_011033.1	85000	0	nan
MT_NC_011033.1	86000	0	nan
MT_NC_011033.1	87000	2	-0.0805726
MT_NC_011033.1	88000	0	nan
MT_NC_011033.1	89000	0	nan
MT_NC_011033.1	90000	0	nan
MT_NC_011033.1	91000	5	-0.87332
MT_NC_011033.1	92000	19	-1.24391
MT_NC_011033.1	93000	1	-0.730583
MT_NC_011033.1	94000	1	-0.814336
MT_NC_011033.1	95000	0	nan
MT_NC_011033.1	96000	0	nan
MT_NC_011033.1	97000	0	nan
MT_NC_011033.1	98000	0	nan
MT_NC_011033.1	99000	0	nan
MT_NC_011033.1	100000	0	nan
MT_NC_011033.1	101000	0	nan
MT_NC_011033.1	102000	0	nan
MT_NC_011033.1	103000	0	nan
MT_NC_011033.1	104000	0	nan
MT_NC_011033.1	105000	0	nan
MT_NC_011033.1	106000	0	nan
MT_NC_011033.1	107000	0	nan
MT_NC_011033.1	108000	0	nan
MT_NC_011033.1	109000	0	nan
MT_NC_011033.1	110000	0	nan
MT_NC_011033.1	111000	0	nan
MT_NC_011033.1	112000	0	nan
MT_NC_011033.1	113000	0	nan
MT_NC_011033.1	114000	0	nan
MT_NC_011033.1	115000	0	nan
MT_NC_011033.1	116000	0	nan
MT_NC_011033.1	117000	0	nan
MT_NC_011033.1	118000	0	nan
MT_NC_011033.1	119000	0	nan
MT_NC_011033.1	120000	0	nan
MT_NC_011033.1	121000	0	nan
MT_NC_011033.1	122000	0	nan
MT_NC_011033.1	123000	0	nan
MT_NC_011033.1	124000	0	nan
MT_NC_011033.1	125000	0	nan
MT_NC_011033.1	126000	0	nan
MT_NC_011033.1	127000	0	nan
MT_NC_011033.1	128000	0	nan
MT_NC_011033.1	129000	0	nan
MT_NC_011033.1	130000	0	nan
MT_NC_011033.1	131000	0	nan
MT_NC_011033.1	132000	0	nan
MT_NC_011033.1	133000	0	nan
MT_NC_011033.1	134000	0	nan
MT_NC_011033.1	135000	0	nan
MT_NC_011033.1	136000	0	nan
MT_NC_011033.1	137000	0	nan
MT_NC_011033.1	138000	1	0.695707
MT_NC_011033.1	139000	0	nan
MT_NC_011033.1	140000	0	nan
MT_NC_011033.1	141000	12	-1.32946
MT_NC_011033.1	142000	0	nan
MT_NC_011033.1	143000	0	nan
MT_NC_011033.1	144000	0	nan
MT_NC_011033.1	145000	0	nan
MT_NC_011033.1	146000	0	nan
MT_NC_011033.1	147000	0	nan
MT_NC_011033.1	148000	0	nan
MT_NC_011033.1	149000	0	nan
MT_NC_011033.1	150000	0	nan
MT_NC_011033.1	151000	0	nan
MT_NC_011033.1	152000	0	nan
MT_NC_011033.1	153000	0	nan
MT_NC_011033.1	154000	0	nan
MT_NC_011033.1	155000	0	nan
MT_NC_011033.1	156000	0	nan
MT_NC_011033.1	157000	0	nan
MT_NC_011033.1	158000	0	nan
MT_NC_011033.1	159000	0	nan
MT_NC_011033.1	160000	0	nan
MT_NC_011033.1	161000	0	nan
MT_NC_011033.1	162000	0	nan
MT_NC_011033.1	163000	0	nan
MT_NC_011033.1	164000	0	nan
MT_NC_011033.1	165000	0	nan
MT_NC_011033.1	166000	0	nan
MT_NC_011033.1	167000	3	0.145473
MT_NC_011033.1	168000	64	0.451507
MT_NC_011033.1	169000	9	-0.508182
MT_NC_011033.1	170000	3	-0.340807
MT_NC_011033.1	171000	0	nan
MT_NC_011033.1	172000	0	nan
MT_NC_011033.1	173000	0	nan
MT_NC_011033.1	174000	0	nan
MT_NC_011033.1	175000	2	-1.13117
MT_NC_011033.1	176000	0	nan
MT_NC_011033.1	177000	0	nan
MT_NC_011033.1	178000	1	2.18436
MT_NC_011033.1	179000	2	-0.92663
MT_NC_011033.1	180000	1	-0.615319
MT_NC_011033.1	181000	2	1.93523
MT_NC_011033.1	182000	3	1.91441
MT_NC_011033.1	183000	0	nan
MT_NC_011033.1	184000	5	0.118658
MT_NC_011033.1	185000	3	-1.17653
MT_NC_011033.1	186000	3	-1.13059
MT_NC_011033.1	187000	15	-1.86731
MT_NC_011033.1	188000	0	nan
MT_NC_011033.1	189000	7	-1.59508
MT_NC_011033.1	190000	1	-0.664433
MT_NC_011033.1	191000	3	-1.06182
MT_NC_011033.1	192000	8	-1.66989
MT_NC_011033.1	193000	4	-1.47024
MT_NC_011033.1	194000	2	-0.960338
MT_NC_011033.1	195000	25	0.292439
MT_NC_011033.1	196000	36	-0.419699
MT_NC_011033.1	197000	2	-0.994241
MT_NC_011033.1	198000	0	nan
MT_NC_011033.1	199000	6	0.393726
MT_NC_011033.1	200000	0	nan
MT_NC_011033.1	201000	2	1.39576
MT_NC_011033.1	202000	2	0.311407
MT_NC_011033.1	203000	2	0.0212792
MT_NC_011033.1	204000	0	nan
MT_NC_011033.1	205000	1	-0.147628
MT_NC_011033.1	206000	4	-0.596178
MT_NC_011033.1	207000	2	-0.597247
MT_NC_011033.1	208000	1	-0.582813
MT_NC_011033.1	209000	2	-1.01739
MT_NC_011033.1	210000	1	-0.222615
MT_NC_011033.1	211000	0	nan
MT_NC_011033.1	212000	3	-1.21168
MT_NC_011033.1	213000	0	nan
MT_NC_011033.1	214000	1	-0.374656
MT_NC_011033.1	215000	0	nan
MT_NC_011033.1	216000	0	nan
MT_NC_011033.1	217000	0	nan
MT_NC_011033.1	218000	0	nan
MT_NC_011033.1	219000	0	nan
MT_NC_011033.1	220000	0	nan
MT_NC_011033.1	221000	0	nan
MT_NC_011033.1	222000	0	nan
MT_NC_011033.1	223000	3	-0.42314
MT_NC_011033.1	224000	11	-1.65064
MT_NC_011033.1	225000	2	-0.893211
MT_NC_011033.1	226000	3	-1.11275
MT_NC_011033.1	227000	1	-0.831229
MT_NC_011033.1	228000	7	-0.989921
MT_NC_011033.1	229000	1	-0.730583
MT_NC_011033.1	230000	3	-1.25569
MT_NC_011033.1	231000	2	-0.893082
MT_NC_011033.1	232000	1	-0.664433
MT_NC_011033.1	233000	1	-0.747239
MT_NC_011033.1	234000	20	0.608924
MT_NC_011033.1	235000	8	-1.27101
MT_NC_011033.1	236000	1	-0.697413
MT_NC_011033.1	237000	1	-0.730583
MT_NC_011033.1	238000	8	-1.2136
MT_NC_011033.1	239000	1	0.250406
MT_NC_011033.1	240000	1	-0.797491
MT_NC_011033.1	241000	5	0.0617174
MT_NC_011033.1	242000	3	-0.225948
MT_NC_011033.1	243000	19	-0.672468
MT_NC_011033.1	244000	19	-0.530403
MT_NC_011033.1	245000	10	-1.76617
MT_NC_011033.1	246000	11	-1.66598
MT_NC_011033.1	247000	6	-1.48394
MT_NC_011033.1	248000	8	-1.27309
MT_NC_011033.1	249000	0	nan
MT_NC_011033.1	250000	12	-1.60768
MT_NC_011033.1	251000	0	nan
MT_NC_011033.1	252000	2	-1.01687
MT_NC_011033.1	253000	1	1.23116
MT_NC_011033.1	254000	0	nan
MT_NC_011033.1	255000	1	2.11669
MT_NC_011033.1	256000	0	nan
MT_NC_011033.1	257000	0	nan
MT_NC_011033.1	258000	2	0.911959
MT_NC_011033.1	259000	1	0.182053
MT_NC_011033.1	260000	0	nan
MT_NC_011033.1	261000	1	1.12352
MT_NC_011033.1	262000	0	nan
MT_NC_011033.1	263000	3	-1.03461
MT_NC_011033.1	264000	2	-1.08539
MT_NC_011033.1	265000	4	-0.819532
MT_NC_011033.1	266000	5	-0.913456
MT_NC_011033.1	267000	6	-1.50741
MT_NC_011033.1	268000	2	-0.881846
MT_NC_011033.1	269000	3	1.1939
MT_NC_011033.1	270000	4	-1.20145
MT_NC_011033.1	271000	3	-1.04308
MT_NC_011033.1	272000	3	-0.989735
MT_NC_011033.1	273000	1	-0.314163
MT_NC_011033.1	274000	0	nan
MT_NC_011033.1	275000	0	nan
MT_NC_011033.1	276000	0	nan
MT_NC_011033.1	277000	0	nan
MT_NC_011033.1	278000	0	nan
MT_NC_011033.1	279000	0	nan
MT_NC_011033.1	280000	0	nan
MT_NC_011033.1	281000	0	nan
MT_NC_011033.1	282000	0	nan
MT_NC_011033.1	283000	0	nan
MT_NC_011033.1	284000	0	nan
MT_NC_011033.1	285000	1	1.28745
MT_NC_011033.1	286000	0	nan
MT_NC_011033.1	287000	3	-1.12257
MT_NC_011033.1	288000	9	-1.76824
MT_NC_011033.1	289000	3	-1.14824
MT_NC_011033.1	290000	0	nan
MT_NC_011033.1	291000	0	nan
MT_NC_011033.1	292000	0	nan
MT_NC_011033.1	293000	0	nan
MT_NC_011033.1	294000	0	nan
MT_NC_011033.1	295000	0	nan
MT_NC_011033.1	296000	0	nan
MT_NC_011033.1	297000	0	nan
MT_NC_011033.1	298000	2	-0.396171
MT_NC_011033.1	299000	1	-0.664433
MT_NC_011033.1	300000	2	0.718427
MT_NC_011033.1	301000	4	-1.22473
MT_NC_011033.1	302000	14	-2.03018
MT_NC_011033.1	303000	0	nan
MT_NC_011033.1	304000	0	nan
MT_NC_011033.1	305000	0	nan
MT_NC_011033.1	306000	0	nan
MT_NC_011033.1	307000	1	-0.797491
MT_NC_011033.1	308000	1	-0.814336
MT_NC_011033.1	309000	0	nan
MT_NC_011033.1	310000	2	-1.10822
MT_NC_011033.1	311000	0	nan
MT_NC_011033.1	312000	2	-0.121584
MT_NC_011033.1	313000	0	nan
MT_NC_011033.1	314000	0	nan
MT_NC_011033.1	315000	0	nan
MT_NC_011033.1	316000	1	-0.502376
MT_NC_011033.1	317000	1	-0.648014
MT_NC_011033.1	318000	0	nan
MT_NC_011033.1	319000	0	nan
MT_NC_011033.1	320000	3	-1.09513
MT_NC_011033.1	321000	2	-0.926597
MT_NC_011033.1	322000	0	nan
MT_NC_011033.1	323000	0	nan
MT_NC_011033.1	324000	1	-0.314163
MT_NC_011033.1	325000	3	-1.00726
MT_NC_011033.1	326000	1	-0.631643
MT_NC_011033.1	327000	2	-0.915393
MT_NC_011033.1	328000	2	-0.94907
MT_NC_011033.1	329000	0	nan
MT_NC_011033.1	330000	2	-1.04012
MT_NC_011033.1	331000	0	nan
MT_NC_011033.1	332000	0	nan
MT_NC_011033.1	333000	0	nan
MT_NC_011033.1	334000	0	nan
MT_NC_011033.1	335000	0	nan
MT_NC_011033.1	336000	6	-0.97517
MT_NC_011033.1	337000	2	-0.848846
MT_NC_011033.1	338000	7	-1.20286
MT_NC_011033.1	339000	17	-1.77525
MT_NC_011033.1	340000	1	1.17316
MT_NC_011033.1	341000	0	nan
MT_NC_011033.1	342000	0	nan
MT_NC_011033.1	343000	0	nan
MT_NC_011033.1	344000	0	nan
MT_NC_011033.1	345000	0	nan
MT_NC_011033.1	346000	0	nan
MT_NC_011033.1	347000	0	nan
MT_NC_011033.1	348000	0	nan
MT_NC_011033.1	349000	0	nan
MT_NC_011033.1	350000	0	nan
MT_NC_011033.1	351000	0	nan
MT_NC_011033.1	352000	0	nan
MT_NC_011033.1	353000	0	nan
MT_NC_011033.1	354000	0	nan
MT_NC_011033.1	355000	0	nan
MT_NC_011033.1	356000	0	nan
MT_NC_011033.1	357000	0	nan
MT_NC_011033.1	358000	0	nan
MT_NC_011033.1	359000	0	nan
MT_NC_011033.1	360000	0	nan
MT_NC_011033.1	361000	0	nan
MT_NC_011033.1	362000	0	nan
MT_NC_011033.1	363000	0	nan
MT_NC_011033.1	364000	0	nan
MT_NC_011033.1	365000	0	nan
MT_NC_011033.1	366000	0	nan
MT_NC_011033.1	367000	0	nan
MT_NC_011033.1	368000	0	nan
MT_NC_011033.1	369000	0	nan
MT_NC_011033.1	370000	0	nan
MT_NC_011033.1	371000	0	nan
MT_NC_011033.1	372000	0	nan
MT_NC_011033.1	373000	0	nan
MT_NC_011033.1	374000	0	nan
MT_NC_011033.1	375000	0	nan
MT_NC_011033.1	376000	0	nan
MT_NC_011033.1	377000	0	nan
MT_NC_011033.1	378000	0	nan
MT_NC_011033.1	379000	0	nan
MT_NC_011033.1	380000	0	nan
MT_NC_011033.1	381000	0	nan
MT_NC_011033.1	382000	0	nan
MT_NC_011033.1	383000	0	nan
MT_NC_011033.1	384000	0	nan
MT_NC_011033.1	385000	0	nan
MT_NC_011033.1	386000	0	nan
MT_NC_011033.1	387000	0	nan
MT_NC_011033.1	388000	0	nan
MT_NC_011033.1	389000	0	nan
MT_NC_011033.1	390000	3	-0.33727
MT_NC_011033.1	391000	0	nan
MT_NC_011033.1	392000	0	nan
MT_NC_011033.1	393000	2	0.3958
MT_NC_011033.1	394000	8	-1.24492
MT_NC_011033.1	395000	8	-1.55232
MT_NC_011033.1	396000	5	-0.765609
MT_NC_011033.1	397000	0	nan
MT_NC_011033.1	398000	4	-0.611537
MT_NC_011033.1	399000	7	-1.48133
MT_NC_011033.1	400000	5	-1.14388
MT_NC_011033.1	401000	12	-1.57005
MT_NC_011033.1	402000	0	nan
MT_NC_011033.1	403000	1	-0.6809
MT_NC_011033.1	404000	0	nan
MT_NC_011033.1	405000	1	1.03119
MT_NC_011033.1	406000	4	-1.26017
MT_NC_011033.1	407000	0	nan
MT_NC_011033.1	408000	0	nan
MT_NC_011033.1	409000	1	1.61178
MT_NC_011033.1	410000	0	nan
MT_NC_011033.1	411000	0	nan
MT_NC_011033.1	412000	0	nan
MT_NC_011033.1	413000	0	nan
MT_NC_011033.1	414000	0	nan
MT_NC_011033.1	415000	0	nan
MT_NC_011033.1	416000	3	0.116097
MT_NC_011033.1	417000	2	-0.352564
MT_NC_011033.1	418000	8	-1.1477
MT_NC_011033.1	419000	11	-0.785774
MT_NC_011033.1	420000	6	-0.524316
MT_NC_011033.1	421000	4	-0.895651

## Sheet: indica_66.Tajima
CHROM	BIN_START	N_SNPS	TajimaD
MT_NC_011033.1	47000	1	1.50582
MT_NC_011033.1	48000	2	-0.821951
MT_NC_011033.1	49000	0	nan
MT_NC_011033.1	50000	2	-1.34079
MT_NC_011033.1	51000	1	-0.406473
MT_NC_011033.1	52000	3	-0.952865
MT_NC_011033.1	53000	0	nan
MT_NC_011033.1	54000	3	-0.993514
MT_NC_011033.1	55000	0	nan
MT_NC_011033.1	56000	0	nan
MT_NC_011033.1	57000	0	nan
MT_NC_011033.1	58000	1	-0.908553
MT_NC_011033.1	59000	0	nan
MT_NC_011033.1	60000	0	nan
MT_NC_011033.1	61000	0	nan
MT_NC_011033.1	62000	0	nan
MT_NC_011033.1	63000	1	-0.486724
MT_NC_011033.1	64000	4	-0.919095
MT_NC_011033.1	65000	1	-0.908553
MT_NC_011033.1	66000	0	nan
MT_NC_011033.1	67000	0	nan
MT_NC_011033.1	68000	0	nan
MT_NC_011033.1	69000	0	nan
MT_NC_011033.1	70000	1	0.186145
MT_NC_011033.1	71000	6	-0.711302
MT_NC_011033.1	72000	0	nan
MT_NC_011033.1	73000	4	-1.50704
MT_NC_011033.1	74000	0	nan
MT_NC_011033.1	75000	2	-0.591815
MT_NC_011033.1	76000	1	-0.997034
MT_NC_011033.1	77000	2	-0.772603
MT_NC_011033.1	78000	2	-0.714954
MT_NC_011033.1	79000	1	0.747898
MT_NC_011033.1	80000	0	nan
MT_NC_011033.1	81000	0	nan
MT_NC_011033.1	82000	1	-0.908553
MT_NC_011033.1	83000	0	nan
MT_NC_011033.1	84000	0	nan
MT_NC_011033.1	85000	0	nan
MT_NC_011033.1	86000	0	nan
MT_NC_011033.1	87000	2	2.18734
MT_NC_011033.1	88000	0	nan
MT_NC_011033.1	89000	0	nan
MT_NC_011033.1	90000	0	nan
MT_NC_011033.1	91000	5	-1.2849
MT_NC_011033.1	92000	16	-1.34759
MT_NC_011033.1	93000	1	-0.997034
MT_NC_011033.1	94000	0	nan
MT_NC_011033.1	95000	0	nan
MT_NC_011033.1	96000	0	nan
MT_NC_011033.1	97000	0	nan
MT_NC_011033.1	98000	0	nan
MT_NC_011033.1	99000	0	nan
MT_NC_011033.1	100000	0	nan
MT_NC_011033.1	101000	0	nan
MT_NC_011033.1	102000	0	nan
MT_NC_011033.1	103000	0	nan
MT_NC_011033.1	104000	0	nan
MT_NC_011033.1	105000	0	nan
MT_NC_011033.1	106000	0	nan
MT_NC_011033.1	107000	0	nan
MT_NC_011033.1	108000	0	nan
MT_NC_011033.1	109000	0	nan
MT_NC_011033.1	110000	0	nan
MT_NC_011033.1	111000	0	nan
MT_NC_011033.1	112000	0	nan
MT_NC_011033.1	113000	0	nan
MT_NC_011033.1	114000	0	nan
MT_NC_011033.1	115000	0	nan
MT_NC_011033.1	116000	0	nan
MT_NC_011033.1	117000	0	nan
MT_NC_011033.1	118000	0	nan
MT_NC_011033.1	119000	0	nan
MT_NC_011033.1	120000	0	nan
MT_NC_011033.1	121000	0	nan
MT_NC_011033.1	122000	0	nan
MT_NC_011033.1	123000	0	nan
MT_NC_011033.1	124000	0	nan
MT_NC_011033.1	125000	0	nan
MT_NC_011033.1	126000	0	nan
MT_NC_011033.1	127000	0	nan
MT_NC_011033.1	128000	0	nan
MT_NC_011033.1	129000	0	nan
MT_NC_011033.1	130000	0	nan
MT_NC_011033.1	131000	0	nan
MT_NC_011033.1	132000	0	nan
MT_NC_011033.1	133000	0	nan
MT_NC_011033.1	134000	0	nan
MT_NC_011033.1	135000	0	nan
MT_NC_011033.1	136000	0	nan
MT_NC_011033.1	137000	0	nan
MT_NC_011033.1	138000	1	-0.997034
MT_NC_011033.1	139000	0	nan
MT_NC_011033.1	140000	0	nan
MT_NC_011033.1	141000	12	0.78784
MT_NC_011033.1	142000	0	nan
MT_NC_011033.1	143000	0	nan
MT_NC_011033.1	144000	0	nan
MT_NC_011033.1	145000	0	nan
MT_NC_011033.1	146000	0	nan
MT_NC_011033.1	147000	0	nan
MT_NC_011033.1	148000	0	nan
MT_NC_011033.1	149000	0	nan
MT_NC_011033.1	150000	0	nan
MT_NC_011033.1	151000	0	nan
MT_NC_011033.1	152000	0	nan
MT_NC_011033.1	153000	0	nan
MT_NC_011033.1	154000	0	nan
MT_NC_011033.1	155000	0	nan
MT_NC_011033.1	156000	0	nan
MT_NC_011033.1	157000	0	nan
MT_NC_011033.1	158000	0	nan
MT_NC_011033.1	159000	0	nan
MT_NC_011033.1	160000	0	nan
MT_NC_011033.1	161000	0	nan
MT_NC_011033.1	162000	0	nan
MT_NC_011033.1	163000	0	nan
MT_NC_011033.1	164000	0	nan
MT_NC_011033.1	165000	0	nan
MT_NC_011033.1	166000	0	nan
MT_NC_011033.1	167000	3	1.19799
MT_NC_011033.1	168000	64	3.0785
MT_NC_011033.1	169000	8	1.7262
MT_NC_011033.1	170000	3	0.903649
MT_NC_011033.1	171000	0	nan
MT_NC_011033.1	172000	0	nan
MT_NC_011033.1	173000	0	nan
MT_NC_011033.1	174000	0	nan
MT_NC_011033.1	175000	0	nan
MT_NC_011033.1	176000	0	nan
MT_NC_011033.1	177000	0	nan
MT_NC_011033.1	178000	0	nan
MT_NC_011033.1	179000	2	-1.22181
MT_NC_011033.1	180000	1	-0.821443
MT_NC_011033.1	181000	1	1.19853
MT_NC_011033.1	182000	1	-0.821443
MT_NC_011033.1	183000	0	nan
MT_NC_011033.1	184000	4	1.36217
MT_NC_011033.1	185000	3	-1.05143
MT_NC_011033.1	186000	2	-0.602422
MT_NC_011033.1	187000	15	-1.88414
MT_NC_011033.1	188000	0	nan
MT_NC_011033.1	189000	4	-1.28178
MT_NC_011033.1	190000	1	-0.406473
MT_NC_011033.1	191000	2	-0.441466
MT_NC_011033.1	192000	7	-1.67689
MT_NC_011033.1	193000	4	-1.69854
MT_NC_011033.1	194000	1	-0.997034
MT_NC_011033.1	195000	25	2.57417
MT_NC_011033.1	196000	36	2.39727
MT_NC_011033.1	197000	1	-0.821443
MT_NC_011033.1	198000	0	nan
MT_NC_011033.1	199000	5	0.286936
MT_NC_011033.1	200000	0	nan
MT_NC_011033.1	201000	2	1.92123
MT_NC_011033.1	202000	2	-0.943706
MT_NC_011033.1	203000	2	0.164543
MT_NC_011033.1	204000	0	nan
MT_NC_011033.1	205000	1	-0.997034
MT_NC_011033.1	206000	4	-1.37909
MT_NC_011033.1	207000	2	-0.233929
MT_NC_011033.1	208000	0	nan
MT_NC_011033.1	209000	2	-1.22273
MT_NC_011033.1	210000	1	-0.997034
MT_NC_011033.1	211000	0	nan
MT_NC_011033.1	212000	2	-1.34079
MT_NC_011033.1	213000	0	nan
MT_NC_011033.1	214000	0	nan
MT_NC_011033.1	215000	0	nan
MT_NC_011033.1	216000	0	nan
MT_NC_011033.1	217000	0	nan
MT_NC_011033.1	218000	0	nan
MT_NC_011033.1	219000	0	nan
MT_NC_011033.1	220000	0	nan
MT_NC_011033.1	221000	0	nan
MT_NC_011033.1	222000	0	nan
MT_NC_011033.1	223000	3	-0.233046
MT_NC_011033.1	224000	6	-1.66018
MT_NC_011033.1	225000	1	-0.821443
MT_NC_011033.1	226000	2	-0.943706
MT_NC_011033.1	227000	1	-0.997034
MT_NC_011033.1	228000	7	-0.277165
MT_NC_011033.1	229000	0	nan
MT_NC_011033.1	230000	0	nan
MT_NC_011033.1	231000	2	-1.04701
MT_NC_011033.1	232000	1	-0.486724
MT_NC_011033.1	233000	0	nan
MT_NC_011033.1	234000	20	3.87143
MT_NC_011033.1	235000	8	-0.918611
MT_NC_011033.1	236000	1	-0.997034
MT_NC_011033.1	237000	1	-0.997034
MT_NC_011033.1	238000	2	-1.04886
MT_NC_011033.1	239000	1	1.9009
MT_NC_011033.1	240000	1	-0.821443
MT_NC_011033.1	241000	3	-0.256069
MT_NC_011033.1	242000	3	-0.136279
MT_NC_011033.1	243000	19	3.48521
MT_NC_011033.1	244000	19	3.25825
MT_NC_011033.1	245000	5	-1.54146
MT_NC_011033.1	246000	11	-1.32654
MT_NC_011033.1	247000	6	-1.34706
MT_NC_011033.1	248000	7	-0.67732
MT_NC_011033.1	249000	0	nan
MT_NC_011033.1	250000	3	-1.52232
MT_NC_011033.1	251000	0	nan
MT_NC_011033.1	252000	2	-1.10466
MT_NC_011033.1	253000	1	-0.327595
MT_NC_011033.1	254000	0	nan
MT_NC_011033.1	255000	1	-0.997034
MT_NC_011033.1	256000	0	nan
MT_NC_011033.1	257000	0	nan
MT_NC_011033.1	258000	1	1.59841
MT_NC_011033.1	259000	1	1.06067
MT_NC_011033.1	260000	0	nan
MT_NC_011033.1	261000	1	-0.821443
MT_NC_011033.1	262000	0	nan
MT_NC_011033.1	263000	2	-1.16508
MT_NC_011033.1	264000	2	-1.34079
MT_NC_011033.1	265000	4	-0.768225
MT_NC_011033.1	266000	4	-1.32988
MT_NC_011033.1	267000	5	-1.80214
MT_NC_011033.1	268000	1	-0.821443
MT_NC_011033.1	269000	3	1.13824
MT_NC_011033.1	270000	3	-0.987759
MT_NC_011033.1	271000	3	-1.20611
MT_NC_011033.1	272000	3	-0.59961
MT_NC_011033.1	273000	1	-0.250088
MT_NC_011033.1	274000	0	nan
MT_NC_011033.1	275000	0	nan
MT_NC_011033.1	276000	0	nan
MT_NC_011033.1	277000	0	nan
MT_NC_011033.1	278000	0	nan
MT_NC_011033.1	279000	0	nan
MT_NC_011033.1	280000	0	nan
MT_NC_011033.1	281000	0	nan
MT_NC_011033.1	282000	0	nan
MT_NC_011033.1	283000	0	nan
MT_NC_011033.1	284000	0	nan
MT_NC_011033.1	285000	1	-0.568346
MT_NC_011033.1	286000	0	nan
MT_NC_011033.1	287000	3	-0.792425
MT_NC_011033.1	288000	9	-1.56783
MT_NC_011033.1	289000	3	-1.24748
MT_NC_011033.1	290000	0	nan
MT_NC_011033.1	291000	0	nan
MT_NC_011033.1	292000	0	nan
MT_NC_011033.1	293000	0	nan
MT_NC_011033.1	294000	0	nan
MT_NC_011033.1	295000	0	nan
MT_NC_011033.1	296000	0	nan
MT_NC_011033.1	297000	0	nan
MT_NC_011033.1	298000	2	-0.183659
MT_NC_011033.1	299000	1	-0.568346
MT_NC_011033.1	300000	2	0.533959
MT_NC_011033.1	301000	4	-1.43534
MT_NC_011033.1	302000	10	-2.17583
MT_NC_011033.1	303000	0	nan
MT_NC_011033.1	304000	0	nan
MT_NC_011033.1	305000	0	nan
MT_NC_011033.1	306000	0	nan
MT_NC_011033.1	307000	1	-0.997034
MT_NC_011033.1	308000	0	nan
MT_NC_011033.1	309000	0	nan
MT_NC_011033.1	310000	0	nan
MT_NC_011033.1	311000	0	nan
MT_NC_011033.1	312000	2	-0.943706
MT_NC_011033.1	313000	0	nan
MT_NC_011033.1	314000	0	nan
MT_NC_011033.1	315000	0	nan
MT_NC_011033.1	316000	1	-0.997034
MT_NC_011033.1	317000	1	-0.908553
MT_NC_011033.1	318000	0	nan
MT_NC_011033.1	319000	0	nan
MT_NC_011033.1	320000	3	-1.42951
MT_NC_011033.1	321000	2	-1.16323
MT_NC_011033.1	322000	0	nan
MT_NC_011033.1	323000	0	nan
MT_NC_011033.1	324000	1	-0.568346
MT_NC_011033.1	325000	3	-1.02697
MT_NC_011033.1	326000	1	-0.735706
MT_NC_011033.1	327000	2	-1.10466
MT_NC_011033.1	328000	2	-1.22181
MT_NC_011033.1	329000	0	nan
MT_NC_011033.1	330000	1	-0.997034
MT_NC_011033.1	331000	0	nan
MT_NC_011033.1	332000	0	nan
MT_NC_011033.1	333000	0	nan
MT_NC_011033.1	334000	0	nan
MT_NC_011033.1	335000	0	nan
MT_NC_011033.1	336000	4	-1.47089
MT_NC_011033.1	337000	1	-0.908553
MT_NC_011033.1	338000	7	-1.52243
MT_NC_011033.1	339000	15	-2.21997
MT_NC_011033.1	340000	1	0.572993
MT_NC_011033.1	341000	0	nan
MT_NC_011033.1	342000	0	nan
MT_NC_011033.1	343000	0	nan
MT_NC_011033.1	344000	0	nan
MT_NC_011033.1	345000	0	nan
MT_NC_011033.1	346000	0	nan
MT_NC_011033.1	347000	0	nan
MT_NC_011033.1	348000	0	nan
MT_NC_011033.1	349000	0	nan
MT_NC_011033.1	350000	0	nan
MT_NC_011033.1	351000	0	nan
MT_NC_011033.1	352000	0	nan
MT_NC_011033.1	353000	0	nan
MT_NC_011033.1	354000	0	nan
MT_NC_011033.1	355000	0	nan
MT_NC_011033.1	356000	0	nan
MT_NC_011033.1	357000	0	nan
MT_NC_011033.1	358000	0	nan
MT_NC_011033.1	359000	0	nan
MT_NC_011033.1	360000	0	nan
MT_NC_011033.1	361000	0	nan
MT_NC_011033.1	362000	0	nan
MT_NC_011033.1	363000	0	nan
MT_NC_011033.1	364000	0	nan
MT_NC_011033.1	365000	0	nan
MT_NC_011033.1	366000	0	nan
MT_NC_011033.1	367000	0	nan
MT_NC_011033.1	368000	0	nan
MT_NC_011033.1	369000	0	nan
MT_NC_011033.1	370000	0	nan
MT_NC_011033.1	371000	0	nan
MT_NC_011033.1	372000	0	nan
MT_NC_011033.1	373000	0	nan
MT_NC_011033.1	374000	0	nan
MT_NC_011033.1	375000	0	nan
MT_NC_011033.1	376000	0	nan
MT_NC_011033.1	377000	0	nan
MT_NC_011033.1	378000	0	nan
MT_NC_011033.1	379000	0	nan
MT_NC_011033.1	380000	0	nan
MT_NC_011033.1	381000	0	nan
MT_NC_011033.1	382000	0	nan
MT_NC_011033.1	383000	0	nan
MT_NC_011033.1	384000	0	nan
MT_NC_011033.1	385000	0	nan
MT_NC_011033.1	386000	0	nan
MT_NC_011033.1	387000	0	nan
MT_NC_011033.1	388000	0	nan
MT_NC_011033.1	389000	0	nan
MT_NC_011033.1	390000	2	-0.943706
MT_NC_011033.1	391000	0	nan
MT_NC_011033.1	392000	0	nan
MT_NC_011033.1	393000	2	1.83314
MT_NC_011033.1	394000	8	-1.18102
MT_NC_011033.1	395000	7	-1.28525
MT_NC_011033.1	396000	4	-1.33048
MT_NC_011033.1	397000	0	nan
MT_NC_011033.1	398000	2	-0.395346
MT_NC_011033.1	399000	7	-1.77947
MT_NC_011033.1	400000	4	-1.18409
MT_NC_011033.1	401000	1	-0.997034
MT_NC_011033.1	402000	0	nan
MT_NC_011033.1	403000	0	nan
MT_NC_011033.1	404000	0	nan
MT_NC_011033.1	405000	1	-0.821443
MT_NC_011033.1	406000	4	-1.50764
MT_NC_011033.1	407000	0	nan
MT_NC_011033.1	408000	0	nan
MT_NC_011033.1	409000	1	-0.735706
MT_NC_011033.1	410000	0	nan
MT_NC_011033.1	411000	0	nan
MT_NC_011033.1	412000	0	nan
MT_NC_011033.1	413000	0	nan
MT_NC_011033.1	414000	0	nan
MT_NC_011033.1	415000	0	nan
MT_NC_011033.1	416000	3	-0.788109
MT_NC_011033.1	417000	2	-0.990286
MT_NC_011033.1	418000	6	-1.61082
MT_NC_011033.1	419000	6	-1.80214
MT_NC_011033.1	420000	5	-1.47719
MT_NC_011033.1	421000	2	-1.04886

## Sheet: Te_japonica_253.Tajima
CHROM	BIN_START	N_SNPS	TajimaD
MT_NC_011033.1	47000	1	0.638245
MT_NC_011033.1	48000	1	0.357757
MT_NC_011033.1	49000	0	nan
MT_NC_011033.1	50000	3	0.343112
MT_NC_011033.1	51000	3	0.145222
MT_NC_011033.1	52000	4	-1.40287
MT_NC_011033.1	53000	0	nan
MT_NC_011033.1	54000	3	0.647153
MT_NC_011033.1	55000	0	nan
MT_NC_011033.1	56000	0	nan
MT_NC_011033.1	57000	1	-0.861273
MT_NC_011033.1	58000	1	-0.813959
MT_NC_011033.1	59000	0	nan
MT_NC_011033.1	60000	0	nan
MT_NC_011033.1	61000	1	-0.471125
MT_NC_011033.1	62000	0	nan
MT_NC_011033.1	63000	1	-0.361559
MT_NC_011033.1	64000	4	-1.44444
MT_NC_011033.1	65000	1	1.99394
MT_NC_011033.1	66000	0	nan
MT_NC_011033.1	67000	0	nan
MT_NC_011033.1	68000	0	nan
MT_NC_011033.1	69000	0	nan
MT_NC_011033.1	70000	1	0.0728865
MT_NC_011033.1	71000	5	-0.909388
MT_NC_011033.1	72000	1	-0.67428
MT_NC_011033.1	73000	4	-1.4444
MT_NC_011033.1	74000	0	nan
MT_NC_011033.1	75000	4	-0.205937
MT_NC_011033.1	76000	0	nan
MT_NC_011033.1	77000	2	-0.197175
MT_NC_011033.1	78000	1	-0.515611
MT_NC_011033.1	79000	1	1.14055
MT_NC_011033.1	80000	0	nan
MT_NC_011033.1	81000	0	nan
MT_NC_011033.1	82000	1	-0.790444
MT_NC_011033.1	83000	0	nan
MT_NC_011033.1	84000	0	nan
MT_NC_011033.1	85000	0	nan
MT_NC_011033.1	86000	0	nan
MT_NC_011033.1	87000	0	nan
MT_NC_011033.1	88000	0	nan
MT_NC_011033.1	89000	0	nan
MT_NC_011033.1	90000	0	nan
MT_NC_011033.1	91000	5	-1.07704
MT_NC_011033.1	92000	15	-1.20365
MT_NC_011033.1	93000	1	-0.767023
MT_NC_011033.1	94000	0	nan
MT_NC_011033.1	95000	0	nan
MT_NC_011033.1	96000	0	nan
MT_NC_011033.1	97000	0	nan
MT_NC_011033.1	98000	0	nan
MT_NC_011033.1	99000	0	nan
MT_NC_011033.1	100000	0	nan
MT_NC_011033.1	101000	0	nan
MT_NC_011033.1	102000	0	nan
MT_NC_011033.1	103000	0	nan
MT_NC_011033.1	104000	0	nan
MT_NC_011033.1	105000	0	nan
MT_NC_011033.1	106000	0	nan
MT_NC_011033.1	107000	0	nan
MT_NC_011033.1	108000	0	nan
MT_NC_011033.1	109000	0	nan
MT_NC_011033.1	110000	0	nan
MT_NC_011033.1	111000	0	nan
MT_NC_011033.1	112000	0	nan
MT_NC_011033.1	113000	0	nan
MT_NC_011033.1	114000	0	nan
MT_NC_011033.1	115000	0	nan
MT_NC_011033.1	116000	0	nan
MT_NC_011033.1	117000	0	nan
MT_NC_011033.1	118000	0	nan
MT_NC_011033.1	119000	0	nan
MT_NC_011033.1	120000	0	nan
MT_NC_011033.1	121000	0	nan
MT_NC_011033.1	122000	0	nan
MT_NC_011033.1	123000	0	nan
MT_NC_011033.1	124000	0	nan
MT_NC_011033.1	125000	0	nan
MT_NC_011033.1	126000	0	nan
MT_NC_011033.1	127000	0	nan
MT_NC_011033.1	128000	0	nan
MT_NC_011033.1	129000	0	nan
MT_NC_011033.1	130000	0	nan
MT_NC_011033.1	131000	0	nan
MT_NC_011033.1	132000	0	nan
MT_NC_011033.1	133000	0	nan
MT_NC_011033.1	134000	0	nan
MT_NC_011033.1	135000	0	nan
MT_NC_011033.1	136000	0	nan
MT_NC_011033.1	137000	0	nan
MT_NC_011033.1	138000	1	1.04258
MT_NC_011033.1	139000	0	nan
MT_NC_011033.1	140000	0	nan
MT_NC_011033.1	141000	3	-1.3547
MT_NC_011033.1	142000	0	nan
MT_NC_011033.1	143000	0	nan
MT_NC_011033.1	144000	0	nan
MT_NC_011033.1	145000	0	nan
MT_NC_011033.1	146000	0	nan
MT_NC_011033.1	147000	0	nan
MT_NC_011033.1	148000	0	nan
MT_NC_011033.1	149000	0	nan
MT_NC_011033.1	150000	0	nan
MT_NC_011033.1	151000	0	nan
MT_NC_011033.1	152000	0	nan
MT_NC_011033.1	153000	0	nan
MT_NC_011033.1	154000	0	nan
MT_NC_011033.1	155000	0	nan
MT_NC_011033.1	156000	0	nan
MT_NC_011033.1	157000	0	nan
MT_NC_011033.1	158000	0	nan
MT_NC_011033.1	159000	0	nan
MT_NC_011033.1	160000	0	nan
MT_NC_011033.1	161000	0	nan
MT_NC_011033.1	162000	0	nan
MT_NC_011033.1	163000	0	nan
MT_NC_011033.1	164000	0	nan
MT_NC_011033.1	165000	0	nan
MT_NC_011033.1	166000	0	nan
MT_NC_011033.1	167000	2	-1.12165
MT_NC_011033.1	168000	3	-1.38033
MT_NC_011033.1	169000	5	-1.49461
MT_NC_011033.1	170000	1	-0.720463
MT_NC_011033.1	171000	0	nan
MT_NC_011033.1	172000	0	nan
MT_NC_011033.1	173000	0	nan
MT_NC_011033.1	174000	0	nan
MT_NC_011033.1	175000	1	-0.861273
MT_NC_011033.1	176000	0	nan
MT_NC_011033.1	177000	0	nan
MT_NC_011033.1	178000	1	2.06684
MT_NC_011033.1	179000	2	-1.05777
MT_NC_011033.1	180000	1	-0.720463
MT_NC_011033.1	181000	1	2.06684
MT_NC_011033.1	182000	2	2.80743
MT_NC_011033.1	183000	0	nan
MT_NC_011033.1	184000	0	nan
MT_NC_011033.1	185000	1	-0.861273
MT_NC_011033.1	186000	1	-0.651331
MT_NC_011033.1	187000	11	-2.09016
MT_NC_011033.1	188000	0	nan
MT_NC_011033.1	189000	5	-1.56561
MT_NC_011033.1	190000	0	nan
MT_NC_011033.1	191000	2	-1.05777
MT_NC_011033.1	192000	4	-1.39287
MT_NC_011033.1	193000	0	nan
MT_NC_011033.1	194000	2	-0.994526
MT_NC_011033.1	195000	15	-0.837588
MT_NC_011033.1	196000	16	-1.72712
MT_NC_011033.1	197000	2	-1.10568
MT_NC_011033.1	198000	0	nan
MT_NC_011033.1	199000	4	0.635028
MT_NC_011033.1	200000	0	nan
MT_NC_011033.1	201000	2	0.774894
MT_NC_011033.1	202000	2	0.440565
MT_NC_011033.1	203000	2	-0.402586
MT_NC_011033.1	204000	0	nan
MT_NC_011033.1	205000	1	-0.0673104
MT_NC_011033.1	206000	4	-0.730099
MT_NC_011033.1	207000	2	-0.94719
MT_NC_011033.1	208000	1	-0.560474
MT_NC_011033.1	209000	2	-1.12178
MT_NC_011033.1	210000	1	-0.0469995
MT_NC_011033.1	211000	0	nan
MT_NC_011033.1	212000	2	-0.980924
MT_NC_011033.1	213000	0	nan
MT_NC_011033.1	214000	1	-0.329496
MT_NC_011033.1	215000	0	nan
MT_NC_011033.1	216000	0	nan
MT_NC_011033.1	217000	0	nan
MT_NC_011033.1	218000	0	nan
MT_NC_011033.1	219000	0	nan
MT_NC_011033.1	220000	0	nan
MT_NC_011033.1	221000	0	nan
MT_NC_011033.1	222000	0	nan
MT_NC_011033.1	223000	2	-1.13769
MT_NC_011033.1	224000	9	-1.67422
MT_NC_011033.1	225000	2	-0.978619
MT_NC_011033.1	226000	2	-0.947446
MT_NC_011033.1	227000	0	nan
MT_NC_011033.1	228000	5	-1.28188
MT_NC_011033.1	229000	1	-0.743696
MT_NC_011033.1	230000	3	-1.27963
MT_NC_011033.1	231000	2	-0.947254
MT_NC_011033.1	232000	1	-0.837569
MT_NC_011033.1	233000	1	-0.767023
MT_NC_011033.1	234000	5	0.00613219
MT_NC_011033.1	235000	6	-1.48202
MT_NC_011033.1	236000	1	-0.767023
MT_NC_011033.1	237000	1	-0.743696
MT_NC_011033.1	238000	8	-1.2464
MT_NC_011033.1	239000	1	-0.837569
MT_NC_011033.1	240000	0	nan
MT_NC_011033.1	241000	3	-0.628398
MT_NC_011033.1	242000	2	-1.16988
MT_NC_011033.1	243000	0	nan
MT_NC_011033.1	244000	3	-1.01464
MT_NC_011033.1	245000	6	-1.50486
MT_NC_011033.1	246000	3	-1.0807
MT_NC_011033.1	247000	1	-0.837569
MT_NC_011033.1	248000	7	-1.62803
MT_NC_011033.1	249000	0	nan
MT_NC_011033.1	250000	12	-1.59763
MT_NC_011033.1	251000	0	nan
MT_NC_011033.1	252000	2	-1.15379
MT_NC_011033.1	253000	1	1.42995
MT_NC_011033.1	254000	0	nan
MT_NC_011033.1	255000	1	1.72377
MT_NC_011033.1	256000	0	nan
MT_NC_011033.1	257000	0	nan
MT_NC_011033.1	258000	2	0.884032
MT_NC_011033.1	259000	1	-0.149496
MT_NC_011033.1	260000	0	nan
MT_NC_011033.1	261000	1	1.4414
MT_NC_011033.1	262000	0	nan
MT_NC_011033.1	263000	3	-1.13195
MT_NC_011033.1	264000	1	-0.813959
MT_NC_011033.1	265000	2	-0.447489
MT_NC_011033.1	266000	5	-0.987468
MT_NC_011033.1	267000	5	-1.51127
MT_NC_011033.1	268000	2	-0.963033
MT_NC_011033.1	269000	3	0.437998
MT_NC_011033.1	270000	4	-1.48668
MT_NC_011033.1	271000	2	-0.994782
MT_NC_011033.1	272000	0	nan
MT_NC_011033.1	273000	1	-0.405102
MT_NC_011033.1	274000	0	nan
MT_NC_011033.1	275000	0	nan
MT_NC_011033.1	276000	0	nan
MT_NC_011033.1	277000	0	nan
MT_NC_011033.1	278000	0	nan
MT_NC_011033.1	279000	0	nan
MT_NC_011033.1	280000	0	nan
MT_NC_011033.1	281000	0	nan
MT_NC_011033.1	282000	0	nan
MT_NC_011033.1	283000	0	nan
MT_NC_011033.1	284000	0	nan
MT_NC_011033.1	285000	1	-0.275603
MT_NC_011033.1	286000	0	nan
MT_NC_011033.1	287000	0	nan
MT_NC_011033.1	288000	5	-1.62974
MT_NC_011033.1	289000	2	-1.15379
MT_NC_011033.1	290000	0	nan
MT_NC_011033.1	291000	0	nan
MT_NC_011033.1	292000	0	nan
MT_NC_011033.1	293000	0	nan
MT_NC_011033.1	294000	0	nan
MT_NC_011033.1	295000	0	nan
MT_NC_011033.1	296000	0	nan
MT_NC_011033.1	297000	0	nan
MT_NC_011033.1	298000	2	-0.792028
MT_NC_011033.1	299000	1	-0.767023
MT_NC_011033.1	300000	2	0.556745
MT_NC_011033.1	301000	3	-1.21692
MT_NC_011033.1	302000	11	-2.00101
MT_NC_011033.1	303000	0	nan
MT_NC_011033.1	304000	0	nan
MT_NC_011033.1	305000	0	nan
MT_NC_011033.1	306000	0	nan
MT_NC_011033.1	307000	0	nan
MT_NC_011033.1	308000	1	-0.837569
MT_NC_011033.1	309000	0	nan
MT_NC_011033.1	310000	1	-0.837569
MT_NC_011033.1	311000	0	nan
MT_NC_011033.1	312000	1	0.688151
MT_NC_011033.1	313000	0	nan
MT_NC_011033.1	314000	0	nan
MT_NC_011033.1	315000	0	nan
MT_NC_011033.1	316000	1	-0.537995
MT_NC_011033.1	317000	1	-0.813959
MT_NC_011033.1	318000	0	nan
MT_NC_011033.1	319000	0	nan
MT_NC_011033.1	320000	3	-1.20446
MT_NC_011033.1	321000	2	-0.962905
MT_NC_011033.1	322000	0	nan
MT_NC_011033.1	323000	0	nan
MT_NC_011033.1	324000	1	-0.318392
MT_NC_011033.1	325000	2	-0.915889
MT_NC_011033.1	326000	1	-0.720463
MT_NC_011033.1	327000	2	-1.02602
MT_NC_011033.1	328000	2	-1.01018
MT_NC_011033.1	329000	0	nan
MT_NC_011033.1	330000	1	-0.743696
MT_NC_011033.1	331000	0	nan
MT_NC_011033.1	332000	0	nan
MT_NC_011033.1	333000	0	nan
MT_NC_011033.1	334000	0	nan
MT_NC_011033.1	335000	0	nan
MT_NC_011033.1	336000	6	-0.999538
MT_NC_011033.1	337000	2	-0.869577
MT_NC_011033.1	338000	7	-1.45551
MT_NC_011033.1	339000	17	-1.89313
MT_NC_011033.1	340000	1	1.09913
MT_NC_011033.1	341000	0	nan
MT_NC_011033.1	342000	0	nan
MT_NC_011033.1	343000	0	nan
MT_NC_011033.1	344000	0	nan
MT_NC_011033.1	345000	0	nan
MT_NC_011033.1	346000	0	nan
MT_NC_011033.1	347000	0	nan
MT_NC_011033.1	348000	0	nan
MT_NC_011033.1	349000	0	nan
MT_NC_011033.1	350000	0	nan
MT_NC_011033.1	351000	0	nan
MT_NC_011033.1	352000	0	nan
MT_NC_011033.1	353000	0	nan
MT_NC_011033.1	354000	0	nan
MT_NC_011033.1	355000	0	nan
MT_NC_011033.1	356000	0	nan
MT_NC_011033.1	357000	0	nan
MT_NC_011033.1	358000	0	nan
MT_NC_011033.1	359000	0	nan
MT_NC_011033.1	360000	0	nan
MT_NC_011033.1	361000	0	nan
MT_NC_011033.1	362000	0	nan
MT_NC_011033.1	363000	0	nan
MT_NC_011033.1	364000	0	nan
MT_NC_011033.1	365000	0	nan
MT_NC_011033.1	366000	0	nan
MT_NC_011033.1	367000	0	nan
MT_NC_011033.1	368000	0	nan
MT_NC_011033.1	369000	0	nan
MT_NC_011033.1	370000	0	nan
MT_NC_011033.1	371000	0	nan
MT_NC_011033.1	372000	0	nan
MT_NC_011033.1	373000	0	nan
MT_NC_011033.1	374000	0	nan
MT_NC_011033.1	375000	0	nan
MT_NC_011033.1	376000	0	nan
MT_NC_011033.1	377000	0	nan
MT_NC_011033.1	378000	0	nan
MT_NC_011033.1	379000	0	nan
MT_NC_011033.1	380000	0	nan
MT_NC_011033.1	381000	0	nan
MT_NC_011033.1	382000	0	nan
MT_NC_011033.1	383000	0	nan
MT_NC_011033.1	384000	0	nan
MT_NC_011033.1	385000	0	nan
MT_NC_011033.1	386000	0	nan
MT_NC_011033.1	387000	0	nan
MT_NC_011033.1	388000	0	nan
MT_NC_011033.1	389000	0	nan
MT_NC_011033.1	390000	2	-1.16988
MT_NC_011033.1	391000	0	nan
MT_NC_011033.1	392000	0	nan
MT_NC_011033.1	393000	2	-0.580024
MT_NC_011033.1	394000	8	-1.54739
MT_NC_011033.1	395000	8	-1.78759
MT_NC_011033.1	396000	2	-1.08965
MT_NC_011033.1	397000	0	nan
MT_NC_011033.1	398000	3	-1.29199
MT_NC_011033.1	399000	7	-1.64765
MT_NC_011033.1	400000	4	-1.04229
MT_NC_011033.1	401000	12	-1.42908
MT_NC_011033.1	402000	0	nan
MT_NC_011033.1	403000	1	-0.720463
MT_NC_011033.1	404000	0	nan
MT_NC_011033.1	405000	0	nan
MT_NC_011033.1	406000	4	-1.40241
MT_NC_011033.1	407000	0	nan
MT_NC_011033.1	408000	0	nan
MT_NC_011033.1	409000	1	0.375995
MT_NC_011033.1	410000	0	nan
MT_NC_011033.1	411000	0	nan
MT_NC_011033.1	412000	0	nan
MT_NC_011033.1	413000	0	nan
MT_NC_011033.1	414000	0	nan
MT_NC_011033.1	415000	0	nan
MT_NC_011033.1	416000	3	0.0718245
MT_NC_011033.1	417000	1	0.265157
MT_NC_011033.1	418000	8	-1.21906
MT_NC_011033.1	419000	11	-1.01997
MT_NC_011033.1	420000	6	-0.469352
MT_NC_011033.1	421000	4	-0.897324

## Sheet: Tr_japonica_25.Tajima
CHROM	BIN_START	N_SNPS	TajimaD
MT_NC_011033.1	47000	1	0.469216
MT_NC_011033.1	48000	1	0.469216
MT_NC_011033.1	49000	0	nan
MT_NC_011033.1	50000	3	-0.434315
MT_NC_011033.1	51000	1	0.469216
MT_NC_011033.1	52000	4	-1.38326
MT_NC_011033.1	53000	0	nan
MT_NC_011033.1	54000	3	-0.270621
MT_NC_011033.1	55000	0	nan
MT_NC_011033.1	56000	0	nan
MT_NC_011033.1	57000	0	nan
MT_NC_011033.1	58000	1	-0.871907
MT_NC_011033.1	59000	0	nan
MT_NC_011033.1	60000	0	nan
MT_NC_011033.1	61000	1	-1.1028
MT_NC_011033.1	62000	0	nan
MT_NC_011033.1	63000	1	-0.439604
MT_NC_011033.1	64000	4	-1.56993
MT_NC_011033.1	65000	1	-0.439604
MT_NC_011033.1	66000	0	nan
MT_NC_011033.1	67000	0	nan
MT_NC_011033.1	68000	0	nan
MT_NC_011033.1	69000	0	nan
MT_NC_011033.1	70000	1	-0.650843
MT_NC_011033.1	71000	3	-0.620676
MT_NC_011033.1	72000	0	nan
MT_NC_011033.1	73000	4	-1.86236
MT_NC_011033.1	74000	0	nan
MT_NC_011033.1	75000	3	-1.03621
MT_NC_011033.1	76000	0	nan
MT_NC_011033.1	77000	2	-0.375008
MT_NC_011033.1	78000	1	-0.871907
MT_NC_011033.1	79000	1	1.13241
MT_NC_011033.1	80000	0	nan
MT_NC_011033.1	81000	0	nan
MT_NC_011033.1	82000	1	-1.1028
MT_NC_011033.1	83000	0	nan
MT_NC_011033.1	84000	0	nan
MT_NC_011033.1	85000	0	nan
MT_NC_011033.1	86000	0	nan
MT_NC_011033.1	87000	0	nan
MT_NC_011033.1	88000	0	nan
MT_NC_011033.1	89000	0	nan
MT_NC_011033.1	90000	0	nan
MT_NC_011033.1	91000	5	-1.18107
MT_NC_011033.1	92000	14	-1.47791
MT_NC_011033.1	93000	1	-1.1028
MT_NC_011033.1	94000	0	nan
MT_NC_011033.1	95000	0	nan
MT_NC_011033.1	96000	0	nan
MT_NC_011033.1	97000	0	nan
MT_NC_011033.1	98000	0	nan
MT_NC_011033.1	99000	0	nan
MT_NC_011033.1	100000	0	nan
MT_NC_011033.1	101000	0	nan
MT_NC_011033.1	102000	0	nan
MT_NC_011033.1	103000	0	nan
MT_NC_011033.1	104000	0	nan
MT_NC_011033.1	105000	0	nan
MT_NC_011033.1	106000	0	nan
MT_NC_011033.1	107000	0	nan
MT_NC_011033.1	108000	0	nan
MT_NC_011033.1	109000	0	nan
MT_NC_011033.1	110000	0	nan
MT_NC_011033.1	111000	0	nan
MT_NC_011033.1	112000	0	nan
MT_NC_011033.1	113000	0	nan
MT_NC_011033.1	114000	0	nan
MT_NC_011033.1	115000	0	nan
MT_NC_011033.1	116000	0	nan
MT_NC_011033.1	117000	0	nan
MT_NC_011033.1	118000	0	nan
MT_NC_011033.1	119000	0	nan
MT_NC_011033.1	120000	0	nan
MT_NC_011033.1	121000	0	nan
MT_NC_011033.1	122000	0	nan
MT_NC_011033.1	123000	0	nan
MT_NC_011033.1	124000	0	nan
MT_NC_011033.1	125000	0	nan
MT_NC_011033.1	126000	0	nan
MT_NC_011033.1	127000	0	nan
MT_NC_011033.1	128000	0	nan
MT_NC_011033.1	129000	0	nan
MT_NC_011033.1	130000	0	nan
MT_NC_011033.1	131000	0	nan
MT_NC_011033.1	132000	0	nan
MT_NC_011033.1	133000	0	nan
MT_NC_011033.1	134000	0	nan
MT_NC_011033.1	135000	0	nan
MT_NC_011033.1	136000	0	nan
MT_NC_011033.1	137000	0	nan
MT_NC_011033.1	138000	1	-0.238189
MT_NC_011033.1	139000	0	nan
MT_NC_011033.1	140000	0	nan
MT_NC_011033.1	141000	0	nan
MT_NC_011033.1	142000	0	nan
MT_NC_011033.1	143000	0	nan
MT_NC_011033.1	144000	0	nan
MT_NC_011033.1	145000	0	nan
MT_NC_011033.1	146000	0	nan
MT_NC_011033.1	147000	0	nan
MT_NC_011033.1	148000	0	nan
MT_NC_011033.1	149000	0	nan
MT_NC_011033.1	150000	0	nan
MT_NC_011033.1	151000	0	nan
MT_NC_011033.1	152000	0	nan
MT_NC_011033.1	153000	0	nan
MT_NC_011033.1	154000	0	nan
MT_NC_011033.1	155000	0	nan
MT_NC_011033.1	156000	0	nan
MT_NC_011033.1	157000	0	nan
MT_NC_011033.1	158000	0	nan
MT_NC_011033.1	159000	0	nan
MT_NC_011033.1	160000	0	nan
MT_NC_011033.1	161000	0	nan
MT_NC_011033.1	162000	0	nan
MT_NC_011033.1	163000	0	nan
MT_NC_011033.1	164000	0	nan
MT_NC_011033.1	165000	0	nan
MT_NC_011033.1	166000	0	nan
MT_NC_011033.1	167000	2	-1.46443
MT_NC_011033.1	168000	10	-2.34708
MT_NC_011033.1	169000	1	-1.1028
MT_NC_011033.1	170000	1	-0.650843
MT_NC_011033.1	171000	0	nan
MT_NC_011033.1	172000	0	nan
MT_NC_011033.1	173000	0	nan
MT_NC_011033.1	174000	0	nan
MT_NC_011033.1	175000	0	nan
MT_NC_011033.1	176000	0	nan
MT_NC_011033.1	177000	0	nan
MT_NC_011033.1	178000	1	-0.238189
MT_NC_011033.1	179000	2	-1.31113
MT_NC_011033.1	180000	1	-0.871907
MT_NC_011033.1	181000	1	-0.238189
MT_NC_011033.1	182000	2	-0.316297
MT_NC_011033.1	183000	0	nan
MT_NC_011033.1	184000	0	nan
MT_NC_011033.1	185000	1	-1.1028
MT_NC_011033.1	186000	0	nan
MT_NC_011033.1	187000	1	-1.1028
MT_NC_011033.1	188000	0	nan
MT_NC_011033.1	189000	5	-1.9892
MT_NC_011033.1	190000	1	-0.871907
MT_NC_011033.1	191000	2	-0.864269
MT_NC_011033.1	192000	4	-1.67155
MT_NC_011033.1	193000	0	nan
MT_NC_011033.1	194000	1	-1.1028
MT_NC_011033.1	195000	17	-2.00568
MT_NC_011033.1	196000	18	-1.4886
MT_NC_011033.1	197000	2	-1.16435
MT_NC_011033.1	198000	0	nan
MT_NC_011033.1	199000	4	1.41253
MT_NC_011033.1	200000	0	nan
MT_NC_011033.1	201000	2	1.74186
MT_NC_011033.1	202000	2	-0.489169
MT_NC_011033.1	203000	2	0.450211
MT_NC_011033.1	204000	0	nan
MT_NC_011033.1	205000	1	-0.0466004
MT_NC_011033.1	206000	4	-0.449084
MT_NC_011033.1	207000	2	-0.0618817
MT_NC_011033.1	208000	1	-1.1028
MT_NC_011033.1	209000	1	-1.1028
MT_NC_011033.1	210000	0	nan
MT_NC_011033.1	211000	0	nan
MT_NC_011033.1	212000	0	nan
MT_NC_011033.1	213000	0	nan
MT_NC_011033.1	214000	1	-0.579338
MT_NC_011033.1	215000	0	nan
MT_NC_011033.1	216000	0	nan
MT_NC_011033.1	217000	0	nan
MT_NC_011033.1	218000	0	nan
MT_NC_011033.1	219000	0	nan
MT_NC_011033.1	220000	0	nan
MT_NC_011033.1	221000	0	nan
MT_NC_011033.1	222000	0	nan
MT_NC_011033.1	223000	2	-1.46443
MT_NC_011033.1	224000	5	-1.82261
MT_NC_011033.1	225000	2	-1.15782
MT_NC_011033.1	226000	1	-1.1028
MT_NC_011033.1	227000	0	nan
MT_NC_011033.1	228000	5	-1.66666
MT_NC_011033.1	229000	1	-1.1028
MT_NC_011033.1	230000	1	-1.1028
MT_NC_011033.1	231000	0	nan
MT_NC_011033.1	232000	1	-1.1028
MT_NC_011033.1	233000	1	-1.1028
MT_NC_011033.1	234000	4	-0.572317
MT_NC_011033.1	235000	6	-1.37294
MT_NC_011033.1	236000	1	-1.1028
MT_NC_011033.1	237000	0	nan
MT_NC_011033.1	238000	3	-1.25279
MT_NC_011033.1	239000	0	nan
MT_NC_011033.1	240000	0	nan
MT_NC_011033.1	241000	1	0.307102
MT_NC_011033.1	242000	0	nan
MT_NC_011033.1	243000	0	nan
MT_NC_011033.1	244000	1	-0.439604
MT_NC_011033.1	245000	6	-2.08974
MT_NC_011033.1	246000	1	-0.650843
MT_NC_011033.1	247000	0	nan
MT_NC_011033.1	248000	4	-1.76488
MT_NC_011033.1	249000	0	nan
MT_NC_011033.1	250000	4	-1.10742
MT_NC_011033.1	251000	0	nan
MT_NC_011033.1	252000	0	nan
MT_NC_011033.1	253000	1	1.01942
MT_NC_011033.1	254000	0	nan
MT_NC_011033.1	255000	1	-1.1028
MT_NC_011033.1	256000	0	nan
MT_NC_011033.1	257000	0	nan
MT_NC_011033.1	258000	2	0.450211
MT_NC_011033.1	259000	1	-1.1028
MT_NC_011033.1	260000	0	nan
MT_NC_011033.1	261000	1	0.621505
MT_NC_011033.1	262000	0	nan
MT_NC_011033.1	263000	3	-1.57766
MT_NC_011033.1	264000	1	-1.1028
MT_NC_011033.1	265000	3	-1.23264
MT_NC_011033.1	266000	3	-0.431137
MT_NC_011033.1	267000	5	-1.73932
MT_NC_011033.1	268000	2	-1.15782
MT_NC_011033.1	269000	3	-1.11428
MT_NC_011033.1	270000	4	-1.38326
MT_NC_011033.1	271000	2	-0.864269
MT_NC_011033.1	272000	3	-1.00599
MT_NC_011033.1	273000	1	-0.871907
MT_NC_011033.1	274000	0	nan
MT_NC_011033.1	275000	0	nan
MT_NC_011033.1	276000	0	nan
MT_NC_011033.1	277000	0	nan
MT_NC_011033.1	278000	0	nan
MT_NC_011033.1	279000	0	nan
MT_NC_011033.1	280000	0	nan
MT_NC_011033.1	281000	0	nan
MT_NC_011033.1	282000	0	nan
MT_NC_011033.1	283000	0	nan
MT_NC_011033.1	284000	0	nan
MT_NC_011033.1	285000	0	nan
MT_NC_011033.1	286000	0	nan
MT_NC_011033.1	287000	0	nan
MT_NC_011033.1	288000	0	nan
MT_NC_011033.1	289000	3	-1.57766
MT_NC_011033.1	290000	0	nan
MT_NC_011033.1	291000	0	nan
MT_NC_011033.1	292000	0	nan
MT_NC_011033.1	293000	0	nan
MT_NC_011033.1	294000	0	nan
MT_NC_011033.1	295000	0	nan
MT_NC_011033.1	296000	0	nan
MT_NC_011033.1	297000	0	nan
MT_NC_011033.1	298000	2	-0.0684052
MT_NC_011033.1	299000	0	nan
MT_NC_011033.1	300000	2	0.172963
MT_NC_011033.1	301000	2	-0.870792
MT_NC_011033.1	302000	5	-1.90591
MT_NC_011033.1	303000	0	nan
MT_NC_011033.1	304000	0	nan
MT_NC_011033.1	305000	0	nan
MT_NC_011033.1	306000	0	nan
MT_NC_011033.1	307000	1	-1.1028
MT_NC_011033.1	308000	0	nan
MT_NC_011033.1	309000	0	nan
MT_NC_011033.1	310000	1	-1.1028
MT_NC_011033.1	311000	0	nan
MT_NC_011033.1	312000	1	0.307102
MT_NC_011033.1	313000	0	nan
MT_NC_011033.1	314000	0	nan
MT_NC_011033.1	315000	0	nan
MT_NC_011033.1	316000	1	-1.1028
MT_NC_011033.1	317000	1	-0.238189
MT_NC_011033.1	318000	0	nan
MT_NC_011033.1	319000	0	nan
MT_NC_011033.1	320000	3	-1.69603
MT_NC_011033.1	321000	0	nan
MT_NC_011033.1	322000	0	nan
MT_NC_011033.1	323000	0	nan
MT_NC_011033.1	324000	1	-1.1028
MT_NC_011033.1	325000	3	-1.57766
MT_NC_011033.1	326000	0	nan
MT_NC_011033.1	327000	1	-1.1028
MT_NC_011033.1	328000	0	nan
MT_NC_011033.1	329000	0	nan
MT_NC_011033.1	330000	0	nan
MT_NC_011033.1	331000	0	nan
MT_NC_011033.1	332000	0	nan
MT_NC_011033.1	333000	0	nan
MT_NC_011033.1	334000	0	nan
MT_NC_011033.1	335000	0	nan
MT_NC_011033.1	336000	4	-1.10327
MT_NC_011033.1	337000	1	-0.650843
MT_NC_011033.1	338000	7	-1.30653
MT_NC_011033.1	339000	17	-2.46844
MT_NC_011033.1	340000	1	1.23557
MT_NC_011033.1	341000	0	nan
MT_NC_011033.1	342000	0	nan
MT_NC_011033.1	343000	0	nan
MT_NC_011033.1	344000	0	nan
MT_NC_011033.1	345000	0	nan
MT_NC_011033.1	346000	0	nan
MT_NC_011033.1	347000	0	nan
MT_NC_011033.1	348000	0	nan
MT_NC_011033.1	349000	0	nan
MT_NC_011033.1	350000	0	nan
MT_NC_011033.1	351000	0	nan
MT_NC_011033.1	352000	0	nan
MT_NC_011033.1	353000	0	nan
MT_NC_011033.1	354000	0	nan
MT_NC_011033.1	355000	0	nan
MT_NC_011033.1	356000	0	nan
MT_NC_011033.1	357000	0	nan
MT_NC_011033.1	358000	0	nan
MT_NC_011033.1	359000	0	nan
MT_NC_011033.1	360000	0	nan
MT_NC_011033.1	361000	0	nan
MT_NC_011033.1	362000	0	nan
MT_NC_011033.1	363000	0	nan
MT_NC_011033.1	364000	0	nan
MT_NC_011033.1	365000	0	nan
MT_NC_011033.1	366000	0	nan
MT_NC_011033.1	367000	0	nan
MT_NC_011033.1	368000	0	nan
MT_NC_011033.1	369000	0	nan
MT_NC_011033.1	370000	0	nan
MT_NC_011033.1	371000	0	nan
MT_NC_011033.1	372000	0	nan
MT_NC_011033.1	373000	0	nan
MT_NC_011033.1	374000	0	nan
MT_NC_011033.1	375000	0	nan
MT_NC_011033.1	376000	0	nan
MT_NC_011033.1	377000	0	nan
MT_NC_011033.1	378000	0	nan
MT_NC_011033.1	379000	0	nan
MT_NC_011033.1	380000	0	nan
MT_NC_011033.1	381000	0	nan
MT_NC_011033.1	382000	0	nan
MT_NC_011033.1	383000	0	nan
MT_NC_011033.1	384000	0	nan
MT_NC_011033.1	385000	0	nan
MT_NC_011033.1	386000	0	nan
MT_NC_011033.1	387000	0	nan
MT_NC_011033.1	388000	0	nan
MT_NC_011033.1	389000	0	nan
MT_NC_011033.1	390000	1	-1.1028
MT_NC_011033.1	391000	0	nan
MT_NC_011033.1	392000	0	nan
MT_NC_011033.1	393000	2	0.623083
MT_NC_011033.1	394000	2	-0.642471
MT_NC_011033.1	395000	2	-1.46443
MT_NC_011033.1	396000	1	-1.1028
MT_NC_011033.1	397000	0	nan
MT_NC_011033.1	398000	2	-1.15782
MT_NC_011033.1	399000	7	-2.17166
MT_NC_011033.1	400000	4	-1.76488
MT_NC_011033.1	401000	0	nan
MT_NC_011033.1	402000	0	nan
MT_NC_011033.1	403000	1	-0.650843
MT_NC_011033.1	404000	0	nan
MT_NC_011033.1	405000	0	nan
MT_NC_011033.1	406000	3	-1.57766
MT_NC_011033.1	407000	0	nan
MT_NC_011033.1	408000	0	nan
MT_NC_011033.1	409000	1	-0.439604
MT_NC_011033.1	410000	0	nan
MT_NC_011033.1	411000	0	nan
MT_NC_011033.1	412000	0	nan
MT_NC_011033.1	413000	0	nan
MT_NC_011033.1	414000	0	nan
MT_NC_011033.1	415000	0	nan
MT_NC_011033.1	416000	3	-0.0792234
MT_NC_011033.1	417000	1	0.307102
MT_NC_011033.1	418000	7	-1.10338
MT_NC_011033.1	419000	8	-1.14105
MT_NC_011033.1	420000	5	-0.800037
MT_NC_011033.1	421000	2	-0.609853

## Sheet: tajima's D
CHROM	BIN_START	N_SNPS	TajimaD
MT_NC_011033.1	46000	1	-0.122802
MT_NC_011033.1	47000	2	0.484277
MT_NC_011033.1	48000	6	0.329536
MT_NC_011033.1	49000	3	0.815653
MT_NC_011033.1	50000	2	0.974873
MT_NC_011033.1	51000	4	1.2515
MT_NC_011033.1	52000	6	-0.0995579
MT_NC_011033.1	53000	6	0.344611
MT_NC_011033.1	54000	7	1.434
MT_NC_011033.1	55000	2	1.35264
MT_NC_011033.1	56000	4	1.84705
MT_NC_011033.1	57000	3	-0.10627
MT_NC_011033.1	58000	2	-0.164797
MT_NC_011033.1	59000	8	0.851689
MT_NC_011033.1	60000	5	1.14191
MT_NC_011033.1	61000	11	1.64912
MT_NC_011033.1	62000	4	1.17032
MT_NC_011033.1	63000	2	2.15275
MT_NC_011033.1	64000	3	0.0714897
MT_NC_011033.1	65000	6	0.35961
MT_NC_011033.1	66000	7	1.43773
MT_NC_011033.1	67000	5	1.57093
MT_NC_011033.1	68000	3	1.78582
MT_NC_011033.1	69000	7	1.55061
MT_NC_011033.1	70000	2	0.850123
MT_NC_011033.1	71000	6	-0.822723
MT_NC_011033.1	72000	8	0.297035
MT_NC_011033.1	73000	13	1.77178
MT_NC_011033.1	74000	5	1.93712
MT_NC_011033.1	75000	7	0.91475
MT_NC_011033.1	76000	3	2.38497
MT_NC_011033.1	77000	5	1.87419
MT_NC_011033.1	78000	6	0.246772
MT_NC_011033.1	79000	1	0.180904
MT_NC_011033.1	80000	0	nan
MT_NC_011033.1	81000	2	1.91042
MT_NC_011033.1	82000	4	1.60646
MT_NC_011033.1	83000	3	1.95322
MT_NC_011033.1	84000	9	2.21225
MT_NC_011033.1	85000	5	0.554143
MT_NC_011033.1	86000	4	1.42055
MT_NC_011033.1	87000	1	-0.122802
MT_NC_011033.1	88000	3	0.586556
MT_NC_011033.1	89000	2	1.06996
MT_NC_011033.1	90000	4	1.43078
MT_NC_011033.1	91000	8	-0.247193
MT_NC_011033.1	92000	20	-0.010032
MT_NC_011033.1	93000	2	0.409551
MT_NC_011033.1	94000	1	0.043459
MT_NC_011033.1	95000	0	nan
MT_NC_011033.1	96000	0	nan
MT_NC_011033.1	97000	0	nan
MT_NC_011033.1	98000	0	nan
MT_NC_011033.1	99000	0	nan
MT_NC_011033.1	100000	0	nan
MT_NC_011033.1	101000	0	nan
MT_NC_011033.1	102000	0	nan
MT_NC_011033.1	103000	0	nan
MT_NC_011033.1	104000	0	nan
MT_NC_011033.1	105000	0	nan
MT_NC_011033.1	106000	0	nan
MT_NC_011033.1	107000	0	nan
MT_NC_011033.1	108000	0	nan
MT_NC_011033.1	109000	0	nan
MT_NC_011033.1	110000	0	nan
MT_NC_011033.1	111000	0	nan
MT_NC_011033.1	112000	0	nan
MT_NC_011033.1	113000	0	nan
MT_NC_011033.1	114000	0	nan
MT_NC_011033.1	115000	0	nan
MT_NC_011033.1	116000	0	nan
MT_NC_011033.1	117000	0	nan
MT_NC_011033.1	118000	0	nan
MT_NC_011033.1	119000	0	nan
MT_NC_011033.1	120000	0	nan
MT_NC_011033.1	121000	0	nan
MT_NC_011033.1	122000	0	nan
MT_NC_011033.1	123000	0	nan
MT_NC_011033.1	124000	0	nan
MT_NC_011033.1	125000	0	nan
MT_NC_011033.1	126000	0	nan
MT_NC_011033.1	127000	0	nan
MT_NC_011033.1	128000	0	nan
MT_NC_011033.1	129000	0	nan
MT_NC_011033.1	130000	0	nan
MT_NC_011033.1	131000	0	nan
MT_NC_011033.1	132000	0	nan
MT_NC_011033.1	133000	0	nan
MT_NC_011033.1	134000	0	nan
MT_NC_011033.1	135000	0	nan
MT_NC_011033.1	136000	0	nan
MT_NC_011033.1	137000	0	nan
MT_NC_011033.1	138000	1	-0.193957
MT_NC_011033.1	139000	1	1.20552
MT_NC_011033.1	140000	2	2.39437
MT_NC_011033.1	141000	12	3.73405
MT_NC_011033.1	142000	0	nan
MT_NC_011033.1	143000	3	1.13063
MT_NC_011033.1	144000	0	nan
MT_NC_011033.1	145000	0	nan
MT_NC_011033.1	146000	0	nan
MT_NC_011033.1	147000	0	nan
MT_NC_011033.1	148000	0	nan
MT_NC_011033.1	149000	0	nan
MT_NC_011033.1	150000	0	nan
MT_NC_011033.1	151000	0	nan
MT_NC_011033.1	152000	0	nan
MT_NC_011033.1	153000	0	nan
MT_NC_011033.1	154000	0	nan
MT_NC_011033.1	155000	0	nan
MT_NC_011033.1	156000	0	nan
MT_NC_011033.1	157000	0	nan
MT_NC_011033.1	158000	0	nan
MT_NC_011033.1	159000	0	nan
MT_NC_011033.1	160000	0	nan
MT_NC_011033.1	161000	0	nan
MT_NC_011033.1	162000	0	nan
MT_NC_011033.1	163000	0	nan
MT_NC_011033.1	164000	0	nan
MT_NC_011033.1	165000	0	nan
MT_NC_011033.1	166000	0	nan
MT_NC_011033.1	167000	17	0.247594
MT_NC_011033.1	168000	41	-0.368246
MT_NC_011033.1	169000	27	1.63993
MT_NC_011033.1	170000	14	0.170834
MT_NC_011033.1	171000	2	1.06996
MT_NC_011033.1	172000	4	-0.0993731
MT_NC_011033.1	173000	4	-0.0993731
MT_NC_011033.1	174000	1	1.86117
MT_NC_011033.1	175000	19	3.73786
MT_NC_011033.1	176000	3	0.237089
MT_NC_011033.1	177000	3	1.4562
MT_NC_011033.1	178000	0	nan
MT_NC_011033.1	179000	3	2.81199
MT_NC_011033.1	180000	17	0.652067
MT_NC_011033.1	181000	3	0.320145
MT_NC_011033.1	182000	10	1.48424
MT_NC_011033.1	183000	11	1.98813
MT_NC_011033.1	184000	54	3.86329
MT_NC_011033.1	185000	14	1.88463
MT_NC_011033.1	186000	16	-0.0547407
MT_NC_011033.1	187000	19	-0.240039
MT_NC_011033.1	188000	3	1.09454
MT_NC_011033.1	189000	19	-0.0605409
MT_NC_011033.1	190000	5	0.302696
MT_NC_011033.1	191000	7	-0.0636681
MT_NC_011033.1	192000	16	-0.0420392
MT_NC_011033.1	193000	12	0.695944
MT_NC_011033.1	194000	4	0.0851327
MT_NC_011033.1	195000	15	-1.76695
MT_NC_011033.1	196000	18	-0.866612
MT_NC_011033.1	197000	9	0.305396
MT_NC_011033.1	198000	1	-0.122802
MT_NC_011033.1	199000	11	-0.0869386
MT_NC_011033.1	200000	3	0.813507
MT_NC_011033.1	201000	8	1.11011
MT_NC_011033.1	202000	7	0.352685
MT_NC_011033.1	203000	8	0.301855
MT_NC_011033.1	204000	4	-0.212833
MT_NC_011033.1	205000	4	-0.554549
MT_NC_011033.1	206000	4	-1.39213
MT_NC_011033.1	207000	4	0.00604764
MT_NC_011033.1	208000	3	2.73486
MT_NC_011033.1	209000	4	2.27835
MT_NC_011033.1	210000	2	0.16893
MT_NC_011033.1	211000	6	1.13597
MT_NC_011033.1	212000	4	1.52878
MT_NC_011033.1	213000	2	2.37913
MT_NC_011033.1	214000	3	-0.549272
MT_NC_011033.1	215000	0	nan
MT_NC_011033.1	216000	0	nan
MT_NC_011033.1	217000	0	nan
MT_NC_011033.1	218000	0	nan
MT_NC_011033.1	219000	0	nan
MT_NC_011033.1	220000	0	nan
MT_NC_011033.1	221000	0	nan
MT_NC_011033.1	222000	0	nan
MT_NC_011033.1	223000	13	2.1222
MT_NC_011033.1	224000	23	0.0707947
MT_NC_011033.1	225000	16	2.16219
MT_NC_011033.1	226000	17	1.5276
MT_NC_011033.1	227000	18	1.32076
MT_NC_011033.1	228000	24	0.254856
MT_NC_011033.1	229000	34	0.823845
MT_NC_011033.1	230000	10	1.4605
MT_NC_011033.1	231000	7	0.952474
MT_NC_011033.1	232000	2	1.00864
MT_NC_011033.1	233000	4	1.227
MT_NC_011033.1	234000	7	0.450852
MT_NC_011033.1	235000	9	-1.63181
MT_NC_011033.1	236000	3	0.45134
MT_NC_011033.1	237000	2	0.625037
MT_NC_011033.1	238000	12	0.439228
MT_NC_011033.1	239000	5	1.8574
MT_NC_011033.1	240000	4	0.37449
MT_NC_011033.1	241000	5	0.0290921
MT_NC_011033.1	242000	1	-0.805689
MT_NC_011033.1	243000	41	-0.248808
MT_NC_011033.1	244000	31	-0.511246
MT_NC_011033.1	245000	24	1.11862
MT_NC_011033.1	246000	21	1.0585
MT_NC_011033.1	247000	11	0.318922
MT_NC_011033.1	248000	5	1.9135
MT_NC_011033.1	249000	5	0.456628
MT_NC_011033.1	250000	19	-1.11644
MT_NC_011033.1	251000	11	2.41605
MT_NC_011033.1	252000	10	2.83967
MT_NC_011033.1	253000	1	-0.67502
MT_NC_011033.1	254000	4	1.00561
MT_NC_011033.1	255000	2	0.864639
MT_NC_011033.1	256000	1	0.430071
MT_NC_011033.1	257000	0	nan
MT_NC_011033.1	258000	2	0.697801
MT_NC_011033.1	259000	7	0.174018
MT_NC_011033.1	260000	6	0.530537
MT_NC_011033.1	261000	5	0.223357
MT_NC_011033.1	262000	3	0.381158
MT_NC_011033.1	263000	12	1.23381
MT_NC_011033.1	264000	12	0.135569
MT_NC_011033.1	265000	24	-0.159303
MT_NC_011033.1	266000	9	-0.734059
MT_NC_011033.1	267000	8	0.621284
MT_NC_011033.1	268000	16	0.872019
MT_NC_011033.1	269000	28	0.812307
MT_NC_011033.1	270000	5	-1.19932
MT_NC_011033.1	271000	7	-0.143962
MT_NC_011033.1	272000	6	-0.36962
MT_NC_011033.1	273000	3	0.619477
MT_NC_011033.1	274000	0	nan
MT_NC_011033.1	275000	0	nan
MT_NC_011033.1	276000	0	nan
MT_NC_011033.1	277000	0	nan
MT_NC_011033.1	278000	0	nan
MT_NC_011033.1	279000	0	nan
MT_NC_011033.1	280000	0	nan
MT_NC_011033.1	281000	0	nan
MT_NC_011033.1	282000	0	nan
MT_NC_011033.1	283000	0	nan
MT_NC_011033.1	284000	0	nan
MT_NC_011033.1	285000	7	1.73307
MT_NC_011033.1	286000	6	1.99692
MT_NC_011033.1	287000	32	2.0113
MT_NC_011033.1	288000	9	-0.703751
MT_NC_011033.1	289000	6	-0.824775
MT_NC_011033.1	290000	0	nan
MT_NC_011033.1	291000	1	-0.122802
MT_NC_011033.1	292000	0	nan
MT_NC_011033.1	293000	0	nan
MT_NC_011033.1	294000	2	0.072232
MT_NC_011033.1	295000	7	2.53036
MT_NC_011033.1	296000	2	-0.0449045
MT_NC_011033.1	297000	5	1.86046
MT_NC_011033.1	298000	8	1.41297
MT_NC_011033.1	299000	4	0.682952
MT_NC_011033.1	300000	2	-0.110363
MT_NC_011033.1	301000	5	1.03636
MT_NC_011033.1	302000	18	-0.309682
MT_NC_011033.1	303000	1	-0.122802
MT_NC_011033.1	304000	4	0.29974
MT_NC_011033.1	305000	6	0.418691
MT_NC_011033.1	306000	2	0.270446
MT_NC_011033.1	307000	3	0.846735
MT_NC_011033.1	308000	2	1.13979
MT_NC_011033.1	309000	4	0.128681
MT_NC_011033.1	310000	4	0.689782
MT_NC_011033.1	311000	2	0.182584
MT_NC_011033.1	312000	5	2.43426
MT_NC_011033.1	313000	5	-0.0746194
MT_NC_011033.1	314000	6	1.09863
MT_NC_011033.1	315000	5	1.98589
MT_NC_011033.1	316000	3	-0.389924
MT_NC_011033.1	317000	7	0.255779
MT_NC_011033.1	318000	10	1.30134
MT_NC_011033.1	319000	7	1.99918
MT_NC_011033.1	320000	10	0.0338318
MT_NC_011033.1	321000	12	-0.182611
MT_NC_011033.1	322000	1	-0.122802
MT_NC_011033.1	323000	8	1.67085
MT_NC_011033.1	324000	4	-0.548319
MT_NC_011033.1	325000	3	0.136409
MT_NC_011033.1	326000	5	1.1094
MT_NC_011033.1	327000	4	1.68226
MT_NC_011033.1	328000	2	1.47984
MT_NC_011033.1	329000	3	1.29155
MT_NC_011033.1	330000	3	1.77711
MT_NC_011033.1	331000	1	-0.122802
MT_NC_011033.1	332000	6	-0.154259
MT_NC_011033.1	333000	6	0.0575001
MT_NC_011033.1	334000	30	1.68384
MT_NC_011033.1	335000	3	0.768975
MT_NC_011033.1	336000	5	-0.975285
MT_NC_011033.1	337000	11	2.37093
MT_NC_011033.1	338000	10	1.87099
MT_NC_011033.1	339000	2	-1.36786
MT_NC_011033.1	340000	4	-0.252433
MT_NC_011033.1	341000	0	nan
MT_NC_011033.1	342000	0	nan
MT_NC_011033.1	343000	0	nan
MT_NC_011033.1	344000	0	nan
MT_NC_011033.1	345000	0	nan
MT_NC_011033.1	346000	0	nan
MT_NC_011033.1	347000	0	nan
MT_NC_011033.1	348000	0	nan
MT_NC_011033.1	349000	0	nan
MT_NC_011033.1	350000	0	nan
MT_NC_011033.1	351000	0	nan
MT_NC_011033.1	352000	0	nan
MT_NC_011033.1	353000	0	nan
MT_NC_011033.1	354000	0	nan
MT_NC_011033.1	355000	0	nan
MT_NC_011033.1	356000	0	nan
MT_NC_011033.1	357000	0	nan
MT_NC_011033.1	358000	0	nan
MT_NC_011033.1	359000	0	nan
MT_NC_011033.1	360000	0	nan
MT_NC_011033.1	361000	0	nan
MT_NC_011033.1	362000	0	nan
MT_NC_011033.1	363000	0	nan
MT_NC_011033.1	364000	0	nan
MT_NC_011033.1	365000	0	nan
MT_NC_011033.1	366000	0	nan
MT_NC_011033.1	367000	0	nan
MT_NC_011033.1	368000	0	nan
MT_NC_011033.1	369000	0	nan
MT_NC_011033.1	370000	0	nan
MT_NC_011033.1	371000	0	nan
MT_NC_011033.1	372000	0	nan
MT_NC_011033.1	373000	0	nan
MT_NC_011033.1	374000	0	nan
MT_NC_011033.1	375000	0	nan
MT_NC_011033.1	376000	0	nan
MT_NC_011033.1	377000	0	nan
MT_NC_011033.1	378000	0	nan
MT_NC_011033.1	379000	0	nan
MT_NC_011033.1	380000	0	nan
MT_NC_011033.1	381000	0	nan
MT_NC_011033.1	382000	0	nan
MT_NC_011033.1	383000	0	nan
MT_NC_011033.1	384000	0	nan
MT_NC_011033.1	385000	1	1.77893
MT_NC_011033.1	386000	1	0.382432
MT_NC_011033.1	387000	3	2.69189
MT_NC_011033.1	388000	2	2.43703
MT_NC_011033.1	389000	13	3.69938
MT_NC_011033.1	390000	11	1.79975
MT_NC_011033.1	391000	6	0.630255
MT_NC_011033.1	392000	6	0.469176
MT_NC_011033.1	393000	5	0.197061
MT_NC_011033.1	394000	10	-0.434467
MT_NC_011033.1	395000	9	-0.705039
MT_NC_011033.1	396000	8	-0.665826
MT_NC_011033.1	397000	3	1.04345
MT_NC_011033.1	398000	11	1.89436
MT_NC_011033.1	399000	8	-0.980679
MT_NC_011033.1	400000	16	3.43352
MT_NC_011033.1	401000	14	-0.960149
MT_NC_011033.1	402000	1	1.79159
MT_NC_011033.1	403000	7	1.28973
MT_NC_011033.1	404000	6	-0.183529
MT_NC_011033.1	405000	4	1.43204
MT_NC_011033.1	406000	5	0.143433
MT_NC_011033.1	407000	5	1.14761
MT_NC_011033.1	408000	4	1.6104
MT_NC_011033.1	409000	8	3.78695
MT_NC_011033.1	410000	0	nan
MT_NC_011033.1	411000	0	nan
MT_NC_011033.1	412000	0	nan
MT_NC_011033.1	413000	0	nan
MT_NC_011033.1	414000	0	nan
MT_NC_011033.1	415000	0	nan
MT_NC_011033.1	416000	3	-0.0447377
MT_NC_011033.1	417000	13	1.83572
MT_NC_011033.1	418000	64	3.11455
MT_NC_011033.1	419000	39	1.30239
MT_NC_011033.1	420000	23	0.30973
MT_NC_011033.1	421000	7	-0.216337
