# Supplementary material for: Evidence for selection events during domestication by extensive mitochondrial genome analysis between japonica and indica in cultivated rice
Source: Sci Rep. 2019 Jul 26;9:10846. doi: 10.1038/s41598-019-47318-x (PMC6659709; doi:10.1038/s41598-019-47318-x)
Supplement: Supplementary file 2 — Dataset 1 [file 41598_2019_47318_MOESM2_ESM.zip › Datasets of Tables/9_addtional file9 haplotype analysis.nex]

#NEXUS
[File generated by DnaSP Ver. 6.11.01;     Oct 28, 2018]
[Haplotype Data from Data File: 412_snp_mt_mega.nexus]
[Number of sequences: 412    Number of sequences used: 412]
[Number of Sites in the complete Data File: 1789]
[Selected Region:  1-1789]
[Sites with alignment gaps:  not considered]
[Invariable sites:  removed]

BEGIN TAXA;
DIMENSIONS NTAX=85;
TAXLABELS
Hap_1
Hap_2
Hap_3
Hap_4
Hap_5
Hap_6
Hap_7
Hap_8
Hap_9
Hap_10
Hap_11
Hap_12
Hap_13
Hap_14
Hap_15
Hap_16
Hap_17
Hap_18
Hap_19
Hap_20
Hap_21
Hap_22
Hap_23
Hap_24
Hap_25
Hap_26
Hap_27
Hap_28
Hap_29
Hap_30
Hap_31
Hap_32
Hap_33
Hap_34
Hap_35
Hap_36
Hap_37
Hap_38
Hap_39
Hap_40
Hap_41
Hap_42
Hap_43
Hap_44
Hap_45
Hap_46
Hap_47
Hap_48
Hap_49
Hap_50
Hap_51
Hap_52
Hap_53
Hap_54
Hap_55
Hap_56
Hap_57
Hap_58
Hap_59
Hap_60
Hap_61
Hap_62
Hap_63
Hap_64
Hap_65
Hap_66
Hap_67
Hap_68
Hap_69
Hap_70
Hap_71
Hap_72
Hap_73
Hap_74
Hap_75
Hap_76
Hap_77
Hap_78
Hap_79
Hap_80
Hap_81
Hap_82
Hap_83
Hap_84
Hap_85;
END;

[Hap#  Freq. Sequences]
[Hap_1:  1    1]
[Hap_2:  1    2]
[Hap_3:  7    3 5-6 9 78 87 153]
[Hap_4:  1    4]
[Hap_5:  2    7 266]
[Hap_6:  1    8]
[Hap_7:  1    10]
[Hap_8:  1    11]
[Hap_9:  1    12]
[Hap_10:  1    13]
[Hap_11:  1    14]
[Hap_12:  1    15]
[Hap_13:  1    16]
[Hap_14:  1    17]
[Hap_15:  3    18-20]
[Hap_16:  1    21]
[Hap_17:  1    22]
[Hap_18:  1    23]
[Hap_19:  1    24]
[Hap_20:  1    25]
[Hap_21:  1    26]
[Hap_22:  1    27]
[Hap_23:  1    28]
[Hap_24:  1    29]
[Hap_25:  1    30]
[Hap_26:  1    31]
[Hap_27:  1    32]
[Hap_28:  1    33]
[Hap_29:  1    34]
[Hap_30:  1    35]
[Hap_31:  1    36]
[Hap_32:  1    37]
[Hap_33:  1    38]
[Hap_34:  1    39]
[Hap_35:  1    40]
[Hap_36:  1    41]
[Hap_37:  1    42]
[Hap_38:  1    43]
[Hap_39:  1    44]
[Hap_40:  2    45-46]
[Hap_41:  1    47]
[Hap_42:  9    48 98 103 239 372-373 375-376 382]
[Hap_43:  7    49 102 203 295 377 379 381]
[Hap_44:  215    50-52 54 56 58 63 67 71 73 75 80-81 88-89 97 99 107 116 119-120 123-125 127-147 150 154-155 157 167-170 172-174 178-180 183-185 187-188 190 192-199 204-211 213-218 220 224-234 236-237 240-244 247 250 253-258 261-265 267-268 272-276 278-280 283-284 287 290-292 294 296-298 300 302-304 307-308 312 315-323 325-329 332-371 384-387 390-392 394-396 399-403]
[Hap_45:  4    53 164 202 374]
[Hap_46:  1    55]
[Hap_47:  1    57]
[Hap_48:  64    59 61-62 64-66 70 74 76 79 86 90 93-95 100-101 104-105 108 111 117-118 121-122 126 151 175-176 181-182 186 189 191 212 219 221-223 235 246 248-249 251-252 259 269 271 281 285-286 288-289 293 299 301 305 309 311 313-314 324 397 404]
[Hap_49:  4    60 115 161 200]
[Hap_50:  1    68]
[Hap_51:  1    69]
[Hap_52:  4    72 245 260 306]
[Hap_53:  1    77]
[Hap_54:  2    82 149]
[Hap_55:  2    83 96]
[Hap_56:  1    84]
[Hap_57:  11    85 92 159-160 162-163 177 277 310 380 398]
[Hap_58:  1    91]
[Hap_59:  1    106]
[Hap_60:  1    109]
[Hap_61:  1    110]
[Hap_62:  1    112]
[Hap_63:  1    113]
[Hap_64:  1    114]
[Hap_65:  1    148]
[Hap_66:  1    152]
[Hap_67:  1    156]
[Hap_68:  1    158]
[Hap_69:  3    165 238 270]
[Hap_70:  1    166]
[Hap_71:  1    171]
[Hap_72:  2    201 393]
[Hap_73:  1    282]
[Hap_74:  1    330]
[Hap_75:  1    331]
[Hap_76:  2    378 383]
[Hap_77:  1    388]
[Hap_78:  1    389]
[Hap_79:  1    405]
[Hap_80:  1    406]
[Hap_81:  1    407]
[Hap_82:  2    408 411]
[Hap_83:  1    409]
[Hap_84:  1    410]
[Hap_85:  1    412]


[Hap#  Freq. Sequences]
[Hap_1:  1    27166]
[Hap_2:  1    27167]
[Hap_3:  7    27169 27177 27178 DNA-21 RWG-031 RWG-042 RWG-113]
[Hap_4:  1    27175]
[Hap_5:  2    DNA-19 RWG-238]
[Hap_6:  1    DNA-20]
[Hap_7:  1    DNA-22]
[Hap_8:  1    DNA-26]
[Hap_9:  1    DNA-31]
[Hap_10:  1    DNA-34]
[Hap_11:  1    DNA-35]
[Hap_12:  1    DNA-36]
[Hap_13:  1    DNA-38]
[Hap_14:  1    DNA-39]
[Hap_15:  3    DNA-40 DNA-41 DNA-42]
[Hap_16:  1    DNA-43]
[Hap_17:  1    DNA-44]
[Hap_18:  1    DNA-45]
[Hap_19:  1    DNA-46]
[Hap_20:  1    DNA-47]
[Hap_21:  1    DNA-48]
[Hap_22:  1    DNA-49]
[Hap_23:  1    DNA-50]
[Hap_24:  1    DNA-51]
[Hap_25:  1    DNA-52]
[Hap_26:  1    DNA-54]
[Hap_27:  1    DNA-55]
[Hap_28:  1    DNA-56]
[Hap_29:  1    DNA-57]
[Hap_30:  1    DNA-58]
[Hap_31:  1    DNA-59]
[Hap_32:  1    DNA-60]
[Hap_33:  1    DNA-66]
[Hap_34:  1    DNA-67]
[Hap_35:  1    DNA-68]
[Hap_36:  1    DNA-69]
[Hap_37:  1    DNA-70]
[Hap_38:  1    DNA-71]
[Hap_39:  1    DNA-72]
[Hap_40:  2    DNA-80 DNA-82]
[Hap_41:  1    DNA-A1]
[Hap_42:  9    DNA-A3 RWG-056 RWG-061 RWG-211 RWG-390 RWG-392 RWG-394 RWG-395 RWG-406]
[Hap_43:  7    DNA-A4 RWG-060 RWG-168 RWG-272 RWG-397 RWG-399 RWG-404]
[Hap_44:  215    RWG-001 RWG-002 RWG-004 RWG-007 RWG-009 RWG-011 RWG-016 RWG-020 RWG-024 RWG-026 RWG-028 RWG-033 RWG-035 RWG-043 RWG-045 RWG-055 RWG-057 RWG-065 RWG-074 RWG-077 RWG-078 RWG-081 RWG-082 RWG-083 RWG-087 RWG-088 RWG-089 RWG-090 RWG-091 RWG-092 RWG-093 RWG-094 RWG-095 RWG-096 RWG-097 RWG-098 RWG-099 RWG-100 RWG-101 RWG-102 RWG-103 RWG-104 RWG-105 RWG-106 RWG-107 RWG-110 RWG-114 RWG-115 RWG-117 RWG-127 RWG-128 RWG-129 RWG-130 RWG-132 RWG-133 RWG-134 RWG-138 RWG-139 RWG-140 RWG-143 RWG-144 RWG-146 RWG-148 RWG-149 RWG-151 RWG-154 RWG-155 RWG-157 RWG-158 RWG-159 RWG-160 RWG-161 RWG-162 RWG-169 RWG-170 RWG-171 RWG-172 RWG-173 RWG-174 RWG-175 RWG-176 RWG-178 RWG-179 RWG-181 RWG-182 RWG-183 RWG-184 RWG-186 RWG-190 RWG-191 RWG-192 RWG-193 RWG-194 RWG-195 RWG-196 RWG-197 RWG-198 RWG-199 RWG-200 RWG-202 RWG-203 RWG-212 RWG-213 RWG-214 RWG-215 RWG-216 RWG-219 RWG-222 RWG-225 RWG-226 RWG-227 RWG-228 RWG-229 RWG-230 RWG-233 RWG-234 RWG-235 RWG-236 RWG-237 RWG-239 RWG-240 RWG-246 RWG-247 RWG-248 RWG-249 RWG-250 RWG-253 RWG-254 RWG-256 RWG-259 RWG-260 RWG-263 RWG-266 RWG-267 RWG-268 RWG-270 RWG-277 RWG-278 RWG-279 RWG-281 RWG-284 RWG-285 RWG-286 RWG-289 RWG-290 RWG-294 RWG-316 RWG-317 RWG-318 RWG-319 RWG-321 RWG-322 RWG-323 RWG-324 RWG-325 RWG-327 RWG-328 RWG-329 RWG-330 RWG-331 RWG-334 RWG-336 RWG-338 RWG-339 RWG-340 RWG-341 RWG-342 RWG-343 RWG-344 RWG-345 RWG-346 RWG-347 RWG-348 RWG-349 RWG-350 RWG-353 RWG-354 RWG-355 RWG-356 RWG-357 RWG-358 RWG-359 RWG-360 RWG-362 RWG-364 RWG-365 RWG-366 RWG-367 RWG-368 RWG-369 RWG-371 RWG-373 RWG-374 RWG-376 RWG-377 RWG-378 RWG-379 RWG-380 RWG-381 RWG-382 RWG-408 RWG-409 RWG-412 RWG-415 RWG-418 RWG-419 RWG-420 RWG-422 RWG-423 RWG-424 RWG-428 RWG-429 RWG-430 RWG-431 RWG-432]
[Hap_45:  4    RWG-006 RWG-124 RWG-166 RWG-393]
[Hap_46:  1    RWG-008]
[Hap_47:  1    RWG-010]
[Hap_48:  64    RWG-012 RWG-014 RWG-015 RWG-017 RWG-018 RWG-019 RWG-023 RWG-027 RWG-029 RWG-032 RWG-040 RWG-046 RWG-050 RWG-051 RWG-052 RWG-058 RWG-059 RWG-062 RWG-063 RWG-066 RWG-069 RWG-075 RWG-076 RWG-079 RWG-080 RWG-084 RWG-111 RWG-135 RWG-136 RWG-141 RWG-142 RWG-147 RWG-150 RWG-152 RWG-177 RWG-185 RWG-187 RWG-188 RWG-189 RWG-201 RWG-218 RWG-220 RWG-221 RWG-223 RWG-224 RWG-231 RWG-241 RWG-245 RWG-257 RWG-261 RWG-262 RWG-264 RWG-265 RWG-269 RWG-280 RWG-283 RWG-287 RWG-291 RWG-293 RWG-295 RWG-296 RWG-326 RWG-425 RWG-433]
[Hap_49:  4    RWG-013 RWG-073 RWG-121 RWG-164]
[Hap_50:  1    RWG-021]
[Hap_51:  1    RWG-022]
[Hap_52:  4    RWG-025 RWG-217 RWG-232 RWG-288]
[Hap_53:  1    RWG-030]
[Hap_54:  2    RWG-036 RWG-109]
[Hap_55:  2    RWG-037 RWG-053]
[Hap_56:  1    RWG-038]
[Hap_57:  11    RWG-039 RWG-048 RWG-119 RWG-120 RWG-122 RWG-123 RWG-137 RWG-251 RWG-292 RWG-401 RWG-426]
[Hap_58:  1    RWG-047]
[Hap_59:  1    RWG-064]
[Hap_60:  1    RWG-067]
[Hap_61:  1    RWG-068]
[Hap_62:  1    RWG-070]
[Hap_63:  1    RWG-071]
[Hap_64:  1    RWG-072]
[Hap_65:  1    RWG-108]
[Hap_66:  1    RWG-112]
[Hap_67:  1    RWG-116]
[Hap_68:  1    RWG-118]
[Hap_69:  3    RWG-125 RWG-205 RWG-244]
[Hap_70:  1    RWG-126]
[Hap_71:  1    RWG-131]
[Hap_72:  2    RWG-165 RWG-421]
[Hap_73:  1    RWG-258]
[Hap_74:  1    RWG-332]
[Hap_75:  1    RWG-333]
[Hap_76:  2    RWG-398 RWG-407]
[Hap_77:  1    RWG-416]
[Hap_78:  1    RWG-417]
[Hap_79:  1    WS-12]
[Hap_80:  1    WS-17]
[Hap_81:  1    WS-2]
[Hap_82:  2    WS-20 WS-4]
[Hap_83:  1    WS-25]
[Hap_84:  1    WS-29]
[Hap_85:  1    WS-5]


BEGIN CHARACTERS;
DIMENSIONS NCHAR=440;
FORMAT DATATYPE=DNA  MISSING=? GAP=- MATCHCHAR=.;
CHARLABELS
	[1]	nt_1	[2]	nt_2	[3]	nt_4	[4]	nt_5	[5]	nt_6
	[6]	nt_7	[7]	nt_8	[8]	nt_9	[9]	nt_10	[10]	nt_11
	[11]	nt_12	[12]	nt_13	[13]	nt_24	[14]	nt_25	[15]	nt_26
	[16]	nt_27	[17]	nt_28	[18]	nt_29	[19]	nt_30	[20]	nt_31
	[21]	nt_33	[22]	nt_44	[23]	nt_45	[24]	nt_46	[25]	nt_47
	[26]	nt_48	[27]	nt_49	[28]	nt_50	[29]	nt_51	[30]	nt_52
	[31]	nt_53	[32]	nt_54	[33]	nt_67	[34]	nt_71	[35]	nt_72
	[36]	nt_77	[37]	nt_79	[38]	nt_80	[39]	nt_81	[40]	nt_82
	[41]	nt_96	[42]	nt_97	[43]	nt_101	[44]	nt_102	[45]	nt_103
	[46]	nt_104	[47]	nt_107	[48]	nt_108	[49]	nt_128	[50]	nt_143
	[51]	nt_144	[52]	nt_145	[53]	nt_146	[54]	nt_147	[55]	nt_164
	[56]	nt_165	[57]	nt_166	[58]	nt_167	[59]	nt_168	[60]	nt_169
	[61]	nt_170	[62]	nt_171	[63]	nt_172	[64]	nt_175	[65]	nt_176
	[66]	nt_177	[67]	nt_178	[68]	nt_179	[69]	nt_180	[70]	nt_181
	[71]	nt_182	[72]	nt_183	[73]	nt_242	[74]	nt_243	[75]	nt_245
	[76]	nt_246	[77]	nt_311	[78]	nt_318	[79]	nt_340	[80]	nt_349
	[81]	nt_350	[82]	nt_352	[83]	nt_353	[84]	nt_354	[85]	nt_355
	[86]	nt_356	[87]	nt_357	[88]	nt_358	[89]	nt_359	[90]	nt_360
	[91]	nt_361	[92]	nt_362	[93]	nt_363	[94]	nt_364	[95]	nt_365
	[96]	nt_378	[97]	nt_379	[98]	nt_380	[99]	nt_381	[100]	nt_478
	[101]	nt_479	[102]	nt_482	[103]	nt_488	[104]	nt_489	[105]	nt_491
	[106]	nt_530	[107]	nt_533	[108]	nt_534	[109]	nt_535	[110]	nt_536
	[111]	nt_544	[112]	nt_545	[113]	nt_596	[114]	nt_624	[115]	nt_639
	[116]	nt_644	[117]	nt_646	[118]	nt_651	[119]	nt_652	[120]	nt_654
	[121]	nt_655	[122]	nt_656	[123]	nt_657	[124]	nt_658	[125]	nt_659
	[126]	nt_661	[127]	nt_662	[128]	nt_665	[129]	nt_666	[130]	nt_667
	[131]	nt_668	[132]	nt_670	[133]	nt_671	[134]	nt_672	[135]	nt_673
	[136]	nt_674	[137]	nt_675	[138]	nt_676	[139]	nt_677	[140]	nt_679
	[141]	nt_680	[142]	nt_681	[143]	nt_682	[144]	nt_683	[145]	nt_684
	[146]	nt_686	[147]	nt_687	[148]	nt_688	[149]	nt_689	[150]	nt_690
	[151]	nt_692	[152]	nt_693	[153]	nt_694	[154]	nt_695	[155]	nt_696
	[156]	nt_702	[157]	nt_713	[158]	nt_714	[159]	nt_715	[160]	nt_716
	[161]	nt_720	[162]	nt_721	[163]	nt_722	[164]	nt_723	[165]	nt_755
	[166]	nt_756	[167]	nt_757	[168]	nt_758	[169]	nt_759	[170]	nt_760
	[171]	nt_761	[172]	nt_762	[173]	nt_764	[174]	nt_765	[175]	nt_766
	[176]	nt_767	[177]	nt_768	[178]	nt_871	[179]	nt_872	[180]	nt_873
	[181]	nt_874	[182]	nt_875	[183]	nt_876	[184]	nt_877	[185]	nt_879
	[186]	nt_882	[187]	nt_904	[188]	nt_908	[189]	nt_910	[190]	nt_911
	[191]	nt_912	[192]	nt_913	[193]	nt_915	[194]	nt_916	[195]	nt_917
	[196]	nt_918	[197]	nt_919	[198]	nt_920	[199]	nt_921	[200]	nt_922
	[201]	nt_923	[202]	nt_924	[203]	nt_925	[204]	nt_926	[205]	nt_969
	[206]	nt_992	[207]	nt_1000	[208]	nt_1013	[209]	nt_1048	[210]	nt_1050
	[211]	nt_1051	[212]	nt_1052	[213]	nt_1053	[214]	nt_1055	[215]	nt_1056
	[216]	nt_1057	[217]	nt_1058	[218]	nt_1059	[219]	nt_1060	[220]	nt_1061
	[221]	nt_1062	[222]	nt_1063	[223]	nt_1064	[224]	nt_1067	[225]	nt_1068
	[226]	nt_1069	[227]	nt_1070	[228]	nt_1071	[229]	nt_1098	[230]	nt_1100
	[231]	nt_1101	[232]	nt_1102	[233]	nt_1103	[234]	nt_1105	[235]	nt_1106
	[236]	nt_1107	[237]	nt_1108	[238]	nt_1111	[239]	nt_1112	[240]	nt_1114
	[241]	nt_1115	[242]	nt_1116	[243]	nt_1117	[244]	nt_1118	[245]	nt_1120
	[246]	nt_1121	[247]	nt_1122	[248]	nt_1123	[249]	nt_1124	[250]	nt_1129
	[251]	nt_1130	[252]	nt_1131	[253]	nt_1144	[254]	nt_1149	[255]	nt_1150
	[256]	nt_1171	[257]	nt_1178	[258]	nt_1179	[259]	nt_1195	[260]	nt_1200
	[261]	nt_1202	[262]	nt_1203	[263]	nt_1206	[264]	nt_1212	[265]	nt_1214
	[266]	nt_1216	[267]	nt_1264	[268]	nt_1265	[269]	nt_1266	[270]	nt_1267
	[271]	nt_1268	[272]	nt_1269	[273]	nt_1270	[274]	nt_1271	[275]	nt_1272
	[276]	nt_1273	[277]	nt_1274	[278]	nt_1275	[279]	nt_1276	[280]	nt_1277
	[281]	nt_1278	[282]	nt_1279	[283]	nt_1280	[284]	nt_1281	[285]	nt_1282
	[286]	nt_1283	[287]	nt_1284	[288]	nt_1285	[289]	nt_1287	[290]	nt_1288
	[291]	nt_1292	[292]	nt_1294	[293]	nt_1295	[294]	nt_1297	[295]	nt_1298
	[296]	nt_1299	[297]	nt_1300	[298]	nt_1301	[299]	nt_1305	[300]	nt_1308
	[301]	nt_1309	[302]	nt_1310	[303]	nt_1312	[304]	nt_1313	[305]	nt_1314
	[306]	nt_1315	[307]	nt_1316	[308]	nt_1317	[309]	nt_1318	[310]	nt_1319
	[311]	nt_1320	[312]	nt_1321	[313]	nt_1322	[314]	nt_1323	[315]	nt_1324
	[316]	nt_1327	[317]	nt_1332	[318]	nt_1338	[319]	nt_1339	[320]	nt_1340
	[321]	nt_1341	[322]	nt_1342	[323]	nt_1343	[324]	nt_1344	[325]	nt_1345
	[326]	nt_1346	[327]	nt_1347	[328]	nt_1348	[329]	nt_1349	[330]	nt_1350
	[331]	nt_1351	[332]	nt_1352	[333]	nt_1353	[334]	nt_1354	[335]	nt_1355
	[336]	nt_1356	[337]	nt_1357	[338]	nt_1358	[339]	nt_1359	[340]	nt_1360
	[341]	nt_1361	[342]	nt_1363	[343]	nt_1364	[344]	nt_1365	[345]	nt_1366
	[346]	nt_1367	[347]	nt_1368	[348]	nt_1369	[349]	nt_1370	[350]	nt_1371
	[351]	nt_1372	[352]	nt_1373	[353]	nt_1374	[354]	nt_1375	[355]	nt_1376
	[356]	nt_1377	[357]	nt_1381	[358]	nt_1382	[359]	nt_1383	[360]	nt_1384
	[361]	nt_1385	[362]	nt_1386	[363]	nt_1387	[364]	nt_1388	[365]	nt_1389
	[366]	nt_1390	[367]	nt_1391	[368]	nt_1392	[369]	nt_1393	[370]	nt_1395
	[371]	nt_1396	[372]	nt_1397	[373]	nt_1398	[374]	nt_1399	[375]	nt_1400
	[376]	nt_1401	[377]	nt_1402	[378]	nt_1403	[379]	nt_1404	[380]	nt_1405
	[381]	nt_1406	[382]	nt_1407	[383]	nt_1409	[384]	nt_1410	[385]	nt_1411
	[386]	nt_1412	[387]	nt_1415	[388]	nt_1417	[389]	nt_1418	[390]	nt_1419
	[391]	nt_1420	[392]	nt_1421	[393]	nt_1424	[394]	nt_1425	[395]	nt_1426
	[396]	nt_1429	[397]	nt_1430	[398]	nt_1431	[399]	nt_1432	[400]	nt_1433
	[401]	nt_1434	[402]	nt_1435	[403]	nt_1436	[404]	nt_1437	[405]	nt_1438
	[406]	nt_1440	[407]	nt_1441	[408]	nt_1472	[409]	nt_1473	[410]	nt_1474
	[411]	nt_1477	[412]	nt_1478	[413]	nt_1512	[414]	nt_1515	[415]	nt_1516
	[416]	nt_1517	[417]	nt_1518	[418]	nt_1521	[419]	nt_1535	[420]	nt_1536
	[421]	nt_1537	[422]	nt_1540	[423]	nt_1541	[424]	nt_1542	[425]	nt_1543
	[426]	nt_1621	[427]	nt_1622	[428]	nt_1624	[429]	nt_1625	[430]	nt_1626
	[431]	nt_1627	[432]	nt_1628	[433]	nt_1631	[434]	nt_1634	[435]	nt_1635
	[436]	nt_1636	[437]	nt_1637	[438]	nt_1638	[439]	nt_1639	[440]	nt_1640
;

MATRIX
[               10        20        30        40        50        60        70        80        90       100       110       120       130       140       150       160       170       180       190       200       210       220       230       240       250       260       270       280       290       300       310       320       330       340       350       360       370       380       390       400       410       420       430       440]
[                *         *         *         *         *         *         *         *         *         *         *         *         *         *         *         *         *         *         *         *         *         *         *         *         *         *         *         *         *         *         *         *         *         *         *         *         *         *         *         *         *         *         *         *]
Hap_1   TGGAATCCTTGCGCTACGGAATTAATTTGGCGTCACAAATTTCTACACACACGATAGGTGAGGGATATCCGTTCCGACGTCGTCTCACCCTTTTCCCAAATCCTTTCCATTGCCGGACGCTTCGTGAGATGGTTCCTGATGATTGTGGGGGAGTACATGGGCGGGGACGACACGCGCAGTGGCGCCGTAAAACACTATGCGGGGTAAGTTCTATTTTTCGTGAGTAGCAACGCGCCCCTTTCCGAGGCAGGGACCACCACGCGCTAGATATATTTCCGCTTCCTACTGTGGGAACCACACACTGTAAAATAAATACGGTAACACATCATTCCAATTCTGGACACCGGAGATGATCCTAGGGAGGACAGATTTCCGCAGCGCCTTACCCCCATCTCAGCCTGGTATTTGCCCGGCTTAACTGTCCGGAAACATCTCGTTCG

Hap_2   .........................................................A....A..........................................C....................................................................................................................................................................................A.........................................................................................................................................................

Hap_3   .A....T..C.TT...AAT.G.C...G..TT......T....T......A......A..AC...G.C.TT......G.......C...A....G.TTG.CG...................C.T.......T..G.T..T..G..TC...........GA.AT..AAGT.T.....AA.A.AA...AT.....TGT..C..........A.A....................A..GTT..CA..............G.........T.......CGGAT.GA..GC..A..T.C.A...........G.....G..........T...C.GAG.........T.....GTC.TC.A...A.TC......T.....A...AA.A...T.T...GTCT.AA..........T.....AAC....G............T.....

Hap_4   .........................................................................................................C.....................................................................................................................................................G..............................A...................................................................................................T.....................................................

Hap_5   .A....T..C..T...A.T.G.C...G..TT......T....T......A......A..AC...G.C.TT......G.......C...A....G.TTG.CG...................C.T.......T..G.T..T..G..TC...........GA.AT..AAGT.T.....AA.A.AA...A......TGT..C..........A.A....................A..GTT..CA..............G.........T.......CGGAT.GA..GC..A..T.C.A...........G.....G..........T...C.GAG.........T.....GTC.TC.A...A.TC......T.....A...AA.A...T.T...GTCT.AA..........T.....AAC....G............T.....

Hap_6   ................................................................G.......................A....G.........................................................................................................................................A................................................................................................................................................................................................................

Hap_7   .A....T..C..T...A.T.G.C...G..TT......T....T......A......A..AC...G.C.TT......G.......C...A....G.TTG.CG...................C.T.......T..G.T..T..G..TC...........GA.AT..AAGT.T.....AA.A.AA...A......TGT..C..........A.A....................A..GTT..CA..............G.........T.......CGGAT.GA..GC..A..T.C.A...........G.....G..........T...C.GAG.........T.....GTC.TC.A...A.TC......T.....A...AA.A...T.TT..GTCT.AA..........T.....AAC....G............T.....

Hap_8   .................................T..............................G...........G...........A....G...............G.......T..........C............G...C...A.....T............A............................CAT...............................A.......................G............................C.....................G........................................G..........A......T...............A.......T...C..............................................

Hap_9   .................................T..............................G...........G...........A....................G.......T..........C............G...C...A.....T............A............................CAT...............................A.......................G.........................T..C.....................G........................................G...T......A......T...............A.......T...C..............................................

Hap_10  ..T.C....C........T.......G.....A..G............................G...........G...........AAG......G......G...............C.......C.....A..A.A.G...C..................AA.T....T..AA.A..............G...C..............................T..A.......C...............G.............T..............C...C.................G..................C......G....C.A.TC....G..G.......A....AG...T..................T...G.C.........................G.......C............

Hap_11  G..G...ACC...AATA..T.G.CGAGC...AA.GGG.GACC....GG..G.TGCG..C..T.AGG.C.TAC....G..CA..T.ATTAAG...T..GG.G.....GGC.....A.G..TCG.TC.TA.A.T..A.CA.A.G...C.AA.AGAGT.G..A..AAA..T...C.CTA.TA..............G..GC...ACA.....G.CCACCCCATCAC.GGA.TGTATA.TTT.C............T..G...T.T..C..GC.........A...T..A..CT...T.AT.CAGTCAGGGGG.TT......CGG.G..CA.C...GGCCTCA.G.C.A..G..G..C.ACGAA..AAG.T..CAAAT..GAA.AACAT..T....TCT....CA.C.AGAA.A..A....T.G...TTTC..AGC.CAAACT.

Hap_12  G..G...ACC...AATA..T.G.CGAGC...AA.GGG..ACC....G...G.TGCG..C..T.AGG.C..AC....G..CA..T.ATTAAG...T..GG.G.....GGC.....A.G..TCG.TC.TA.A.T..A.CA.A.G...C.AA.AGAGT....A..AAA..T...C.CTA.TA......A.......G..GC...ACA.....G.CC...........GGA.TGTATA.TTT.C............T..G.....T..C..GC.........A...T..A..CT...T.AT.CAGTCAGGGGG.TT......CGG.G..CA.C...GGCCTCA.G.C.A..G..G..C.ACGAA..AAG.T..CAAAT..GAA.AACAT..T....TCT....CA.C.AGAA.A..A....T.G...TTTC..AGC.CAAACT.

Hap_13  ........................................................................................A......................................................................................................................A...............................................GTTG.........................C.............................................................................................A..A..........................................................

Hap_14  .........................................................A.................AG...........A....G.......................................................................................................C.........A...............................................G............................C.............................................................................................A.............................................................

Hap_15  .A....T..C..T...A.T.G.C...G..TT......T....T......A......A..AC...G.C.TT......G.......C...A....G.TTG.CG...................C.T.......T..G.T..T..G..TC...........GA.AT..AAGT.T.....AA.A.AA...A......TGT..C..........A.A....................A..GTT..CA..............G.........T.......CGGAT.GA..GC..A..T.C.A...........G.....G..........T...C.GAG.........T.....GTC.TC.A...A.TC......T.....A...AA.A...T.T...GTCT.AA..........T.....AAC...TG............T.....

Hap_16  .................................T..............................G...........G...........A....................G.......T..........C............G...C...A..................A............................CAT...............................A.......................GT...........................C.....................G........................................G...T......A......T...............A.......T...C..............................................

Hap_17  .................A...............T..............................G...........G...........A............................T..........C............G...C...A..................A............................CAT...............................A.......C...............GT...........................C.....................G........................................G...T......A......T...............A.......T...C..............................................

Hap_18  .................................T..............................G...........G...........A............................T..........C............G...C...A..................A.......A....................CAT...............................A.......................GT...........................C.....................G........................................G...T......A......T...............A.......T...C..............................................

Hap_19  .................................T..............................G...........G...........A.......................................C............G...C......................A............................CAT...............................A.......C...............G.T...................T...T..C.....................G........................................G..........A......................A.......T...C..............................................

Hap_20  .................................T..............................G...........G...........A.......................................C............G...C......................A............................C.................................A.......C...............G.T...................T...T..C.....................G........................................G..........A......................A.......T...C..............................................

Hap_21  .................................T..............................G...........G...........A.......................................C........A...G...C......................A........................G...C.T...............................A.......C...............G.T..........................C.....................G..................................T.....G..........A......................A.......T...C..............................................

Hap_22  G.TG...ACC..TAATA....G.CG.GC...AA.GGG.GACC....GG....TGCG..C..T.AGG.C..AC....G..CAA.T.ATTAAG...T..GG.......GGC.AA..A.G..TCG.TCATACA.T..A.CA.A.G...CAAA.AGAGT....A..AA...T...C.CTA.TA.................GC...ACA...AAG.CC...........GGA.TGTATA.T...C............TA.G.....T..C.AGC.........A...T.CA..C..A...AT.C.....GGGGG.TT......CGG.G..CA.C...G.CCTCA.G.C.A..G..GT.C.ACGAA..AAG.T.TCAAAT..GAA.AACAT..T.....C.....CA.C.A..A.A..A....TTGT..TTTC..AGC..AAACT.

Hap_23  G.TG...ACC..TAAT.....G.CG.GC...AA.GGG.GACCT...GG....TGCG..C..T.AGG.C..AC....G..CAA.T.ATTAAG..GT..GG.......GGC.....A.G..TCG.TCATACA.T..A.CA.A.G...CAAA.AGAGT....A..AA...T...C.CTA.TA.................GC...ACA...AAG.CC...........GGA.TGTATA.T...C............TA.G........C.AGC.........A...T.CA..C..A......C.....GGGGG.TT......CGG.G..CA.C...G.CCTCA.G.C.A..G..GT.C.ACGAA..AAG.T.TCAAAT..GAA.AAC.T..T.....C.....CA.C.A..A.A..A....TTGT..TTTC..AGC.CAAACT.

Hap_24  .A....T..C......A...G.C...G..TT......T....T......A......A..AC...G.C.TT......G.......C...A....G...G.CG...................C.T.....C.T..G....T..G..TC...........GA.AT..AAGT.T.....AA.A.AA...A......TGT..C..........A.A....................A..GTT..CA..............G.........T.......CGGAT.GA..GC.....T.CTA...........G.....G..........T.....GAG.........T.....GTC.TC.A...A.........T..........A.A.....T...GTCT.AA..........T.....AAC....G............A.....

Hap_25  .A....T..C......A...G.C...G..TT......T....T......A......A..AC...G.C.TT......G.......C...A....G...G.CG...................C.T.....C.T..G....T..G..TC...........GA.AT..AAGT.T.....AA.A.AA...A......TGT..C..........A.A....................A..GTT..CA..............G.........T.......CGGAT.GA..GC.....T.C.A...........G.....G..........T.....GAG.........T.....GTC.TC.A...A.........T..........A.A.....T...GTCT.AA..........T.AA..AAC....G..................

Hap_26  .....C...CA........T......G.A...................G..T............G...........G.....C.....A....G...G..GTTCG.............A.C.........T.........AG...C.....................T..T.....A.A....A.A.C.......C.C......A..................T...T...A...TT..CA..ATA.........G......AT......CCC...........C........T............G..C...CG.A....A..G..................T.ATGTC........AC.......AT......T...........T..G..C.C.....A.G..................A.....G.......A..T

Hap_27  .........C.........T......G.A...................G..T............G...........G.....C.....A........G..GTTCG.............A.C.........T.........AG...C.....................T..T.....A.A....A.A.........C.C......A......................T...A...TT..CA...TAAGGA.A...G......A.......CCC...........C........T............G..C...CG.A....A..G.....................TGTC........AC.......AT......T...........T..G..C.C..T..A.G........................G.......A..T

Hap_28  ....CC...CA........T......G.A...................G..T............G...........G.....C.....A...CG...G..GTTCG.............A.C.........T..........G...C.....................T..T.....A.A....A.A.........C.C......A..................T...T...A...TT.CC..TATAAGG.AA...G......AT......CCC...........C........T............G..C...CG.A....A..G.....................TGTC........AC.......AT......T...........T..G..C.C..T....G........................G.......A...

Hap_29  .A....T..C......A.T.G.C...G..TT......T.....ATT...A......A..AC...G.C.TT......G.......C...A....G.TTG.CG...................C.T.......T..G....T..G..TC...........GA.AT..AAGT.T.....AA.A.AA...A......TGT..C..........A.A....................A..GTT..CA..............G.........T.......CGGAT.GA..GC.....T.C.A...........G.....G..........T.....GAG.........T.....G...TC.A...A.TC......T.....A...AA.A...T.T...GTCT.AA..........T.....AAC....G............T.....

Hap_30  .A....T..C......A.T.G.C...G..TT......T.....ATT...A......A..AC...G.C.TT......G.......C...A....G.TTG.CG...................C.T.......T..G....T..G..TC...........GA.AT..AAGT.T.....AA.A.AA...A......TGT..C..........A.A....................A..GTT..CA..............G.........T.......CGGAT.GA..GC.....T.C.A...........G.....G..........T.....GAG.........T.....GTC.TC.A...A.TC......T.....A...AA.A...T.T...GTCT.AA..........T.....AAC....G............T.....

Hap_31  .....C...CA........T......G.A......................T............G...........G.....C.....A..CCG...G..GTTCG.............A.C.........T.C.......AGG..C.....................T..T.....A.AC...A.A.C.......C.C......A..................T...T...A...TT.CC...ATAAGGAAA..AG......AT......CCC...........C.....................G..C...CG.AA...A..G....................ATGTC........AC.......AT......T...........T..G..C.C..T..A.G..................A.....G.......A...

Hap_32  ....CC...CA........T.....AG.A...................G..T............G...........G.....C.....A..CC....G..GTTCG.............A.C.........T.C.......AGG..C.....................T..T.......AC...A.A.C.......C.C......A..................T...T...A...TT..CA.TATA....AA..AG......AT......CCC...........C.....................G..C...CG.AA...A..G..................T.ATGTC........AC.......AT......T...........T..G..C.C..T..A.G..................A.....G.......A...

Hap_33  ....CC...CA........T.....AG.A...................G..T............G...........G.....C.....A..CC....G..G.TC..............A.C.........T.C.......AGGC.C.....................T..T.......AC...A.A.C.......C.C......A..................T...T...A...TT.CC.TT.TAAGG.A............T......CCC...........C........T............G..C....GT.A...A..G..................T.ATGTC........AC.......AT......T...........T..G..C.C..T..A.G.GA...............A.....G.......A..T

Hap_34  ................................................................G...........G...........A..........................................................................................................................................................................................................................................................................................................T....................................................

Hap_35  ...........................................................................A............A................C...........................................................................................C.........................................................G.T..........................C..............................................................G......................................T.....................................................

Hap_36  ............T..............................................................A............A................C.......................................C...................................................C.......G.A...............................................GT...........................C.........................................................................A...................A..A...............................T..........................

Hap_37  ..................T........................................................AG...........A........................................................C...................................................C.........................................................GTT..........................C.........................................................................A...................A..A...............................T..........................

Hap_38  ..................T........................................................A............A........................................................C...................................................C........GA...............................................GTT.TA.......................C..............................................................G..........A...................A..A...............................T..........................

Hap_39  .A....T..C..T...A.T.G.C...G..TT......T....T......A......A..AC...G.C.TT......G.......C...A....G.TTG.CG..........A...A....C.T.......T..G.T..T..G..TC..........GGA.AT..AAGT.T.....AA.A.AA...A......TGT..C..........A.A....................A..GTT..CA..............G.........T.......CGGAT.GA..GC..A..T.C.A...........G.....G..........T...C.GAG.........T.....GTC.TC.A...A.TC......T.....A...AA.A...T.T...GTCT.AA..........T.....AAC....G............A.....

Hap_40  .A....T..C..T...A.T.G.C...G..TT......T....T......A......A..AC...G.C.TT......G.......C...A....G.TTG.CG...................C.T.......T..G.T.AT..G..TC...........GA.AT..AAGT.T.....AA.A.AA...A......TGT..C..........A.A....................A..GTT..CA..............G.........T.......CGGAT.GA..GC..A..T.C.A...........G.....G..........T...C.GAG.........T.....GTC.TC.A...A.TC......T.....A...AA.A...T.T...GTCT.AA..........T.....AAC....G............T.....

Hap_41  .A....T..C..T...A.T.G.C...G..TT......T....T......A......A..AC...G.C.TT...T..G.A.....C...A....G.TTG.CG...................C.T.......T..G.T..T..G..TC...........GA.AT..AAGT.T.....AA.A.AA...A......TGT..C..........A.A....................A..GTT..CA..............G.........T.......CGGAT.GA..GC..A..T.C.A...........G.....G..........T...C.GAG.........T.....GTC.TC.A...A.TC......T.....A...AA.A...T.T...GTCT.AA..........T.....AAC....G..........A.T.....

Hap_42  .A....T..C..T...A.T.G.C...G..TT......T....T......A......A..AC...G.C.TT...TTAG.A.....C...A....G.TTG.CG...................C.T.......T..G.T..T..G..TC...........GA.AT..AAGT.T.....AA.A.AA...A......TGT..C..........A.A....................A..GTT..CA..............G.........T.......CGGAT.GA..GC..A..T.C.A...........G.....G..........T...C.GAG.........T.....GTC.TC.A...A.TC......T.....A...AA.A...T.T...GTCT.AA..........T.....AAC....G..........A.T.....

Hap_43  .A....T..C..T...A.T.G.C...G..TT......T....T......A......A..AC...G.C.TT...TTAG.A.....C...A....G.TTG.CG...........A.......C.T.......T..G.T..T..G..TC...........GA.AT..AAGT.T.....AA.A.AA...A......TGT..C..........A.A....................A..GTT..CA..............G.........T.......CGGAT.GA..GC..A..T.C.A...........G.....G..........T...C.GAG.........T.....GTC.TC.A...A.TC......T.....A...AA.A...T.T...GTCT.AA..........T.....AAC....G..........A.T.....

Hap_44  .A....T..C.TT...AAT.G.C...G..TT......T....T......A......A..AC...G.C.TT......G.......C...A....G.TTG.CG...................C.T.......T..G.T..T..G..TC...........GA.AT..AAGT.T.....AA.A.AA...A......TGT..C..T.......A.A....................A..GTT..CA..............G.........T.......CGGAT.GA..GC..A..T.C.A...........G.....G..........T...C.GAG.........T.....GTC.TC.A...A.TC......T.....A...AA.A...T.T...GTCT.AA..........T.....AAC....G............T.....

Hap_45  .A....T..C..T...A.T.G.C...G..TT......T....T......A......A..AC...G.C.TT...TTAG.......C...A....G.TTG.CG...................C.T.......T..G.T..T..G..TC...........GA.AT..AAGT.T.....AA.A.AA...A......TGT..C..........A.A....................A..GTT..CA..............G.........T.......CGGAT.GA..GC..A..T.C.A...........G.....G..........T...C.GAG.........T.....GTC.TC.A...A.TC......T.....A...AA.A...T.T...GTCT.AA..........T.....AAC....G..........A.T.....

Hap_46  .A....T..C..T...AAT.G.C...G..TT......T....T......A......A..AC...G.C.TT...TT.G.......C...A....G.TTG.CG...........A.......C.T.......T..G.T..T..G..TC...........GA.AT..AAGT.T.....AA.A.AA...A......TGT..C..........A.A....................A..GTT..CA..............G.........T.......CGGAT.GA..GC..A..T.C.A...........G.....G..........T...C.GAG.........T.....GTC.TC.A...A.TC......T.....A...AA.A...T.T...GTCT.AA..........T.....AAC....G..........A.T.....

Hap_47  .A....T..C..T...AAT.G.C...G..TT......T....T......A......A..AC...G.C.TT...TTAG.A.....C...A....G.TTG.CG...........A.......C.T.......T..G.T..T..G..TC...........GA.AT..AAGT.T.....AA.A.AA...A......TGT..C..........A.A....................A..GTT..CA..............G.........T.......CGGAT.GA..GC..A..T.C.A...........G.....G..........T...C.GAG.........T.....GTC.TC.A...A.TC......T.....A...AA.A...T.T...GTCT.AA..........T.....AAC....G..........A.T.....

Hap_48  .A....T..C.TT...AAT.G.C...G..TT......T....T......A......A..AC...G.C.TT......G.......C...A....G.TTG.CG...................C.T.......T..G.T..T..G..TC...........GA.AT..AAGT.T.....AA.A.AA...A......TGT..C..........A.A....................A..GTT..CA..............G.........T.......CGGAT.GA..GC..A..T.C.A...........G.....G..........T...C.GAG.........T.....GTC.TC.A...A.TC......T.....A...AA.A...T.T...GTCT.AA..........T.....AAC....G............T.....

Hap_49  .A....T..C..T...A.T.G.C...G..TT......T....T......A......A..AC...G.C.TT..GTT.G.A.....C...A....G.TTG.CG...................C.T.......T..G.T..T..G..TC...........GA.AT..AAGT.T.....AA.A.AA...A......TGT..C..........A.A....................A..GTT..CA..............G.........T.......CGGAT.GA..GC..A..T.C.A...........G.....G..........T...C.GAG.........T.....GTC.TC.A...A.TC......T.....A...AA.A...T.T...GTCT.AA..........T.....AAC....G..........A.T.....

Hap_50  .A....T..C..T...A.T.G.C...G..TT......T....T......A......A..AC...G.C.TT....TAG.......C...A....G.TTG.CG...................C.T.......T..G.T..T..G..TC...........GA.AT..AAGT.T.....AA.A.AA...A......TGT..C..........A.A....................A..GTT..CA..............G.........T.......CGGAT.GA..GC..A..T.C.A...........G.....G..........T...C.GAG.........T.....GTC.TC.A...A.TC......T.....A...AA.A...T.T...GTCT.AA..........T.....AAC....G..........A.T.....

Hap_51  .A....T..C..T...AAT.G.C...G..TT......T....T......A......A..AC...G.C.TT..GTT.G.A.....C...A....G.TTG.CG...................C.T.......T..G.T..T..G..TC...........GA.AT..AAGT.T.....AA.A.AA...A......TGT..C..........A.A....................A..GTT..CA..............G.........T.......CGGAT.GA..GC..A..T.C.A...........G.....G..........T...C.GAG.........T.....GTC.TC.A...A.TC......T.....A...AA.A...T.T...GTCT.AA..........T.....AAC....G..........A.T.....

Hap_52  .A....T..C.TT...AAT.G.C...G..TT......T....T......A......A..AC...G.C.TT......G.......C...A....G.TTG.CG...................C.T.......T..G.T..T..G..TC...........GA.AT..AAGT.T.....AA.A.AA...A......TGT..C...AC.....A.A....................A..GTT..CA..............G.........T.......CGGAT.GA..GC..A..T.C.A...........G.....G..........T...C.GAG.........T.....GTC.TC.A...A.TC......T.....A...AA.A...T.T...GTCT.AA..........T.....AAC....G............T.....

Hap_53  .A....T..C..T...AAT.G.C...G..TT......T....T......A......A..AC...G.C.TT..GTT.GTA.....C...A....G.TTG.CG...................C.T.......T..G.T..T..G..TC...........GA.AT..AAGT.T.....AA.A.AA...A......TGT..C....C.....A.A....................A..GTT..CA..............G.........T.......CGGAT.GA..GC..A..T.C.A...........G.....G..........T...C.GAG.........T.....GTC.TC.A...A.TC......T.....A...AA.A...T.T...GTCT.AA..........T.....AAC....G............T.....

Hap_54  .A....T..C..T...A.T.G.C...G..TT......T....T......A......A..AC...G.C.TT..GTT.G.A.....C...A....G.TTG.CG...........A.......C.T.......T..G.T..T..G..TC...........GA.AT..AAGT.T.....AA.A.AA...A......TGT..C..........A.A....................A..GTT..CA..............G.........T.......CGGAT.GA..GC..A..T.C.A...........G.....G..........T...C.GAG.........T.....GTC.TC.A...A.TC......T.....A...AA.A...T.T...GTCT.AA..........T.....AAC....G..........A.T.....

Hap_55  .A....T..C..T...A.T.G.C...G..TT......T....T......A......A..AC...G.C.TT....T.GTA.....C...A....G.TTG.CG...........A.......C.T.......T..G.T..T..G..TC...........GA.AT..AAGT.T.....AA.A.AA...A......TGT..C..........A.A....................A..GTT..CA..............G.........T.......CGGAT.GA..GC..A..T.C.A...........G.....G..........T...C.GAG.........T.....GTC.TC.A...A.TC......T.....A...AA.A...T.T...GTCT.AA..........T.....AAC....G..........A.T.....

Hap_56  .A....T..C..T...A.T.G.C...G..TT......T....T......A......A..AC...G.C.TT..GTT.GTA.....C...A....G.TTG.CG...................C.T.......T..G.T..T..G..TC...........GA.AT..AAGT.T.....AA.A.AA...A......TGT..C..........A.A....................A..GTT..CA..............G.........T.......CGGAT.GA..GC..A..T.C.A...........G.....G..........T...C.GAG.........T.....GTC.TC.A...A.TC......T.....A...AA.A...T.T...GTCT.AA..........T.....AAC....G............T.....

Hap_57  .A....T..C..T...A.T.G.C...G..TT......T....T......A......A..AC...G.C.TT......G.......C...A....G.TTG.CG...................C.T.......T..G.T..T..G..TC...........GA.AT..AAGT.T.....AA.A.AA...A......TGT..C..........A.A....................A..GTT..CA..............G.........T.......CGGAT.GA..GC..A..T.C.A...........G.....G..........T...C.GAG.........T.....GTC.TC.A...A.TC......T.....A...AA.A...T.T...GTCT.AA..........T.....AAC....G..........A.T.....

Hap_58  .A....T..C..T...AAT.G.C...G..TT......T....T......A......A..AC...G.C.TT...TT.GT......C...A....G.TTG.CG...................C.T.......T..G.T..T..G..TC...........GA.AT..AAGT.T.....AA.A.AA...A......TGT..C..........A.A....................A..GTT..CA..............G.........T.......CGGAT.GA..GC..A..T.C.A...........G.....G..........T...C.GAG.........T.....GTC.TC.A...A.TC......T.....A...AA.A...T.T...GTCT.AA..........T.....AAC....G..........A.T.....

Hap_59  .A....T..C..T...AAT.G.C...G..TT......T....T......A......A..AC...G.C.TT...TTAG.A.....C...A....G.TTG.CG............T......C.T.......T..G.T..T..G..TC...........GA.AT..AAGT.T.....AA.A.AA...A......TGT..C..........A.A....................A..GTT..CA..............G.........T.......CGGAT.GA..GC..A..T.C.A...........G.....G..........T...C.GAG.........T.....GTC.TC.A...A.TC......T.....A...AA.A...T.T...GTCT.AA..........T.....AAC....G..........A.T.....

Hap_60  .A....T..C..T...AAT.G.C...G..TT......T....T......A......A..AC...G.C.TT......G.......C...A....G.TTG.CG...................C.T.......T..G.T..T..G..TC...........GA.AT..AAGT.T.....AA.A.AA...A......TGT..C..........A.A....................A..GTT..CA..............G.........T.......CGGAT.GA..GC..A..T.C.A...........G.....G..........T...C.GAG.........T.....GTC.TC.A...A.TC......T.....A...AA.A...T.T...GTCT.AA..........T.....AAC....G..........A.T.....

Hap_61  .A....T..C..T...AAT.G.C...G..TT......T....T......A......A..AC...G.C.TT...TTAG.A.....C...A....G.TTG.CG...................C.T.......T..G.T..T..G..TC...........GA.AT..AAGT.T.....AA.A.AA...A......TGT..C..........A.A....................A..GTT..CA..............G.........T.......CGGAT.GA..GC..A..T.C.A...........G.....G..........T...C.GAG.........T.....GTC.TC.A...A.TC......T.....A...AA.A...T.T...GTCT.AA..........T.....AAC....G..........A.T.....

Hap_62  .A....T..C..T...A.T.G.C...G..TT......T....T......A......A..AC...G.C.TT...TTAGTA.....C...A....G.TTG.CG...................C.T.......T..G.T..T..G..TC...........GA.AT..AAGT.T.....AA.A.AA...A......TGT..C...AC.....A.A....................A..GTT..CA..............G.........T.......CGGAT.GA..GC..A..T.C.A...........G.....G..........T...C.GAG.........T.....GTC.TC.A...A.TC......T.....A...AA.A...T.T...GTCT.AA..........T.....AAC....G..........A.T.....

Hap_63  .A....T..C..T...AAT.G.C...G..TT......T....T......A......A..AC...G.C.TT......GTA.....C...A....G.TTG.CG...................C.T.......T..G.T..T..G..TC...........GA.AT..AAGT.T.....AA.A.AA...A......TGT..C..........A.A....................A..GTT..CA..............G.........T.......CGGAT.GA..GC..A..T.C.A...........G.....G..........T...C.GAG.........T.....GTC.TC.A...A.TC......T.....A...AA.A...T.T...GTCT.AA..........T.....AAC....G..........A.T.....

Hap_64  .A....T..C..T...A.T.G.C...G..TT......T....T......A......A..AC...G.C.TT...TTAG.A.....C...A....G.TTG.CG...................C.T.......T..G.T..T..G..TC...........GA.AT..AAGT.T.....AA.A.AA...A......TGT..C...AC.....A.A....................A..GTT..CA..............G.........T.......CGGAT.GA..GC..A..T.C.A...........G.....G..........T...C.GAG.........T.....GTC.TC.A...A.TC......T.....A...AA.A...T.T...GTCT.AA..........T.....AAC....G..........A.T.....

Hap_65  .A....T..C..T...A.T.G.C...G..TT......T....T......A......A..AC...G.C.TT....T.G.A.....C...A....G.TTG.CG...........A.......C.T.......T..G.T..T..G..TC...........GA.AT..AAGT.T.....AA.A.AA...A......TGT..C..........A.A....................A..GTT..CA..............G.........T.......CGGAT.GA..GC..A..T.C.A...........G.....G..........T...C.GAG.........T.....GTC.TC.A...A.TC......T.....A...AA.A...T.T...GTCT.AA..........T.....AAC....G............T.....

Hap_66  .A....T..C..T...A.T.G.C...G..TT......T....T......A......A..AC...G.C.TT...TTAGTA.....C...A....G.TTG.CG...........A.......C.T.......T..G.T..T..G..TC...........GA.AT..AAGT.T.....AA.A.AA...A......TGT..C..........A.A....................A..GTT..CA..............G.........T.......CGGAT.GA..GC..A..T.C.A...........G.....G..........T...C.GAG.........T.....GTC.TC.A...A.TC......T.....A...AA.A...T.T...GTCT.AA..........T.....AAC....G..........A.T.....

Hap_67  .A....T..C..T...A.T.G.C...G..TT......T....T......A......A..AC...G.C.TT......GTA.....C...A....G.TTG.CG...................C.T.......T..G.T..T..G..TC...........GA.AT..AAGT.T.....AA.A.AA...A......TGT..C..........A.A....................A..GTT..CA..............G.........T.......CGGAT.GA..GC..A..T.C.A...........G.....G..........T...C.GAG.........T.....GTC.TC.A...A.TC......T.....A...AA.A...T.T...GTCT.AA..........T.....AAC....G..........A.T.....

Hap_68  .A....T..C..T...A.T.G.C...G..TT......T....T......A......A..AC...G.C.TT......GT......C...A....G.TTG.CG...........A.......C.T.......T..G.T..T..G..TC...........GA.AT..AAGT.T.....AA.A.AA...A......TGT..C..........A.A....................A..GTT..CA..............G.........T.......CGGAT.GA..GC..A..T.C.A...........G.....G..........T...C.GAG.........T.....GTC.TC.A...A.TC......T.....A...AA.A...T.T...GTCT.AA..........T.....AAC....G..........A.T.....

Hap_69  .A....T..C..T...A.T.G.C...G..TT......T....T......A......A..AC...G.C.TT......G.A.....C...A....G.TTG.CG...................C.T.......T..G.T..T..G..TC...........GA.AT..AAGT.T.....AA.A.AA...A......TGT..C..........A.A....................A..GTT..CA..............G.........T.......CGGAT.GA..GC..A..T.C.A...........G.....G..........T...C.GAG.........T.....GTC.TC.A...A.TC......T.....A...AA.A...T.T...GTCT.AA..........T.....AAC....G..........A.T.....

Hap_70  .A....T..C..T...A.T.G.C...G..TT......T....T......A......A..AC...G.C.TT...TTAGT......C...A....G.TTG.CG...................C.T.......T..G.T..T..G..TC...........GA.AT..AAGT.T.....AA.A.AA...A......TGT..C..........A.A....................A..GTT..CA..............G.........T.......CGGAT.GA..GC..A..T.C.A...........G.....G..........T...C.GAG.........T.....GTC.TC.A...A.TC......T.....A...AA.A...T.T...GTCT.AA..........T.....AAC....G..........A.T.....

Hap_71  .A....T..C..T...A.T.G.C...G..TT......T....T......A......A..AC...G.C.TT...TT.GTA.....C...A....G.TTG.CG...................C.T.......T..G.T..T..G..TC...........GA.AT..AAGT.T.....AA.A.AA...A......TGT..C..........A.A....................A..GTT..CA..............G.........T.......CGGAT.GA..GC..A..T.C.A...........G.....G..........T...C.GAG.........T.....GTC.TC.A...A.TC......T.....A...AA.A...T.T...GTCT.AA..........T.....AAC....G..........A.T.....

Hap_72  .A....T..C..T...A.T.G.C...G..TT......T....T......A......A..AC...G.C.TT......G.......C...A....G.TTG.CG...........A.......C.T.......T..G.T..T..G..TC...........GA.AT..AAGT.T.....AA.A.AA...A......TGT..C..........A.A....................A..GTT..CA..............G.........T.......CGGAT.GA..GC..A..T.C.A...........G.....G..........T...C.GAG.........T.....GTC.TC.A...A.TC......T.....A...AA.A...T.T...GTCT.AA..........T.....AAC....G..........A.T.....

Hap_73  .A....T..C.TT...AAT.G.C...G..TT......T....T......A......A..AC...G.C.TT......G.......C...A....G.TTG.CG...................C.T.......T..G.T..T..G..TC...........GA.AT..AAGT.T.....AA.A.AA...A......TGT..C..TAC.....A.A....................A..GTT..CA..............G.........T.......CGGAT.GA..GC..A..T.C.A...........G.....G..........T...C.GAG.........T.....GTC.TC.A...A.TC......T.....A...AA.A...T.T...GTCT.AA..........T.....AAC....G............T.....

Hap_74  .A....T..C..T...A.T.G.C...G..TT......T....T......A......A..AC...G.C.TT...TT.G.A.....C...A....G.TTG.CG...................C.T.......T..G.T..T..G..TC...........GA.AT..AAGT.T.....AA.A.AA...A......TGT..C..........A.A....................A..GTT..CA..............G.........T.......CGGAT.GA..GC..A..T.C.A...........G.....G..........T...C.GAG.........T.....GTC.TC.A...A.TC......T.....A...AA.A...T.T...GTCT.AA..........T.....AAC....G..........A.T.....

Hap_75  .A....T..C..T...AAT.G.C...G..TT......T....T......A......A..AC...G.C.TT...TT.G.A.....C...A....G.TTG.CG...................C.T.......T..G.T..T..G..TC...........GA.AT..AAGT.T.....AA.A.AA...A......TGT..C..........A.A....................A..GTT..CA..............G.........T.......CGGAT.GA..GC..A..T.C.A...........G.....G..........T...C.GAG.........T.....GTC.TC.A...A.TC......T.....A...AA.A...T.T...GTCT.AA..........T.....AAC....G............T.....

Hap_76  .A....T..C..T...A.T.G.C...G..TT......T....T......A......A..AC...G.C.TT......G.A.....C...A....G.TTG.CG...........A.......C.T.......T..G.T..T..G..TC...........GA.AT..AAGT.T.....AA.A.AA...A......TGT..C..........A.A....................A..GTT..CA..............G.........T.......CGGAT.GA..GC..A..T.C.A...........G.....G..........T...C.GAG.........T.....GTC.TC.A...A.TC......T.....A...AA.A...T.T...GTCT.AA..........T.....AAC....G..........A.T.....

Hap_77  .A....T..C..T...A.T.G.C...G..TT......T....T......A......A..AC...G.C.TT...TT.G.......C...A....G.TTG.CG...................C.T.......T..G.T..T..G..TC...........GA.AT..AAGT.T.....AA.A.AA...A......TGT..C..........A.A....................A..GTT..CA..............G.........T.......CGGAT.GA..GC..A..T.C.A...........G.....G..........T...C.GAG.........T.....GTC.TC.A...A.TC......T.....A...AA.A...T.T...GTCT.AA..........T.....AAC....G..........A.T.....

Hap_78  .A....T..C..T...AAT.G.C...G..TT......T....T......A......A..AC...G.C.TT...TTAG.......C...A....G.TTG.CG...................C.T.......T..G.T..T..G..TC...........GA.AT..AAGT.T.....AA.A.AA...A......TGT..C..........A.A....................A..GTT..CA..............G.........T.......CGGAT.GA..GC..A..T.C.A...........G.....G..........T...C.GAG.........T.....GTC.TC.A...A.TC......T.....A...AA.A...T.T...GTCT.AA..........T.....AAC....G..........A.T.....

Hap_79  .A....T..C..T...A.T.G.C...G..TT......T....T......A......A..AC...G.C.TT......G.......C...A....G.TTG.CG...................C.T.....C.T..G....T..G..TC...........GA.AT..AAGT.T.....AA.A.AA...A......TGT..C..........A.A....................A..GTT..CA..............G.........T.......CGGAT.GA..GC.....T.C.A...........G.....G..........T.....GAG.........T.....GTC.TC.A...A.........T..........A.A.....T...GTCT.AA..........T.AA..AAC....G..................

Hap_80  .A....T..C..T...A.T.G.C...G..TT......T....T......A......A..AC...G.C.TT......G.......C...A....G.TTG.CG...................C.T.......T..G.T..T..G..TC...........GA.AT..AAGT.T.....AA.A.AAT.G...TGCTTGT..C..........A.A....................A..GTT..CA..............G.........T.......CGGAT.GA..GC..A..T.C.A...........G.....G..........T...C.GAG.........T.....GTC.TC.A...A.TC......T.....A...AA.A...T.T...GTCT.AA..........T.....AAC....G............T.....

Hap_81  .A....T..C..T...A.T.G.C...G..TT......T....T......A......A..AC...G.C.TT......G.......C...A....G.TTG.CG..............A....C.T.......T..G.T..T..G..TC..........GGA.AT..AAGT.T.....AA.A.AA...A......TGT..C..........A.A....................A..GTT..CA..............G.........T.......CGGAT.GA..GC..A..T.C.A...........G.....G..........T...C.GAG.........T.....GTC.TC.A...A.TC......T.....A...AA.A...T.T...GTCT.AA..........T.....AAC....G............T.....

Hap_82  .A....T..C..T...AAT.G.C...G..TT......T....T......A......A..AC...G.C.TT......G.......C...A....G.TTG.CG...................C.T.......T..G.T..T..G..TC...........GA.AT..AAGT.T.....AA.A.AA...A......TGT..C..........A.A....................A..GTT..CA..............G.........T.......CGGAT.GA..GC..A..T.C.A...........G.....G..........T...C.GAG.........T.....GTC.TC.A...A.TC......T.....A...AA.A...T.T...GTCT.AA..........T.....AAC....G............T.....

Hap_83  ................................................................G............................G..........................................................................................................................................................................................................................................................................................................................................................

Hap_84  GATG...ACC..TAAT.....G.CG.GC...AA.GGG.GACC....GG....TGCG..C..T.AGG.C..AC....G..CAA.T.ATTAAG..GT..GG.......GGC.AA..A.G..TC..TC.TACA.T..A.CA.A.G...CAAA.AGAGT....A..AA...T...C.CTA.TA.................GC...ACA...AAG.CC...........GGA.TGTATA.T...C............TA.G.....T..C.AGC.....GGA.A...T.CA..C..A...ATTC.....GGGGG.TT......CGG.G..CA.C...G.CCTCA.G.C.A..G..GT.C.ACGAA..AAG.T..CAAAT..GAA.AACAT..T.....C.....CA.C.A..A.A..A....TTGT..TTTC..AGC.CAAACT.

Hap_85  .........................................................A.................A............A....G...........C.......................................C..............................A....................C.........A...............................................G............................C.........................................................................A....................................................................C............
;
END;


BEGIN DnaSP;
   Genome= Diploid;
   ChromosomalLocation= Autosome;
   VariationType= Haplotypes;
   DnaSPversion= Ver. 6.11.01;
END;

BEGIN TRAITS;
Dimensions NTRAITS=7;
Format labels=yes missing=? separator=Tab;
TraitLabels	Indica	Te_Japonica	Tr_Japonica	Aromatic	Aus	Admixture	Wild;
Matrix
Hap_1	0	0	0	0	0	0	1
Hap_2	0	0	0	0	0	0	1
Hap_3	0	0	0	1	1	1	4
Hap_4	0	0	0	0	0	0	1
Hap_5	1	0	0	0	0	0	1
Hap_6	0	0	0	0	0	0	1
Hap_7	0	0	0	0	0	0	1
Hap_8	0	0	0	0	0	0	1
Hap_9	0	0	0	0	0	0	1
Hap_10	0	0	0	0	0	0	1
Hap_11	0	0	0	0	0	0	1
Hap_12	0	0	0	0	0	0	1
Hap_13	0	0	0	0	0	0	1
Hap_14	0	0	0	0	0	0	1
Hap_15	0	0	0	0	0	0	3
Hap_16	0	0	0	0	0	0	1
Hap_17	0	0	0	0	0	0	1
Hap_18	0	0	0	0	0	0	1
Hap_19	0	0	0	0	0	0	1
Hap_20	0	0	0	0	0	0	1
Hap_21	0	0	0	0	0	0	1
Hap_22	0	0	0	0	0	0	1
Hap_23	0	0	0	0	0	0	1
Hap_24	0	0	0	0	0	0	1
Hap_25	0	0	0	0	0	0	1
Hap_26	0	0	0	0	0	0	1
Hap_27	0	0	0	0	0	0	1
Hap_28	0	0	0	0	0	0	1
Hap_29	0	0	0	0	0	0	1
Hap_30	0	0	0	0	0	0	1
Hap_31	0	0	0	0	0	0	1
Hap_32	0	0	0	0	0	0	1
Hap_33	0	0	0	0	0	0	1
Hap_34	0	0	0	0	0	0	1
Hap_35	0	0	0	0	0	0	1
Hap_36	0	0	0	0	0	0	1
Hap_37	0	0	0	0	0	0	1
Hap_38	0	0	0	0	0	0	1
Hap_39	0	0	0	0	0	0	1
Hap_40	0	0	0	0	0	0	2
Hap_41	1	0	0	0	0	0	0
Hap_42	9	0	0	0	0	0	0
Hap_43	7	0	0	0	0	0	0
Hap_44	0	194	17	1	1	2	0
Hap_45	4	0	0	0	0	0	0
Hap_46	0	0	0	0	1	0	0
Hap_47	1	0	0	0	0	0	0
Hap_48	0	54	8	0	2	0	0
Hap_49	4	0	0	0	0	0	0
Hap_50	1	0	0	0	0	0	0
Hap_51	1	0	0	0	0	0	0
Hap_52	0	4	0	0	0	0	0
Hap_53	1	0	0	0	0	0	0
Hap_54	2	0	0	0	0	0	0
Hap_55	0	0	0	0	2	0	0
Hap_56	0	0	0	0	1	0	0
Hap_57	11	0	0	0	0	0	0
Hap_58	1	0	0	0	0	0	0
Hap_59	1	0	0	0	0	0	0
Hap_60	1	0	0	0	0	0	0
Hap_61	1	0	0	0	0	0	0
Hap_62	1	0	0	0	0	0	0
Hap_63	1	0	0	0	0	0	0
Hap_64	1	0	0	0	0	0	0
Hap_65	0	0	0	0	1	0	0
Hap_66	1	0	0	0	0	0	0
Hap_67	1	0	0	0	0	0	0
Hap_68	1	0	0	0	0	0	0
Hap_69	3	0	0	0	0	0	0
Hap_70	1	0	0	0	0	0	0
Hap_71	1	0	0	0	0	0	0
Hap_72	2	0	0	0	0	0	0
Hap_73	0	1	0	0	0	0	0
Hap_74	1	0	0	0	0	0	0
Hap_75	1	0	0	0	0	0	0
Hap_76	2	0	0	0	0	0	0
Hap_77	1	0	0	0	0	0	0
Hap_78	1	0	0	0	0	0	0
Hap_79	0	0	0	0	0	0	1
Hap_80	0	0	0	0	0	0	1
Hap_81	0	0	0	0	0	0	1
Hap_82	0	0	0	0	0	0	2
Hap_83	0	0	0	0	0	0	1
Hap_84	0	0	0	0	0	0	1
Hap_85	0	0	0	0	0	0	1
;
END;
